# Supplementary material for: Direct Anchoring of Molybdenum Sulfide Molecular Catalysts on Antimony Selenide Photocathodes for Solar Hydrogen Production
Source: ACS Energy Lett. 2024 Jul 12;9(8):3828–34. doi: 10.1021/acsenergylett.4c01570 (PMC11320643; doi:10.1021/acsenergylett.4c01570)
Supplement: Supplementary file 2 — nz4c01570_si_002.zip [file nz4c01570_si_002.zip]

Archive with 8 entries (8 files):
- Compound 2 1.cif
- __MACOSX/._Compound 2 1.cif
- Checkcif_Compound 2 1.pdf
- __MACOSX/._Checkcif_Compound 2 1.pdf
- Checkcif_Compound 1 1.pdf
- __MACOSX/._Checkcif_Compound 1 1.pdf
- Compound 1 1.cif
- __MACOSX/._Compound 1 1.cif
