# Supplementary material for: Direct Anchoring of Molybdenum Sulfide Molecular Catalysts on Antimony Selenide Photocathodes for Solar Hydrogen Production
Source: ACS Energy Lett. 2024 Jul 12;9(8):3828–34. doi: 10.1021/acsenergylett.4c01570 (PMC11320643; doi:10.1021/acsenergylett.4c01570)
Supplement: Supplementary file 2 — nz4c01570_si_002.zip [file nz4c01570_si_002.zip › Compound 2 1.cif]

data_janb0512

_publ_contact_author_name         'Dr. Blacque, Olivier'
_publ_contact_author_address
;
University of Zurich, Department of Chemistry B, Winterthurerstrasse 190
8057 Zurich
Switzerland
;
_publ_contact_author_email        olivier.blacque@chem.uzh.ch
_publ_contact_author_phone        0041446354651
_publ_contact_author_id_orcid     0000-0001-9857-4042

_publ_section_references
;
Dolomanov, O.V., Bourhis, L.J., Gildea, R.J, Howard, J.A.K. & Puschmann, H.
 (2009), J. Appl. Cryst. 42, 339-341.

Sheldrick, G.M. (2015a). Acta Cryst. A71, 3-8.

Sheldrick, G.M. (2015b). Acta Cryst. C71, 3-8.
;

_audit_creation_date               2023-12-08
_audit_creation_method
;
Olex2 1.5-ac6-012
(compiled 2023.08.24 svn.re1ec1418 for Rigaku Oxford Diffraction, GUI svn.r6817)
;

_chemical_name_common              ?
_chemical_name_systematic          ?
_chemical_formula_moiety           'Mo3 S13, 2(H4 N), 0.802(H2 O)'
_chemical_formula_sum              'H9.60 Mo3 N2 O0.80 S13'
_chemical_formula_weight           755.28
_chemical_absolute_configuration   ad
_chemical_melting_point            ?

loop_
  _atom_type_symbol
  _atom_type_description
  _atom_type_scat_dispersion_real
  _atom_type_scat_dispersion_imag
  _atom_type_scat_source
 'H' 'H' 0.0000 0.0000 'International Tables Vol C Tables 4.2.6.8 and 6.1.1.4'
 'Mo' 'Mo' -0.0483 2.7339
 'International Tables Vol C Tables 4.2.6.8 and 6.1.1.4'
 'N' 'N' 0.0311 0.0180 'International Tables Vol C Tables 4.2.6.8 and 6.1.1.4'
 'O' 'O' 0.0492 0.0322 'International Tables Vol C Tables 4.2.6.8 and 6.1.1.4'
 'S' 'S' 0.3331 0.5567 'International Tables Vol C Tables 4.2.6.8 and 6.1.1.4'

_shelx_space_group_comment
;
The symmetry employed for this shelxl refinement is uniquely defined
by the following loop, which should always be used as a source of
symmetry information in preference to the above space-group names.
They are only intended as comments.
;
_space_group_crystal_system        'monoclinic'
_space_group_IT_number             8
_space_group_name_H-M_alt          'C 1 m 1'
_space_group_name_Hall             'C -2y'
loop_
  _space_group_symop_operation_xyz
 'x, y, z'
 'x, -y, z'
 'x+1/2, y+1/2, z'
 'x+1/2, -y+1/2, z'

_cell_length_a                     11.3842(3)
_cell_length_b                     16.5251(3)
_cell_length_c                     5.68090(10)
_cell_angle_alpha                  90
_cell_angle_beta                   116.354(4)
_cell_angle_gamma                  90
_cell_volume                       957.65(5)
_cell_formula_units_Z              2
_cell_measurement_reflns_used      7784
_cell_measurement_temperature      160.0(1)
_cell_measurement_theta_max        75.9910
_cell_measurement_theta_min        5.0030
_shelx_estimated_absorpt_T_max     0.760
_shelx_estimated_absorpt_T_min     0.325
_exptl_absorpt_coefficient_mu      29.031
_exptl_absorpt_correction_T_max    0.714
_exptl_absorpt_correction_T_min    0.318
_exptl_absorpt_correction_type     analytical
_exptl_absorpt_process_details
;
CrysAlisPro 1.171.43.97a (Rigaku Oxford Diffraction, 2023)
Analytical numeric absorption correction using a multifaceted crystal
model based on expressions derived by R.C. Clark & J.S. Reid.
(Clark, R. C. & Reid, J. S. (1995). Acta Cryst. A51, 887-897)
Empirical absorption correction using spherical harmonics,
implemented in SCALE3 ABSPACK scaling algorithm.
;

_exptl_crystal_colour              red
_exptl_crystal_density_diffrn      2.619
_exptl_crystal_density_meas        ?
_exptl_crystal_density_method      ?
_exptl_crystal_description         needle
_exptl_crystal_F_000               728
loop_
  _exptl_crystal_face_index_h
  _exptl_crystal_face_index_k
  _exptl_crystal_face_index_l
  _exptl_crystal_face_perp_dist
 -1 1 0 0.0081
 1 -1 0 0.0041
 -1 0 1 0.0225
 1 0 -1 0.0225
 2 5 0 0.0190
 -2 -5 0 0.0120

_exptl_crystal_size_max            0.05
_exptl_crystal_size_mid            0.03
_exptl_crystal_size_min            0.01

_diffrn_reflns_av_R_equivalents    0.0335
_diffrn_reflns_av_unetI/netI       0.0223
_diffrn_reflns_Laue_measured_fraction_full  1.000
_diffrn_reflns_Laue_measured_fraction_max  1.000
_diffrn_reflns_limit_h_max         14
_diffrn_reflns_limit_h_min         -13
_diffrn_reflns_limit_k_max         20
_diffrn_reflns_limit_k_min         -20
_diffrn_reflns_limit_l_max         7
_diffrn_reflns_limit_l_min         -7
_diffrn_reflns_number              10314
_diffrn_reflns_point_group_measured_fraction_full  0.962
_diffrn_reflns_point_group_measured_fraction_max  0.960
_diffrn_reflns_theta_full          67.684
_diffrn_reflns_theta_max           74.485
_diffrn_reflns_theta_min           5.095
_diffrn_ambient_environment        N~2~
_diffrn_ambient_temperature        160.0(1)
_diffrn_detector                   'CCD plate'
_diffrn_detector_area_resol_mean   10.3801
_diffrn_detector_type              Atlas
_diffrn_measured_fraction_theta_full  1.000
_diffrn_measured_fraction_theta_max  1.000
_diffrn_measurement_details
;
List of Runs (angles in degrees, time in seconds):

  # Type    Start    End  Width  t~exp~   \w     \q     \k     \f   Frames
--------------------------------------------------------------------------
  1  \w   -115.00 -84.00   1.00    3.00    --  -40.89 -57.00 -90.00   31
  2  \w    -62.00 -11.00   1.00    3.00    --  -40.89 -57.00 150.00   51
  3  \w    -60.00 -18.00   1.00    3.00    --  -40.89 -57.00 -90.00   42
  4  \w    -40.00   2.00   1.00    3.00    --   40.89 -19.00-180.00   42
  5  \w     16.00  78.00   1.00    3.00    --   40.89 -19.00-180.00   62
  6  \w      7.00  49.00   1.00    3.00    --   40.89 -99.00 -30.00   42
  7  \w     30.00  95.00   1.00    3.00    --   40.89-125.00  90.00   65
  8  \w    -27.00  46.00   1.00    3.00    --   40.89 -37.00  90.00   73
  9  \w     60.00  98.00   1.00   11.00    --  113.00 -94.00 -30.00   38
 10  \w     62.00 109.00   1.00   11.00    --  113.00-111.00-180.00   47
 11  \w    106.00 178.00   1.00   11.00    --  113.00  77.00-150.00   72
 12  \w    117.00 177.00   1.00   11.00    --  113.00  30.00  90.00   60
 13  \w     89.00 124.00   1.00   11.00    --  113.00  61.00 150.00   35
 14  \w     78.00 109.00   1.00   11.00    --  113.00-111.00-150.00   31
 15  \w    117.00 178.00   1.00   11.00    --  113.00  77.00 -90.00   61
 16  \w     83.00 174.00   1.00   11.00    --  113.00  30.00   0.00   91
 17  \w    121.00 177.00   1.00   11.00    --  113.00  77.00  90.00   56
 18  \w     38.00  78.00   1.00   11.00    --  113.00-111.00 -30.00   40
 19  \w     46.00 109.00   1.00   11.00    --  113.00-111.00 150.00   63
 20  \w     54.00  98.00   1.00   11.00    --  113.00-111.00  90.00   44
 21  \w    145.00 178.00   1.00   11.00    --  113.00  61.00 -60.00   33
 22  \w     38.00 135.00   1.00   11.00    --  113.00 -45.00 150.00   97
 23  \w     88.00 116.00   1.00   11.00    --  113.00  61.00 -60.00   28
 24  \w    104.00 161.00   1.00   11.00    --  113.00  77.00-120.00   57
 25  \w     66.00 107.00   1.00   11.00    --  113.00 -94.00-120.00   41
 26  \w     97.00 135.00   1.00   11.00    --  113.00 -30.00 -30.00   38
 27  \w   -115.00 -11.00   1.00    3.00    --  -40.89 -57.00  60.00  104
 28  \w   -115.00 -11.00   1.00    3.00    --  -40.89 -57.00-120.00  104
 29  \w    -87.00  -6.00   1.00    3.00    --  -40.89 125.00 -30.00   81
 30  \w   -117.00 -15.00   1.00    3.00    --  -40.89 -37.00 -60.00  102
 31  \w   -115.00 -11.00   1.00    3.00    --  -40.89 -57.00   0.00  104
 32  \w     27.00  96.00   1.00    3.00    --   40.89-125.00-120.00   69
 33  \w     -5.00 122.00   1.00    3.00    --   40.89  19.00-120.00  127
 34  \w     83.00 178.00   1.00   11.00    --  113.00  61.00 -90.00   95
 35  \w     85.00 178.00   1.00   11.00    --  113.00  45.00  30.00   93
 36  \w     83.00 178.00   1.00   11.00    --  113.00  61.00-120.00   95
 37  \w     83.00 178.00   1.00   11.00    --  113.00  61.00 120.00   95
 38  \w     85.00 178.00   1.00   11.00    --  113.00  45.00 150.00   93
 39  \w     85.00 178.00   1.00   11.00    --  113.00  45.00-150.00   93
 40  \w     85.00 178.00   1.00   11.00    --  113.00  45.00  90.00   93
 41  \w     83.00 178.00   1.00   11.00    --  113.00  61.00  90.00   95
 42  \w     85.00 178.00   1.00   11.00    --  113.00  45.00  60.00   93
 43  \w     85.00 178.00   1.00   11.00    --  113.00  45.00   0.00   93
 44  \w     85.00 178.00   1.00   11.00    --  113.00  45.00-120.00   93
 45  \w     38.00 109.00   1.00   11.00    --  113.00-111.00  60.00   71
 46  \w     82.00 178.00   1.00   11.00    --  113.00  30.00-150.00   96
 47  \w    103.00 178.00   1.00   11.00    --  113.00  77.00 150.00   75
 48  \w   -117.00 -15.00   1.00    3.00    --  -40.89 -37.00  90.00  102
 49  \w     -5.00 118.00   1.00    3.00    --   40.89  19.00  60.00  123
 50  \w     11.00 115.00   1.00    3.00    --   40.89  57.00  60.00  104
 51  \w   -105.00 -79.00   1.00    3.00    --  -41.01 -37.00  90.00   26
 52  \w     25.00  51.00   1.00    3.00    --   41.01  57.00-180.00   26
 53  \w     85.00 111.00   1.00   11.00    --  113.00  45.00 120.00   26
 54  \w     83.00 109.00   1.00   11.00    --  113.00  61.00 150.00   26
 55  \w     83.00 108.00   1.00   11.00    --  113.00  61.00-150.00   25
 56  \w     87.00 113.00   1.00   11.00    --  113.00  45.00-180.00   26
 57  \w     93.00 111.00   1.00   11.00    --  113.00  61.00  60.00   18
;
_diffrn_measurement_device         'four-circle diffractometer'
_diffrn_measurement_device_type    'SuperNova, Dual, Cu at home/near, Atlas'
_diffrn_measurement_method         '\w scans'
_diffrn_orient_matrix_type        
 'CrysAlisPro convention (1999,Acta A55,543-557)'
_diffrn_orient_matrix_UB_11        -0.0476500092
_diffrn_orient_matrix_UB_12        0.0719943728
_diffrn_orient_matrix_UB_13        0.1072973255
_diffrn_orient_matrix_UB_21        0.0499349530
_diffrn_orient_matrix_UB_22        -0.0424583244
_diffrn_orient_matrix_UB_23        0.2686201273
_diffrn_orient_matrix_UB_31        0.1342434842
_diffrn_orient_matrix_UB_32        0.0413134355
_diffrn_orient_matrix_UB_33        0.0890003840
_diffrn_radiation_monochromator    mirror
_diffrn_radiation_probe            x-ray
_diffrn_radiation_type             'Cu K\a'
_diffrn_radiation_wavelength       1.54184
_diffrn_source                     'micro-focus sealed X-ray tube'
_diffrn_source_type                'SuperNova (Cu) X-ray Source'
_reflns_Friedel_coverage           0.910
_reflns_Friedel_fraction_full      0.924
_reflns_Friedel_fraction_max       0.919
_reflns_number_gt                  1916
_reflns_number_total               1946
_reflns_special_details
;
 Reflections were merged by SHELXL according to the crystal
 class for the calculation of statistics and refinement.
 
 _reflns_Friedel_fraction is defined as the number of unique
 Friedel pairs measured divided by the number that would be
 possible theoretically, ignoring centric projections and
 systematic absences.
;
_reflns_threshold_expression       'I > 2\s(I)'
_computing_cell_refinement         'CrysAlisPro 1.171.43.97a (Rigaku OD, 2023)'
_computing_data_collection        
 'CrysAlisPro system (CCD 43.97a 64-bit (release 21-11-2023))'
_computing_data_reduction          'CrysAlisPro 1.171.43.97a (Rigaku OD, 2023)'
_computing_molecular_graphics      'Olex2 1.5-ac6-012 (Dolomanov et al., 2009)'
_computing_publication_material    'Olex2 1.5-ac6-012 (Dolomanov et al., 2009)'
_computing_structure_refinement    'SHELXL (Sheldrick, 2015b)'
_computing_structure_solution      'SHELXT (Sheldrick, 2015a)'
_refine_diff_density_max           1.115
_refine_diff_density_min           -0.646
_refine_diff_density_rms           0.122
_refine_ls_abs_structure_details
;
 Flack x determined using 890 quotients [(I+)-(I-)]/[(I+)+(I-)]
 (Parsons, Flack and Wagner, Acta Cryst. B69 (2013) 249-259).
;
_refine_ls_abs_structure_Flack     -0.022(11)
_refine_ls_extinction_coef         .
_refine_ls_extinction_method       none
_refine_ls_goodness_of_fit_ref     1.054
_refine_ls_hydrogen_treatment      constr
_refine_ls_matrix_type             full
_refine_ls_number_parameters       104
_refine_ls_number_reflns           1946
_refine_ls_number_restraints       6
_refine_ls_R_factor_all            0.0216
_refine_ls_R_factor_gt             0.0212
_refine_ls_restrained_S_all        1.053
_refine_ls_shift/su_max            0.001
_refine_ls_shift/su_mean           0.000
_refine_ls_structure_factor_coef   Fsqd
_refine_ls_weighting_details      
 'w=1/[\s^2^(Fo^2^)+(0.0385P)^2^] where P=(Fo^2^+2Fc^2^)/3'
_refine_ls_weighting_scheme        calc
_refine_ls_wR_factor_gt            0.0539
_refine_ls_wR_factor_ref           0.0542
_refine_special_details            ?
_olex2_refinement_description
;
1. Fixed Uiso
 At 1.2 times of:
  All O(H,H,H,H) groups
 At 1.5 times of:
  All O(H,H) groups
2. Restrained distances
 N1-H1C
 0.87 with sigma of 0.01
 N1-H1D = N1-H1B = N1-H1A
 0.87 with sigma of 0.01
3. Others
 Sof(O1)=Sof(H1E)=Sof(H1F)=FVAR(1)
4.a Free rotating group:
 O1(H1E,H1F,H1A,H1B,H1C,H1D)
;
_atom_sites_solution_hydrogens     difmap
_atom_sites_solution_primary       dual
_atom_sites_solution_secondary     ?
loop_
  _atom_site_label
  _atom_site_type_symbol
  _atom_site_fract_x
  _atom_site_fract_y
  _atom_site_fract_z
  _atom_site_U_iso_or_equiv
  _atom_site_adp_type
  _atom_site_occupancy
  _atom_site_site_symmetry_order
  _atom_site_calc_flag
  _atom_site_refinement_flags_posn
  _atom_site_refinement_flags_adp
  _atom_site_refinement_flags_occupancy
  _atom_site_disorder_assembly
  _atom_site_disorder_group
 Mo1 Mo 0.28758(6) 0.500000 0.41494(10) 0.01880(15) Uani 1 2 d S T P . .
 Mo2 Mo 0.51889(4) 0.58234(2) 0.61903(5) 0.01859(12) Uani 1 1 d . . . . .
 S1 S 0.0963(2) 0.500000 -0.0089(4) 0.0315(5) Uani 1 2 d S T P . .
 S2 S 0.0534(2) 0.500000 0.3098(5) 0.0338(5) Uani 1 2 d S T P . .
 S3 S 0.4411(2) 0.500000 0.2411(4) 0.0227(4) Uani 1 2 d S T P . .
 S4 S 0.30163(15) 0.65046(9) 0.3955(3) 0.0244(3) Uani 1 1 d . . . . .
 S5 S 0.34732(14) 0.60163(9) 0.7549(3) 0.0227(3) Uani 1 1 d . . . . .
 S6 S 0.7230(2) 0.500000 0.7728(4) 0.0241(4) Uani 1 2 d S T P . .
 S7 S 0.6303(2) 0.500000 1.0077(4) 0.0223(4) Uani 1 2 d S T P . .
 S8 S 0.61550(18) 0.68086(9) 0.4421(3) 0.0323(3) Uani 1 1 d . . . . .
 S9 S 0.63568(16) 0.70997(9) 0.8125(3) 0.0316(3) Uani 1 1 d . . . . .
 O1 O 0.4027(15) 0.8564(9) 0.480(2) 0.051(5) Uani 0.401(19) 1 d G . P . .
 H1E H 0.319809 0.849664 0.376625 0.076 Uiso 0.401(19) 1 d G U P . .
 H1F H 0.442016 0.820106 0.429744 0.076 Uiso 0.401(19) 1 d G U P . .
 H1A H 0.486899 0.863562 1.102162 0.061 Uiso 1 1 d DG U . . .
 H1B H 0.492701 0.781424 1.106542 0.061 Uiso 1 1 d DG U . . .
 H1C H 0.361208 0.821907 0.943375 0.061 Uiso 1 1 d DG U . . .
 H1D H 0.468426 0.823752 0.880663 0.061 Uiso 1 1 d DG U . . .
 N1 N 0.4465(7) 0.8213(4) 1.0090(14) 0.0449(16) Uani 1 1 d D . . . .

loop_
  _atom_site_aniso_label
  _atom_site_aniso_U_11
  _atom_site_aniso_U_22
  _atom_site_aniso_U_33
  _atom_site_aniso_U_23
  _atom_site_aniso_U_13
  _atom_site_aniso_U_12
 Mo1 0.0159(3) 0.0186(3) 0.0191(3) 0.000 0.0053(2) 0.000
 Mo2 0.0166(2) 0.01748(19) 0.0206(2) 0.00009(15) 0.00720(18) -0.00039(16)
 S1 0.0262(11) 0.0321(11) 0.0255(9) 0.000 0.0017(8) 0.000
 S2 0.0181(11) 0.0399(12) 0.0399(11) 0.000 0.0096(9) 0.000
 S3 0.0250(11) 0.0243(9) 0.0200(9) 0.000 0.0112(8) 0.000
 S4 0.0228(7) 0.0208(6) 0.0264(7) 0.0032(5) 0.0079(6) 0.0038(5)
 S5 0.0205(7) 0.0226(6) 0.0242(6) -0.0018(5) 0.0093(6) 0.0013(5)
 S6 0.0174(10) 0.0254(10) 0.0297(9) 0.000 0.0107(8) 0.000
 S7 0.0186(10) 0.0239(9) 0.0210(8) 0.000 0.0057(8) 0.000
 S8 0.0341(9) 0.0262(7) 0.0399(8) 0.0046(6) 0.0194(7) -0.0047(6)
 S9 0.0247(8) 0.0255(7) 0.0418(8) -0.0078(6) 0.0123(6) -0.0053(6)
 O1 0.044(10) 0.049(8) 0.054(9) 0.003(6) 0.017(7) -0.009(7)
 N1 0.028(3) 0.030(3) 0.065(4) -0.004(3) 0.011(3) -0.002(2)

_geom_special_details
;
 All esds (except the esd in the dihedral angle between two l.s. planes)
 are estimated using the full covariance matrix.  The cell esds are taken
 into account individually in the estimation of esds in distances, angles
 and torsion angles; correlations between esds in cell parameters are only
 used when they are defined by crystal symmetry.  An approximate (isotropic)
 treatment of cell esds is used for estimating esds involving l.s. planes.
;
loop_
  _geom_bond_atom_site_label_1
  _geom_bond_atom_site_label_2
  _geom_bond_distance
  _geom_bond_site_symmetry_2
  _geom_bond_publ_flag
 Mo1 Mo2 2.7238(6) . ?
 Mo1 Mo2 2.7238(6) 2_565 ?
 Mo1 S1 2.426(2) . ?
 Mo1 S2 2.460(2) . ?
 Mo1 S3 2.358(2) . ?
 Mo1 S4 2.4970(14) . ?
 Mo1 S4 2.4970(14) 2_565 ?
 Mo1 S5 2.4179(14) 2_565 ?
 Mo1 S5 2.4179(14) . ?
 Mo2 Mo2 2.7214(7) 2_565 ?
 Mo2 S3 2.3573(15) . ?
 Mo2 S4 2.4916(15) . ?
 Mo2 S5 2.4187(15) . ?
 Mo2 S6 2.4927(18) . ?
 Mo2 S7 2.4184(15) . ?
 Mo2 S8 2.4191(15) . ?
 Mo2 S9 2.4751(15) . ?
 S1 S2 2.074(4) . ?
 S4 S5 2.036(2) . ?
 S6 S7 2.036(3) . ?
 S8 S9 2.069(2) . ?
 O1 H1E 0.8700 . ?
 O1 H1F 0.8699 . ?
 N1 H1A 0.8732 . ?
 N1 H1B 0.8715 . ?
 N1 H1C 0.8726 . ?
 N1 H1D 0.8696 . ?

loop_
  _geom_angle_atom_site_label_1
  _geom_angle_atom_site_label_2
  _geom_angle_atom_site_label_3
  _geom_angle
  _geom_angle_site_symmetry_1
  _geom_angle_site_symmetry_3
  _geom_angle_publ_flag
 Mo2 Mo1 Mo2 59.94(2) 2_565 . ?
 S1 Mo1 Mo2 134.02(5) . . ?
 S1 Mo1 Mo2 134.02(5) . 2_565 ?
 S1 Mo1 S2 50.22(9) . . ?
 S1 Mo1 S4 90.18(4) . . ?
 S1 Mo1 S4 90.18(4) . 2_565 ?
 S2 Mo1 Mo2 147.37(3) . 2_565 ?
 S2 Mo1 Mo2 147.37(3) . . ?
 S2 Mo1 S4 94.19(4) . . ?
 S2 Mo1 S4 94.19(4) . 2_565 ?
 S3 Mo1 Mo2 54.70(4) . 2_565 ?
 S3 Mo1 Mo2 54.70(4) . . ?
 S3 Mo1 S1 95.17(8) . . ?
 S3 Mo1 S2 145.39(8) . . ?
 S3 Mo1 S4 84.70(4) . . ?
 S3 Mo1 S4 84.70(4) . 2_565 ?
 S3 Mo1 S5 109.66(6) . 2_565 ?
 S3 Mo1 S5 109.66(6) . . ?
 S4 Mo1 Mo2 56.81(4) . . ?
 S4 Mo1 Mo2 56.81(4) 2_565 2_565 ?
 S4 Mo1 Mo2 116.58(4) 2_565 . ?
 S4 Mo1 Mo2 116.58(4) . 2_565 ?
 S4 Mo1 S4 169.38(8) . 2_565 ?
 S5 Mo1 Mo2 55.74(4) 2_565 2_565 ?
 S5 Mo1 Mo2 97.53(4) . 2_565 ?
 S5 Mo1 Mo2 55.74(4) . . ?
 S5 Mo1 Mo2 97.53(4) 2_565 . ?
 S5 Mo1 S1 127.08(5) 2_565 . ?
 S5 Mo1 S1 127.08(5) . . ?
 S5 Mo1 S2 94.83(6) 2_565 . ?
 S5 Mo1 S2 94.83(6) . . ?
 S5 Mo1 S4 136.55(5) 2_565 . ?
 S5 Mo1 S4 48.91(5) 2_565 2_565 ?
 S5 Mo1 S4 48.91(5) . . ?
 S5 Mo1 S4 136.55(5) . 2_565 ?
 S5 Mo1 S5 87.99(7) . 2_565 ?
 Mo2 Mo2 Mo1 60.029(10) 2_565 . ?
 S3 Mo2 Mo1 54.72(5) . . ?
 S3 Mo2 Mo2 54.74(3) . 2_565 ?
 S3 Mo2 S4 84.83(6) . . ?
 S3 Mo2 S5 109.66(7) . . ?
 S3 Mo2 S6 85.36(6) . . ?
 S3 Mo2 S7 109.84(4) . . ?
 S3 Mo2 S8 93.81(6) . . ?
 S3 Mo2 S9 143.79(6) . . ?
 S4 Mo2 Mo1 57.00(4) . . ?
 S4 Mo2 Mo2 116.86(4) . 2_565 ?
 S4 Mo2 S6 170.18(6) . . ?
 S5 Mo2 Mo1 55.71(4) . . ?
 S5 Mo2 Mo2 97.57(3) . 2_565 ?
 S5 Mo2 S4 48.97(5) . . ?
 S5 Mo2 S6 136.01(6) . . ?
 S5 Mo2 S8 128.64(6) . . ?
 S5 Mo2 S9 95.55(5) . . ?
 S6 Mo2 Mo1 116.82(3) . . ?
 S6 Mo2 Mo2 56.92(3) . 2_565 ?
 S7 Mo2 Mo1 97.11(4) . . ?
 S7 Mo2 Mo2 55.76(3) . 2_565 ?
 S7 Mo2 S4 135.98(6) . . ?
 S7 Mo2 S5 87.33(6) . . ?
 S7 Mo2 S6 48.95(7) . . ?
 S7 Mo2 S8 127.37(7) . . ?
 S7 Mo2 S9 96.51(5) . . ?
 S8 Mo2 Mo1 133.73(5) . . ?
 S8 Mo2 Mo2 132.30(4) . 2_565 ?
 S8 Mo2 S4 90.91(6) . . ?
 S8 Mo2 S6 89.30(6) . . ?
 S8 Mo2 S9 50.01(6) . . ?
 S9 Mo2 Mo1 147.35(4) . . ?
 S9 Mo2 Mo2 148.44(4) . 2_565 ?
 S9 Mo2 S4 93.29(6) . . ?
 S9 Mo2 S6 94.36(5) . . ?
 S2 S1 Mo1 65.74(9) . . ?
 S1 S2 Mo1 64.03(9) . . ?
 Mo2 S3 Mo1 70.57(5) . . ?
 Mo2 S3 Mo1 70.57(5) 2_565 . ?
 Mo2 S3 Mo2 70.51(6) 2_565 . ?
 Mo2 S4 Mo1 66.19(4) . . ?
 S5 S4 Mo1 63.52(6) . . ?
 S5 S4 Mo2 63.65(6) . . ?
 Mo1 S5 Mo2 68.55(4) . . ?
 S4 S5 Mo1 67.57(6) . . ?
 S4 S5 Mo2 67.38(6) . . ?
 Mo2 S6 Mo2 66.17(6) 2_565 . ?
 S7 S6 Mo2 63.62(7) . 2_565 ?
 S7 S6 Mo2 63.62(7) . . ?
 Mo2 S7 Mo2 68.48(5) 2_565 . ?
 S6 S7 Mo2 67.43(7) . 2_565 ?
 S6 S7 Mo2 67.43(7) . . ?
 S9 S8 Mo2 66.40(6) . . ?
 S8 S9 Mo2 63.59(6) . . ?
 H1E O1 H1F 104.5 . . ?
 H1A N1 H1B 102.3 . . ?
 H1A N1 H1C 115.9 . . ?
 H1A N1 H1D 101.7 . . ?
 H1B N1 H1C 121.5 . . ?
 H1B N1 H1D 104.6 . . ?
 H1C N1 H1D 108.7 . . ?

loop_
  _geom_hbond_atom_site_label_D
  _geom_hbond_atom_site_label_H
  _geom_hbond_atom_site_label_A
  _geom_hbond_distance_DH
  _geom_hbond_distance_HA
  _geom_hbond_distance_DA
  _geom_hbond_angle_DHA
  _geom_hbond_site_symmetry_A
  _geom_hbond_publ_flag
 O1 H1F N1 0.87 2.41 2.991(13) 124.2 1_554 yes
 N1 H1D O1 0.87 2.12 2.876(10) 144.4 . yes

_shelx_res_file
;
TITL janb0512_a.res in Cm
    janb0512.res
    created by SHELXL-2018/3 at 18:12:26 on 07-Dec-2023
REM Old TITL janb0512 in Cm
REM SHELXT solution in Cm: R1 0.047, Rweak 0.026, Alpha 0.002
REM <I/s> 0.000 for 0 systematic absences, Orientation as input
REM Flack x = 0.002 ( 0.014 ) from 894 Parsons' quotients
REM Formula found by SHELXT: N2 S13 Mo3
CELL 1.54184 11.3842 16.5251 5.6809 90 116.354 90
ZERR 2 0.0003 0.0003 0.0001 0 0.004 0
LATT -7
SYMM +X,-Y,+Z
SFAC H Mo N O S
UNIT 19.24 6 4 1.62 26
EQIV $1 +X,+Y,-1+Z
DFIX 0.87 0.01 N1 H1c
DFIX 0.87 0.01 N1 H1d N1 H1b N1 H1a

L.S. 10
PLAN  40
SIZE 0.01 0.03 0.05
TEMP -113.15(10)
CONF
HTAB N1 O1
HTAB O1 N1_$1
BOND
list 4
fmap 2 53
MORE -1
ACTA
BOND $H
REM <olex2.extras>
REM <HklSrc "%.\\janb0512.hkl">
REM </olex2.extras>

WGHT    0.038500
FVAR       3.61977   0.40098
MO1   2    0.287583    0.500000    0.414940    10.50000    0.01590    0.01859 =
         0.01914    0.00000    0.00527    0.00000
MO2   2    0.518887    0.582343    0.619029    11.00000    0.01657    0.01748 =
         0.02056    0.00009    0.00720   -0.00039
S1    5    0.096269    0.500000   -0.008864    10.50000    0.02616    0.03215 =
         0.02547    0.00000    0.00171    0.00000
S2    5    0.053382    0.500000    0.309805    10.50000    0.01813    0.03991 =
         0.03985    0.00000    0.00962    0.00000
S3    5    0.441058    0.500000    0.241114    10.50000    0.02498    0.02431 =
         0.02003    0.00000    0.01121    0.00000
S4    5    0.301634    0.650456    0.395548    11.00000    0.02278    0.02081 =
         0.02644    0.00322    0.00794    0.00376
S5    5    0.347325    0.601630    0.754876    11.00000    0.02055    0.02256 =
         0.02418   -0.00182    0.00927    0.00130
S6    5    0.723038    0.500000    0.772781    10.50000    0.01740    0.02541 =
         0.02965    0.00000    0.01067    0.00000
S7    5    0.630320    0.500000    1.007672    10.50000    0.01856    0.02389 =
         0.02095    0.00000    0.00570    0.00000
S8    5    0.615500    0.680865    0.442097    11.00000    0.03409    0.02616 =
         0.03995    0.00464    0.01939   -0.00471
S9    5    0.635682    0.709970    0.812465    11.00000    0.02472    0.02548 =
         0.04181   -0.00780    0.01233   -0.00530
AFIX   6
O1    4    0.402720    0.856370    0.480483    21.00000    0.04400    0.04936 =
         0.05438    0.00349    0.01727   -0.00853
H1E   1    0.319809    0.849664    0.376625    21.00000   -1.50000
H1F   1    0.442016    0.820106    0.429744    21.00000   -1.50000
H1A   1    0.486899    0.863562    1.102162    11.00000   -1.20000
H1B   1    0.492701    0.781424    1.106542    11.00000   -1.20000
H1C   1    0.361208    0.821907    0.943375    11.00000   -1.20000
H1D   1    0.468426    0.823752    0.880663    11.00000   -1.20000
AFIX   0

N1    3    0.446549    0.821328    1.008987    11.00000    0.02806    0.03040 =
         0.06520   -0.00388    0.01074   -0.00221
HKLF 4


REM  janb0512_a.res in Cm
REM wR2 = 0.0542, GooF = S = 1.054, Restrained GooF = 1.053 for all data
REM R1 = 0.0212 for 1916 Fo > 4sig(Fo) and 0.0216 for all 1946 data
REM 104 parameters refined using 6 restraints

END

WGHT      0.0385      0.0000

REM Highest difference peak  1.115,  deepest hole -0.646,  1-sigma level  0.122
Q1    1   0.5219  0.5822  0.4131  11.00000  0.05    1.11
Q2    1   0.2915  0.5000  0.2262  10.50000  0.05    1.09
Q3    1   0.2813  0.5000  0.6171  10.50000  0.05    1.09
Q4    1   0.2851  0.5000 -0.1112  10.50000  0.05    1.05
Q5    1   0.5167  0.5822  0.8274  11.00000  0.05    1.01
Q6    1   0.5202  0.5830  0.1342  11.00000  0.05    1.00
Q7    1   0.4189  0.5000  0.5788  10.50000  0.05    0.65
Q8    1   0.0800  0.5000  0.1582  10.50000  0.05    0.56
Q9    1   0.4430  0.5000  0.8408  10.50000  0.05    0.53
Q10   1   0.6236  0.5000  0.6567  10.50000  0.05    0.50
Q11   1   0.7195  0.5000  1.2698  10.50000  0.05    0.48
Q12   1   0.6130  0.6849  0.9779  11.00000  0.05    0.47
Q13   1   0.0766  0.5000 -0.3388  10.50000  0.05    0.47
Q14   1   0.4411  0.5000  0.0608  10.50000  0.05    0.46
Q15   1   0.6242  0.5000  1.1864  10.50000  0.05    0.45
Q16   1   0.1064  0.5000  0.5101  10.50000  0.05    0.44
Q17   1   0.6347  0.5000  0.4598  10.50000  0.05    0.44
Q18   1   0.3469  0.5996  0.9358  11.00000  0.05    0.43
Q19   1   0.1743  0.5000  0.4691  10.50000  0.05    0.41
Q20   1   0.0436  0.5000  0.4846  10.50000  0.05    0.40
Q21   1   0.3485  0.6017  0.2116  11.00000  0.05    0.38
Q22   1   0.6287  0.6929  0.6119  11.00000  0.05    0.38
Q23   1   0.7421  0.5000  1.1036  10.50000  0.05    0.37
Q24   1   0.6166  0.6859  0.2099  11.00000  0.05    0.37
Q25   1   0.2952  0.6595  0.1329  11.00000  0.05    0.36
Q26   1   0.7363  0.5000  0.5994  10.50000  0.05    0.34
Q27   1   0.2968  0.6568  0.7653  11.00000  0.05    0.33
Q28   1   0.7208  0.5000  0.4310  10.50000  0.05    0.33
Q29   1   0.3987  0.5835  0.4642  11.00000  0.05    0.31
Q30   1   0.2982  0.6604  0.5932  11.00000  0.05    0.30
Q31   1   0.7412  0.5000  0.9873  10.50000  0.05    0.29
Q32   1   0.0714  0.5000 -0.2017  10.50000  0.05    0.29
Q33   1   0.3616  0.6015  0.5790  11.00000  0.05    0.27
Q34   1   0.2983  0.6555  0.9103  11.00000  0.05    0.27
Q35   1   0.3438  0.5405  0.6524  11.00000  0.05    0.26
Q36   1   0.1777  0.5000  0.2095  10.50000  0.05    0.26
Q37   1   0.5580  0.5000  0.3578  10.50000  0.05    0.25
Q38   1   0.3204  0.5860  0.5398  11.00000  0.05    0.23
Q39   1   0.6972  0.5920  0.5056  11.00000  0.05    0.23
Q40   1   0.6061  0.6659  0.7988  11.00000  0.05    0.22
;
_shelx_res_checksum                81539
_shelx_hkl_file
;
   0 -20   0 28604.6 1226.71  16
   0 -20   0 25970.1 1299.72  43
   0 -20   1 7094.85 637.569  16
   0 -20  -1 8684.36 734.992  43
   0 -20   1 8637.53 753.281  43
   0 -18   0 2820.47 701.225  16
   0 -18  -1 46413.2 2037.03  16
   0 -18   1 39522.9 1999.84  16
   0 -18   1 38996.0 2270.13  23
   0 -18  -1 45991.6 2220.07  43
   0 -18   2 69235.1 2844.41  23
   0 -18  -2 78475.5 2505.23  43
   0 -18   3 49291.5 1446.31  16
   0 -18  -3 52635.6 1588.16  35
   0 -16   0 7183.33 1229.87  16
   0 -16   0 8678.90 1341.96  23
   0 -16  -1 53812.6 2680.64  16
   0 -16   1 45241.5 2953.91  23
   0 -16  -2 37985.3 2030.23  16
   0 -16  -2 37256.8 2267.20  43
   0 -16   2 38601.0 2718.73  23
   0 -16  -3 5050.87 728.373  43
   0 -16   3 4800.37 1033.46  23
   0 -16   3 3056.68 732.483  34
   0 -16  -3 6377.04 921.430  35
   0 -16   4 20677.0 1018.81  15
   0 -16   4 19889.0 983.977  34
   0 -14   0 227812. 6305.72  23
   0 -14   0 217014. 11343.7   3
   0 -14   0 247128. 13051.5  49
   0 -14   0 210430. 11350.1  30
   0 -14  -1 21593.2 1906.62  16
   0 -14   1 16301.6 2010.95  23
   0 -14   2 2965.85 1076.20  34
   0 -14  -2 4079.15 1098.42  43
   0 -14  -2 1997.17 815.366  16
   0 -14   2 2253.64 1165.33  23
   0 -14   3 17509.0 1948.48  23
   0 -14  -3 20840.2 1620.99  43
   0 -14   3 18003.5 1776.67  34
   0 -14   4 21050.7 1492.64  23
   0 -14   4 19230.6 1488.49  34
   0 -14  -4 21570.9 1403.65  35
   0 -12   0 553682. 16725.6   3
   0 -12   0 580775. 18537.3  49
   0 -12   0 593364. 16897.1  31
   0 -12   0 589653. 17654.4  30
   0 -12   1 121652. 7505.95  28
   0 -12   1 116549. 7788.56  30
   0 -12  -1 123424. 7860.90  31
   0 -12  -1 131530. 8361.84  30
   0 -12  -1 127131. 9290.99  50
   0 -12   1 119296. 8548.93  49
   0 -12  -1 128065. 8320.65  49
   0 -12   1 113504. 7465.88   3
   0 -12   2 30226.2 2996.87  26
   0 -12   2 35471.8 2554.44  34
   0 -12  -2 39841.9 2707.83  43
   0 -12  -2 29487.7 3984.26  49
   0 -12  -2 41877.5 5410.51  50
   0 -12   2 46900.8 5649.09  49
   0 -12  -2 41023.2 2364.95  16
   0 -12  -2 39202.2 4780.46  30
   0 -12  -2 35312.0 4603.42  31
   0 -12   2 36469.3 4970.26  30
   0 -12   3 75834.5 4567.83  26
   0 -12   3 73555.7 3883.97  23
   0 -12  -3 90309.7 3481.29  43
   0 -12   3 89770.5 4149.71  34
   0 -12   4 27069.7 2503.26  26
   0 -12   4 32183.3 2164.53  36
   0 -12   4 31361.5 2132.39  23
   0 -12   4 33029.9 2328.52  24
   0 -12   4 33160.4 2197.01  44
   0 -12   4 33003.3 2296.40  34
   0 -12  -4 28268.5 1843.27  35
   0 -12   5 78550.4 2244.30  34
   0 -12   5 76209.9 2007.49  36
   0 -12  -5 84161.3 2293.86  42
   0 -12   5 79478.8 2299.07  24
   0 -12   5 73950.1 1993.35  44
   0 -12   5 80745.1 1905.13  15
   0 -10   0 574489. 16594.0  49
   0 -10   0 622984. 15452.8   3
   0 -10   0 592326. 14489.9  31
   0 -10   0 582394. 15223.9  30
   0 -10   1 54455.2 4633.24   3
   0 -10   1 45494.9 4793.23  49
   0 -10   1 47948.8 3787.37   8
   0 -10  -1 43854.1 4373.50  49
   0 -10   1 49503.0 4683.38  30
   0 -10  -1 40835.6 3988.99  31
   0 -10  -1 42023.5 4105.65  30
   0 -10  -2 8277.63 1633.70   4
   0 -10   2 9669.01 2223.06   8
   0 -10  -2 13329.4 2749.63  50
   0 -10   2 6971.95 1699.82  28
   0 -10  -2 9220.47 2143.65  49
   0 -10   2 9719.15 2416.15  30
   0 -10  -2 7596.49 2037.38  30
   0 -10  -2 9498.91 2318.95  31
   0 -10   3 9038.16 1482.20  34
   0 -10   3 7015.06 1345.30  36
   0 -10   3 7264.13 1347.78  44
   0 -10   3 7422.05 1751.98  26
   0 -10  -3 11466.4 2421.82  49
   0 -10   3 4439.57 1989.07  30
   0 -10  -3 12321.3 2871.61  31
   0 -10  -3 5548.83 2312.35  30
   0 -10   3 19010.9 3539.26   8
   0 -10   3 9126.79 1506.34  24
   0 -10  -3 13344.5 3038.49  50
   0 -10   4 12129.5 1678.59  34
   0 -10   4 11830.8 1750.64  44
   0 -10   4 11504.9 1636.21  36
   0 -10  -4 10369.8 1259.41  35
   0 -10   4 12191.8 1775.77  24
   0 -10   4 11116.6 1819.85  26
   0 -10   5 37178.2 2391.48  26
   0 -10  -5 41676.8 1659.15  35
   0 -10   5 41231.5 2308.16  24
   0 -10   5 37535.9 2167.73  44
   0 -10   5 41317.2 1715.78  15
   0 -10   5 37729.3 2142.47  36
   0 -10   5 39495.1 1983.84  34
   0 -10  -5 42955.5 2034.87  42
   0  -8   0 34573.2 3271.95  30
   0  -8   0 34812.4 3018.35  31
   0  -8   0 38048.3 2466.97   8
   0  -8   0 30855.9 3491.76  49
   0  -8   1 84371.5 4929.66   8
   0  -8  -1 92276.1 5336.54  49
   0  -8   1 92988.0 5280.11   3
   0  -8  -1 87603.7 4928.12  31
   0  -8   1 84151.3 5168.27  31
   0  -8   1 82645.2 5234.34  30
   0  -8  -1 91885.1 5136.27  30
   0  -8  -2 109156. 5410.49   4
   0  -8  -2 108352. 6182.62  31
   0  -8   2 100871. 6666.59  30
   0  -8  -2 113814. 6426.75  30
   0  -8  -2 110986. 7101.81  50
   0  -8  -2 111362. 6223.58  49
   0  -8  -2 120555. 7272.93  27
   0  -8   2 95810.6 5691.41  28
   0  -8   2 98960.7 6153.73   8
   0  -8  -3 64684.0 5674.54  31
   0  -8   3 56503.4 3011.63  34
   0  -8  -3 63885.6 6342.07  27
   0  -8  -3 59325.7 5182.82  49
   0  -8  -3 63069.9 6246.17  50
   0  -8   3 49622.6 5150.34   8
   0  -8   4 48539.5 3149.20  39
   0  -8   4 52081.1 3305.99  44
   0  -8   4 49172.3 3310.66  24
   0  -8   4 50728.2 3260.91  36
   0  -8  -4 44214.1 2456.54  35
   0  -8   4 49052.1 3003.34  34
   0  -8   4 56146.9 3714.74  26
   0  -8  -5 10020.3 1189.59  42
   0  -8   5 10523.6 1512.96  44
   0  -8   5 10551.8 1237.82  34
   0  -8  -5 9822.29 951.634  35
   0  -8   5 9219.15 1418.62  36
   0  -8   5 9466.61 1454.48  26
   0  -8   5 9722.68 1438.84  24
   0  -6   0 154489. 5540.69  30
   0  -6   0 156119. 5067.27  31
   0  -6   0 165640. 4643.51   8
   0  -6  -1 544955. 10956.1  49
   0  -6   1 528695. 10879.5  31
   0  -6   1 542115. 11551.4  30
   0  -6  -1 522692. 10226.7  30
   0  -6  -1 525911. 10392.2  27
   0  -6   1 531954. 10970.7   3
   0  -6  -1 534637. 10090.3  31
   0  -6   1 525176. 10185.6   8
   0  -6  -2 662276. 11686.3   4
   0  -6  -2 637446. 13273.4  31
   0  -6   2 690568. 13787.7  28
   0  -6  -2 662618. 15192.1  50
   0  -6  -2 651604. 13177.0  49
   0  -6   2 664472. 15484.8  30
   0  -6  -2 674878. 15149.0  27
   0  -6  -3 227193. 11248.8  27
   0  -6   3 206221. 9599.93   1
   0  -6   3 198958. 8585.00  28
   0  -6  -3 214185. 10300.6  50
   0  -6  -3 214457. 9081.30  49
   0  -6  -3 220466. 9409.39  31
   0  -6   4 95412.4 3916.63  11
   0  -6   4 98843.2 4622.10  46
   0  -6   4 105151. 4556.30  39
   0  -6   4 103800. 4453.41  44
   0  -6   4 107211. 4183.19  34
   0  -6   4 105109. 4471.64  36
   0  -6  -4 95206.5 3497.66  35
   0  -6   4 102109. 4532.13  24
   0  -6   5 3632.83 1200.69  39
   0  -6  -5 2374.90 771.028  42
   0  -6   5 3019.59 1101.05  44
   0  -6   5 2889.95 1058.39  24
   0  -6   5 3034.93 1054.01  36
   0  -6   5 4388.86 1061.30  11
   0  -6   5 3288.39 905.471  34
   0  -6  -5 2832.15 623.677  35
   0  -6   5 3238.74 1089.35  26
   0  -6   6 23021.1 1380.18  44
   0  -6  -6 23578.8 1226.98  40
   0  -6  -6 23868.5 1285.33  57
   0  -6  -6 23411.7 1141.12  42
   0  -6   6 23750.0 1317.96  36
   0  -6   6 21516.8 1406.44  26
   0  -6   6 22746.8 1255.23  24
   0  -4   0 41005.8 2144.54   8
   0  -4   0 35358.4 1996.45  31
   0  -4   0 33667.9 2146.60  30
   0  -4   0 37853.0 2806.83  49
   0  -4   1 184453. 5870.86  30
   0  -4   1 196003. 5655.86  28
   0  -4  -1 198386. 5355.80  49
   0  -4  -1 208243. 5867.29  50
   0  -4  -1 201414. 5459.30  27
   0  -4   1 190054. 5637.89   3
   0  -4  -1 188809. 5149.37  31
   0  -4   2 112448. 5820.61  30
   0  -4  -2 127729. 4594.35   4
   0  -4  -2 125698. 5990.14  27
   0  -4  -2 124597. 5216.32  49
   0  -4  -2 118643. 5685.85  50
   0  -4  -2 120183. 5176.93  31
   0  -4   2 116874. 5282.00  28
   0  -4   3 10164.1 1954.35  28
   0  -4   3 12315.2 2445.60   1
   0  -4  -3 10064.7 2268.94  50
   0  -4  -3 13298.8 2302.40  31
   0  -4  -3 12417.8 2056.35  49
   0  -4  -3 11046.6 2463.23  27
   0  -4   4 45249.1 2583.81  34
   0  -4   4 43862.1 2960.57  46
   0  -4  -4 36446.7 4307.18  31
   0  -4   4 43475.8 2827.60  39
   0  -4   4 41451.6 2743.99  44
   0  -4  -4 33640.5 5420.81  27
   0  -4  -4 36873.3 2174.22  35
   0  -4   4 40735.2 2706.12  36
   0  -4  -4 43324.0 4532.31  49
   0  -4  -4 36887.7 4907.27  50
   0  -4   4 44395.1 2687.04  11
   0  -4   4 44710.9 5071.91   1
   0  -4   4 42924.6 2910.26  24
   0  -4   5 5292.44 1216.18  44
   0  -4  -5 5713.95 1052.90  42
   0  -4  -5 5733.84 915.606  35
   0  -4   5 5034.93 1379.18  46
   0  -4   5 5364.59 1254.13  11
   0  -4   5 5865.52 1379.86  24
   0  -4   5 6239.92 1338.25  36
   0  -4   5 5093.47 1178.71  39
   0  -4   6 1884.71 540.998  24
   0  -4  -6 2231.90 547.377  40
   0  -4  -6 1855.79 463.817  41
   0  -4  -6 2209.25 533.192  42
   0  -4   6 2709.43 760.950  26
   0  -4   6 1018.84 522.850  36
   0  -4   6 2104.49 658.403  44
   0  -4  -6 2446.49 607.606  57
   0  -4   6 1125.88 535.794  11
   0  -2   0 525195. 5592.26   8
   0  -2   0 524440. 4981.18  31
   0  -2   1 40116.6 2273.97  30
   0  -2  -1 44607.5 1878.18   4
   0  -2  -1 44496.0 1949.56  48
   0  -2  -1 44681.5 2434.51  27
   0  -2  -1 42383.5 2171.95  31
   0  -2  -1 45954.8 2177.78  49
   0  -2   1 43148.8 2198.65  28
   0  -2   2 26592.3 1463.56  29
   0  -2  -2 21634.8 2017.53  48
   0  -2  -2 22716.1 2172.61  31
   0  -2  -2 20108.9 2393.49  27
   0  -2   2 30446.9 2849.25   1
   0  -2  -2 22377.2 1880.92   4
   0  -2  -2 23079.8 2164.57  49
   0  -2  -2 21618.1 2333.68  50
   0  -2   2 26271.0 2456.34  28
   0  -2  -3 117556. 6127.62  31
   0  -2  -3 112843. 6570.30  50
   0  -2  -3 121619. 6240.93  49
   0  -2  -3 115633. 7257.46  27
   0  -2   3 111907. 6161.31  28
   0  -2   3 117934. 6901.20   1
   0  -2   4 4362.64 1026.87  36
   0  -2   4 4925.43 1234.33  24
   0  -2  -4 3401.94 870.346  50
   0  -2  -4 2647.82 1134.77  49
   0  -2   4 3742.07 1028.24  46
   0  -2   4 3348.31 1063.03  44
   0  -2   4 2773.32 975.721   1
   0  -2   4 3720.61 998.051  39
   0  -2   4 4014.92 995.853  11
   0  -2  -4 2936.92 881.823  42
   0  -2  -4 765.922 1455.23  31
   0  -2  -4 687.236 1533.11  27
   0  -2   5 40256.7 2752.59  44
   0  -2   5 41795.1 2722.32  11
   0  -2   5 39347.4 2803.92  39
   0  -2   5 40178.9 2884.27  24
   0  -2   5 41164.6 2804.83  36
   0  -2  -5 43420.3 2524.21  42
   0  -2   5 37429.5 2825.91  46
   0  -2  -6 14015.6 1051.82  41
   0  -2  -6 13734.2 1079.36  42
   0  -2   6 13843.8 1253.74  44
   0  -2   6 15748.0 1385.61  11
   0  -2  -6 14172.1 1132.93  40
   0  -2   6 14711.9 1430.60  39
   0  -2   6 14234.7 1164.50  36
   0  -2   6 18628.0 1627.61  26
   0  -2  -6 14665.0 1189.16  57
   0   0  -1 501565. 7119.83  27
   0   0  -1 495165. 6445.30  48
   0   0   1 498056. 7165.13   1
   0   0  -1 507778. 5980.51   4
   0   0   1 515584. 6582.41  33
   0   0  -1 491573. 6457.39  49
   0   0  -1 510116. 6562.52  51
   0   0  -2 42585.6 2829.09  49
   0   0  -2 41032.5 3079.44  50
   0   0   2 38880.7 3037.70   1
   0   0  -2 39838.0 3120.98  27
   0   0   2 35507.4 2927.04  28
   0   0  -2 38041.5 2733.82  51
   0   0   2 34833.6 2594.88  33
   0   0   2 32440.0 2098.07  29
   0   0  -2 37672.8 2724.36  48
   0   0  -3 125216. 7338.31  27
   0   0   3 123155. 6349.59  33
   0   0   3 128265. 6872.31  28
   0   0  -3 113292. 6488.29  50
   0   0  -3 117399. 6126.47  49
   0   0  -3 113023. 5831.10  31
   0   0  -3 109249. 6235.42  48
   0   0  -3 113756. 5311.89   5
   0   0   3 139683. 7643.65   1
   0   0   4 29057.0 2183.38  36
   0   0  -4 28138.7 3832.17  50
   0   0  -4 25758.6 1906.86  42
   0   0   4 29406.9 2188.89  39
   0   0   4 27454.2 2166.68  46
   0   0  -4 24717.8 4583.75  27
   0   0   4 25143.3 2010.51  11
   0   0   4 26536.4 1996.41  44
   0   0  -4 22358.4 3532.82  31
   0   0   4 24004.0 2069.65  24
   0   0   5 284739. 6865.92  11
   0   0   5 278254. 6671.07  44
   0   0   5 289281. 7379.98  46
   0   0   5 291544. 7168.53  39
   0   0  -5 290299. 6397.07  42
   0   0   5 284102. 6936.29  24
   0   0   5 292592. 6982.79  36
   0   0  -5 288099. 6695.23  57
   0   0   6 71662.3 2834.10  11
   0   0  -6 72432.5 2361.56  42
   0   0  -6 68464.7 2236.85  41
   0   0   6 66446.5 2375.61  44
   0   0   6 72827.4 2991.01  39
   0   0  -6 72363.6 2430.08  40
   0   2   0 535729. 6638.69   5
   0   2   0 555397. 4946.85  48
   0   2  -1 46261.9 2236.93  48
   0   2   1 42228.8 1918.45  33
   0   2   1 39140.7 2451.68  28
   0   2  -1 46605.1 2196.49  27
   0   2   1 39555.1 1147.95   2
   0   2  -1 41641.2 2021.72   5
   0   2  -1 46023.9 2543.67  50
   0   2  -2 20081.1 2265.61  50
   0   2  -2 22311.9 2284.91  48
   0   2   2 29372.3 2309.78  33
   0   2  -2 20670.3 2218.15  51
   0   2  -2 20636.6 2311.38  27
   0   2   2 28185.4 2885.90  28
   0   2   2 22466.2 2113.70  29
   0   2  -2 21709.4 1985.51   5
   0   2  -3 120006. 5755.77   5
   0   2   3 105104. 5305.34  29
   0   2  -3 108428. 6359.64  51
   0   2   3 101624. 5650.23  33
   0   2  -3 116252. 6988.36  27
   0   2  -3 111986. 6657.54  50
   0   2  -3 109659. 6433.47  48
   0   2   3 114915. 7025.69  28
   0   2   4 5025.26 1089.25  39
   0   2  -4 1994.67 722.983  42
   0   2  -4 2989.19 1001.09  50
   0   2   4 3116.11 881.601  46
   0   2  -4 3166.82 2029.41  48
   0   2  -4 2087.11 786.035  57
   0   2   4 5170.29 976.045  44
   0   2  -4 2075.97 2328.51  27
   0   2   4 5031.52 1166.37  11
   0   2   5 41638.9 2530.02  44
   0   2  -5 39905.2 2454.54  42
   0   2  -5 39046.4 2507.45  41
   0   2   5 40657.9 2716.45  46
   0   2   5 40320.3 2668.53  39
   0   2  -5 44792.4 2688.55  40
   0   2   5 40086.8 2650.57  11
   0   2  -5 38615.4 2480.42  57
   0   2  -6 12125.5 966.053  53
   0   2   6 15458.7 1426.39  39
   0   2  -6 15854.4 1151.69  40
   0   2  -6 13636.4 1010.09  41
   0   2   6 16086.1 1455.25  46
   0   2  -6 14006.1 1051.97  42
   0   2   6 13094.6 1280.38  11
   0   4   0 35524.8 1866.45  29
   0   4   0 40446.3 1775.19   7
   0   4   0 35157.6 1769.67  48
   0   4   0 36576.5 2271.91  33
   0   4  -1 183217. 4450.26  27
   0   4   1 167384. 4945.50  29
   0   4   1 193466. 5311.19   6
   0   4  -1 199453. 5387.60   5
   0   4  -1 189888. 5102.19  48
   0   4   1 178617. 4335.73  33
   0   4  -2 124622. 5569.43  48
   0   4  -2 120553. 5277.03  27
   0   4  -2 116578. 5428.74  51
   0   4  -2 117969. 5715.77  50
   0   4   2 113972. 5096.58  29
   0   4   2 118213. 4625.40  33
   0   4  -2 123466. 5161.94   5
   0   4  -3 12188.9 2521.14  27
   0   4   3 10224.0 1873.10  33
   0   4  -3 11212.6 2341.39  48
   0   4   3 9894.94 2023.41  29
   0   4  -3 11088.9 2249.96  50
   0   4  -3 11048.1 2371.44  51
   0   4  -3 10328.7 1994.01   5
   0   4   4 40468.8 2476.78  39
   0   4  -4 39244.0 2517.54  40
   0   4  -4 36685.5 2484.53  41
   0   4  -4 37102.9 2424.23  42
   0   4  -4 36876.4 4174.58   5
   0   4   4 45121.3 2641.03  11
   0   4  -4 35997.0 4909.34  48
   0   4   4 39283.4 2672.54  47
   0   4   4 42026.6 2523.59  46
   0   4  -4 37949.2 4651.66  50
   0   4  -4 43441.8 6037.79  27
   0   4  -4 37540.5 2414.30  57
   0   4   5 5629.78 1141.52  39
   0   4  -5 5363.22 1040.20  40
   0   4  -5 4630.37 1028.83  41
   0   4  -5 5657.68 1084.14  42
   0   4   5 5086.59 1102.25  11
   0   4   5 5674.80 1117.16  46
   0   4  -6 2490.14 521.301  40
   0   4  -6 1871.59 457.891  41
   0   4   6 1807.38 656.587  39
   0   4  -6 2021.48 417.536  12
   0   4  -6 1845.08 397.761  53
   0   4  -6 2996.54 569.567  42
   0   4   6 2498.85 656.360  11
   0   6   0 161060. 4296.52  48
   0   6   0 161267. 4393.81   7
   0   6   0 167605. 5640.83  33
   0   6   0 163821. 4893.81  29
   0   6   1 545427. 10698.9   6
   0   6  -1 517731. 10909.1   5
   0   6  -1 522173. 7777.89  27
   0   6  -1 524923. 5693.76  29
   0   6   1 540443. 10481.7  29
   0   6  -1 516048. 9626.20  48
   0   6   1 502778. 8477.24  33
   0   6  -1 520075. 8656.79  52
   0   6  -2 641909. 13547.3   5
   0   6  -2 641272. 12465.7  27
   0   6  -2 676826. 14271.7  51
   0   6   2 657701. 11376.1  33
   0   6   2 671095. 13943.6  29
   0   6  -2 665986. 14037.2  48
   0   6  -3 209877. 9262.22   5
   0   6   3 200653. 7945.74  33
   0   6   3 201266. 9129.99  29
   0   6  -3 216790. 9997.69  27
   0   6  -3 212779. 10181.1  51
   0   6  -3 209286. 10141.6  48
   0   6   4 92634.6 3606.77  46
   0   6   4 91043.5 4059.25  47
   0   6  -4 96687.0 3940.64  40
   0   6   4 98720.9 3729.44  39
   0   6   4 93833.9 3791.15  11
   0   6  -4 101708. 4025.09  42
   0   6  -4 89277.5 3856.70  41
   0   6  -5 2569.65 823.474  42
   0   6   5 2196.03 792.229  39
   0   6  -5 1164.94 607.136  53
   0   6  -5 2684.97 730.623  12
   0   6   5 1975.92 987.643  47
   0   6   5 2726.12 816.414  46
   0   6  -5 1809.96 732.841  40
   0   6  -5 2795.80 826.521  41
   0   6   5 2462.44 910.362  11
   0   6   5 1721.67 803.290  45
   0   6  -6 22084.1 1020.51  12
   0   6  -6 21418.1 1055.87  40
   0   6  -6 21230.5 978.723  42
   0   8   0 38792.1 2951.22  29
   0   8   0 33738.7 3215.22   6
   0   8   0 39332.9 3145.79  33
   0   8   0 35780.7 2349.25  48
   0   8   1 92229.8 5246.94  29
   0   8  -1 89643.9 4567.79  48
   0   8   1 84985.9 5045.30   6
   0   8  -1 86573.4 5445.40   5
   0   8   1 93444.5 5119.32   7
   0   8   1 87092.4 4029.76  33
   0   8   2 101095. 6258.53  29
   0   8  -2 115113. 6837.82   5
   0   8  -2 107099. 6351.64  51
   0   8  -2 116984. 6526.64  48
   0   8  -3 56276.6 2819.53  40
   0   8  -3 60776.4 5840.57  51
   0   8  -3 64676.0 6028.33  48
   0   8   3 50246.7 2731.34  38
   0   8   3 56433.6 5424.34  29
   0   8  -3 62444.5 5731.75   5
   0   8  -3 59102.5 2836.89  12
   0   8  -3 57587.9 3011.95  41
   0   8  -4 38783.3 3302.44  22
   0   8  -4 44222.4 2525.36  12
   0   8   4 46694.9 2981.34  47
   0   8  -4 41193.5 2523.81  40
   0   8  -4 44004.8 2639.64  42
   0   8  -4 41811.1 2602.33  41
   0   8  -4 39603.5 2445.32  53
   0   8  -5 10279.2 1171.46  42
   0   8   5 7657.60 1214.34  47
   0   8  -5 8390.63 1083.39  41
   0   8   5 7531.84 1299.48  45
   0   8  -5 9181.30 1031.03  53
   0   8  -5 9371.36 1044.02  12
   0   8  -5 9701.04 1107.36  40
   0  10   0 610207. 16068.9   6
   0  10   0 598851. 13532.7  33
   0  10   0 617143. 13716.7  29
   0  10  -1 46055.5 3703.80  48
   0  10   1 52466.7 4740.84   6
   0  10  -1 43649.3 4214.11  33
   0  10   1 52269.0 4556.36  29
   0  10   2 6294.23 1946.28  29
   0  10  -2 9841.48 2031.64  48
   0  10   2 6998.85 1983.83   7
   0  10  -2 9589.06 1957.49  51
   0  10  -2 6181.87 1941.97   5
   0  10   3 6273.14 1195.37  37
   0  10  -3 7066.68 1845.14  22
   0  10  -3 8501.54 1322.80  41
   0  10  -3 7681.44 1206.62  40
   0  10  -3 5784.78 1692.82   5
   0  10  -3 9332.11 2516.44  48
   0  10  -3 7450.65 1204.09  42
   0  10  -3 7849.47 1187.61  53
   0  10   3 7855.49 2522.31  29
   0  10   3 7679.22 1311.02  47
   0  10  -3 6814.86 1087.40  12
   0  10  -3 2952.19 1592.73  51
   0  10   3 8515.60 1331.84  38
   0  10  -4 8680.93 1241.90  41
   0  10  -4 9385.48 1259.68  40
   0  10  -4 8416.52 1878.77  22
   0  10  -4 8145.18 1110.09  12
   0  10   4 9165.69 1512.77  47
   0  10  -4 9759.01 1338.06  42
   0  10  -4 9792.08 1223.73  53
   0  10  -5 37452.2 1804.75  41
   0  10   5 32876.2 2199.66  45
   0  10  -5 37851.6 1714.09  12
   0  10  -5 38112.0 1785.83  40
   0  10  -5 38286.4 1782.77  42
   0  10   5 36197.7 2245.09  47
   0  12   0 563230. 17903.0   6
   0  12   1 117065. 7716.21  29
   0  12   1 121895. 8236.00   6
   0  12  -1 126538. 9032.17   6
   0  12   2 32046.7 2513.79  17
   0  12  -2 33229.3 2260.14  42
   0  12  -2 37650.3 2349.51  37
   0  12   2 31146.5 2349.84  37
   0  12  -2 37983.6 2407.92  40
   0  12  -2 34511.7 2210.64  12
   0  12   2 30020.6 2260.28  47
   0  12  -2 39157.6 2562.83  41
   0  12   2 35850.2 2259.07  38
   0  12  -2 25290.6 3106.15  22
   0  12   2 32814.4 4399.56  29
   0  12  -3 72782.4 3416.36  41
   0  12   3 82220.8 3869.85  47
   0  12   3 75392.9 3684.32  37
   0  12   3 79654.1 3539.03  38
   0  12  -3 79614.7 3289.15  12
   0  12  -3 78939.1 3410.60  40
   0  12  -3 78621.8 3445.84  42
   0  12  -4 26904.9 1837.20  42
   0  12  -4 28020.8 1835.57  40
   0  12   4 29984.6 2472.93  45
   0  12   4 29334.0 2280.19  47
   0  12  -4 25260.4 1787.49  41
   0  12  -4 25875.0 1692.45  12
   0  12  -5 76037.4 1901.96  12
   0  12  -5 74913.0 1977.31  41
   0  12  -5 70267.9 1785.58  42
   0  12  -5 75769.9 1989.23  40
   0  14   0 224100. 5838.88  12
   0  14   0 227343. 6456.26  17
   0  14   0 218838. 6095.48  40
   0  14   0 233005. 6478.48  41
   0  14   0 241695. 13280.6   6
   0  14   0 229887. 6021.60  37
   0  14  -1 16799.8 1778.73  41
   0  14   1 17707.0 1875.87  41
   0  14   1 16075.7 1647.61  47
   0  14  -1 21099.6 1882.14  37
   0  14   1 18940.6 1906.58  37
   0  14  -1 17166.3 1619.58  12
   0  14  -1 19050.7 1808.05  40
   0  14  -1 19052.9 1989.50  17
   0  14   1 17286.6 1970.66  17
   0  14   1 17596.8 1601.01  38
   0  14  -2 2849.83 833.356  12
   0  14  -2 2727.43 1861.73  22
   0  14  -2 3056.95 871.314  42
   0  14  -2 2812.92 919.623  40
   0  14  -2 2030.42 949.176  41
   0  14   2 2231.25 841.935  47
   0  14  -2 1927.94 829.670  17
   0  14   2 2020.87 832.478  37
   0  14   2 1452.85 746.570  38
   0  14  -2 2586.78 749.570  37
   0  14  -3 16073.5 1499.35  42
   0  14  -3 18769.7 1718.90  17
   0  14   3 17368.6 1645.89  38
   0  14  -3 16387.0 1610.63  41
   0  14  -3 18159.3 1605.59  40
   0  14   3 20160.9 1987.99  47
   0  14  -3 17765.1 1475.50  12
   0  14   3 17556.8 2084.43  45
   0  14  -4 19491.0 1229.97  12
   0  14  -4 18165.0 1321.63  17
   0  14  -4 19612.8 1359.71  41
   0  14   4 19627.8 1747.46  47
   0  14  -4 20949.4 1330.34  42
   0  14  -4 21604.9 1360.67  40
   0  16   0 7258.51 1153.99  37
   0  16   0 6853.85 1332.78  17
   0  16   0 6454.93 1262.04  41
   0  16   0 6172.93 1194.04  40
   0  16   1 40654.6 2817.84  41
   0  16  -1 48265.5 2809.45  41
   0  16  -1 51400.2 2824.57  37
   0  16   1 47029.7 2815.02  37
   0  16  -1 44619.2 2596.06  40
   0  16  -1 44938.5 2476.68  12
   0  16   1 43658.6 2967.58  17
   0  16  -1 44654.4 2840.02  17
   0  16  -1 45745.4 2710.50  18
   0  16  -2 31308.0 2122.52  41
   0  16  -2 37625.6 2440.47  17
   0  16   2 35806.7 2124.02  38
   0  16   2 37192.1 2446.56  47
   0  16   2 36404.5 2464.42  37
   0  16  -2 33476.9 2027.40  37
   0  16  -2 31334.5 1915.18  12
   0  16  -2 32221.1 2045.82  40
   0  16   3 2173.22 967.281  45
   0  16   3 3652.42 925.357  47
   0  16  -3 4550.39 824.451  17
   0  16  -3 4875.64 753.620  12
   0  16  -3 5150.87 777.774  40
   0  16  -3 5338.20 867.241  41
   0  16   3 3744.15 733.929  38
   0  16   4 15708.5 1200.92  47
   0  16  -4 17275.1 880.912  40
   0  16  -4 16797.2 897.345  41
   0  16  -4 16233.4 802.888  12
   0  18   0 1784.84 795.247  17
   0  18   0 3319.89 907.363  37
   0  18   0 1187.69 649.444  41
   0  18  -1 39692.5 2130.69  40
   0  18   1 36882.4 2232.50  17
   0  18  -1 39998.8 2304.60  17
   0  18  -1 39942.9 2086.02  37
   0  18   1 38362.9 2307.33  37
   0  18  -1 39552.9 2201.88  41
   0  18  -2 69752.1 2456.11  40
   0  18  -2 67168.5 2599.31  17
   0  18  -2 62587.1 2307.84  18
   0  18   2 64981.4 2726.63  37
   0  18  -2 72558.8 2608.11  41
   0  18  -3 47589.6 1607.54  17
   0  18  -3 45593.8 1487.17  40
   0  18  -3 47235.7 1571.10  41
   0  20   0 22845.8 1242.81  37
   0  20   0 25321.6 1373.71  17
   0  20   1 7043.12 793.925  37
   0  20  -1 7958.48 794.401  17
  -1 -19   2 11810.5 888.416  16
   1 -19  -2 10533.2 723.577  16
   1 -19  -2 12694.8 956.036  43
  -1 -19   1 13236.5 1045.77  16
   1 -19  -1 15243.9 1096.99  16
   1 -19  -1 13341.7 1114.08  43
   1 -19   0 39527.6 1763.46  16
  -1 -19   0 36048.5 1623.35  16
  -1 -19   0 33670.7 1742.48  43
   1 -19   0 40624.7 1882.03  43
   1 -19   1 113982. 2775.68  16
   1 -19   1 116369. 2825.97  43
   1 -19   2 74703.2 1820.69  16
  -1 -19  -2 78364.7 1987.45  35
   1 -17  -3 18159.2 1286.25  35
  -1 -17   3 16457.2 1477.46  23
   1 -17  -3 18446.9 1246.20  43
  -1 -17   3 14792.6 999.588  34
   1 -17  -2 26149.0 1642.04  16
  -1 -17   2 24422.7 2077.16  23
   1 -17  -2 27278.4 1810.76  43
   1 -17  -1 26854.9 1810.32  16
  -1 -17   1 25634.2 2077.21  23
   1 -17  -1 24958.8 1853.25  43
   1 -17   0 30252.7 1987.85  16
  -1 -17   0 36130.7 2174.85  16
  -1 -17  -1 45411.4 2200.05  16
   1 -17   1 47913.6 2807.78  23
  -1 -17  -1 45844.7 2431.06  43
   1 -17   2 18720.7 1371.59  15
   1 -17   2 19594.3 1719.17  23
  -1 -17  -2 19026.6 1396.33  43
  -1 -17  -3 36603.5 1469.71  35
   1 -17   3 36752.3 1431.94  34
   1 -17   3 40459.7 1572.55  15
   1 -17   3 37725.8 1367.41  16
  -1 -15   4 17102.6 1299.37  34
  -1 -15   4 18595.0 1430.14  23
   1 -15  -4 18655.2 1286.37  35
   1 -15  -3 340.266 648.210  43
  -1 -15   3 177.661 888.320  23
  -1 -15   3 902.165 718.789  34
   1 -15  -3 901.031 517.423  16
   1 -15  -2 31276.0 2228.76  43
  -1 -15   2 28546.6 2582.13  23
   1 -15  -2 34816.3 2273.04  16
  -1 -15   1 53907.9 3410.04  23
   1 -15  -1 59022.2 2987.80  16
   1 -15   0 1388.83 782.271  23
   1 -15   1 61516.2 3543.54  23
  -1 -15  -1 77135.9 3281.49  16
   1 -15   2 17792.8 1669.71  34
   1 -15   2 15644.5 1903.70  23
  -1 -15  -2 19797.3 1710.13  43
   1 -15   3 6416.86 1109.56  23
   1 -15   3 5653.93 946.613  34
  -1 -15  -3 8191.33 1053.32  35
   1 -15   4 22048.1 1175.00  34
   1 -15   4 26289.0 1211.39  15
   1 -13  -5 42671.4 1425.88  35
  -1 -13   5 44906.3 1520.32  15
   1 -13  -5 44886.7 1715.85  42
  -1 -13   5 47958.1 1765.63  34
   1 -13  -4 15403.1 1445.51  35
  -1 -13   4 16245.7 1606.71  24
  -1 -13   4 16069.9 1664.64  23
  -1 -13   4 15455.1 1629.32  34
   1 -13  -3 26934.3 2173.23  43
   1 -13  -3 26698.9 1856.60  16
  -1 -13   3 27450.6 2316.09  34
   1 -13  -2 219341. 5962.21  43
  -1 -13   2 217146. 5905.65  34
   1 -13  -2 221347. 5892.37  16
  -1 -13   1 265253. 12327.3  30
   1 -13  -1 271652. 12598.5  31
   1 -13  -1 287413. 13120.0  30
  -1 -13   1 276557. 12335.8  28
   1 -13  -1 296710. 12674.1   3
  -1 -13   1 285521. 12679.7   3
  -1 -13   1 284849. 13762.6  49
   1 -13  -1 292789. 13892.9  49
   1 -13  -1 258814. 12614.6  50
   1 -13  -1 284070. 6414.83  16
   1 -13   0 104578. 7661.80  30
   1 -13   0 117846. 8317.32  31
  -1 -13   0 105928. 7935.37  30
   1 -13   0 112605. 7569.81   3
  -1 -13   0 117282. 8337.90   3
   1 -13   0 113322. 4511.77  23
   1 -13   0 103825. 8093.52  49
  -1 -13   0 119413. 8589.63  49
  -1 -13  -1 7594.80 2531.85  50
   1 -13   1 10349.1 2585.35  49
  -1 -13  -1 3761.60 1654.98  49
   1 -13   1 7429.51 1487.97  23
  -1 -13  -1 6354.84 1986.47  31
   1 -13   1 6701.32 2394.66  30
  -1 -13  -1 9857.29 2411.70  30
  -1 -13  -1 10589.4 1370.93  16
   1 -13   1 8220.73 1999.38   3
   1 -13   2 52900.2 3442.79  23
   1 -13   2 57133.9 3191.40  34
  -1 -13  -2 59028.7 2976.72  43
   1 -13   3 92809.1 3945.49  34
   1 -13   3 85843.9 3898.42  23
   1 -13   4 100693. 3080.85  24
   1 -13   4 107276. 3151.53  15
   1 -13   4 102797. 3012.04  44
  -1 -13  -4 106263. 2708.82  35
   1 -13   4 106881. 3329.51  34
   1 -13   4 104881. 2937.09  36
   1 -11  -5 48863.2 2250.68  42
  -1 -11   5 47286.4 2275.41  44
  -1 -11   5 46968.4 2432.51  24
   1 -11  -5 49116.6 2017.27  35
  -1 -11   5 48345.8 2307.07  34
  -1 -11   5 46887.2 2305.67  36
  -1 -11   4 9861.03 1593.07  24
  -1 -11   4 8821.87 1429.33  23
  -1 -11   4 8653.96 1488.47  44
   1 -11  -4 9911.53 1380.52  35
  -1 -11   4 12064.7 1612.01  36
  -1 -11   4 9669.67 1503.31  34
  -1 -11   4 7048.39 1523.77  26
   1 -11  -3 13887.1 1392.93  16
  -1 -11   3 13844.9 1656.34  34
  -1 -11   3 11734.9 1508.96  24
  -1 -11   3 13922.6 2211.72  26
   1 -11  -3 13897.6 1578.41  43
  -1 -11   2 34014.9 4946.05  49
  -1 -11   2 42971.8 5078.76  30
   1 -11  -2 40043.9 4638.22  31
   1 -11  -2 44939.8 4828.35  30
  -1 -11   2 43726.1 4846.61  28
  -1 -11   2 40667.8 4605.50   3
   1 -11  -2 34784.7 4298.89  49
   1 -11  -2 50440.7 5695.31  50
   1 -11  -1 157652. 8432.78  31
  -1 -11   1 144629. 8337.43  30
   1 -11  -1 172871. 8859.27  30
  -1 -11   1 166949. 8815.77  28
   1 -11  -1 154294. 9081.41  50
   1 -11  -1 159168. 9268.65  49
  -1 -11   1 149052. 9122.38  49
  -1 -11   1 158185. 8701.28   3
   1 -11   0 156464. 8998.48  49
  -1 -11   0 171174. 9275.84  49
  -1 -11   0 154661. 8623.48   3
   1 -11   0 166002. 8297.72   3
  -1 -11   0 165416. 8149.37  31
   1 -11   0 169017. 8832.52  30
   1 -11   0 173884. 9002.13  31
  -1 -11   0 149640. 8363.89  30
   1 -11   1 85849.8 5499.20   8
   1 -11   1 75783.3 6617.52  49
  -1 -11  -1 85711.9 6128.92  31
   1 -11   1 76831.9 6094.21  30
  -1 -11  -1 82614.2 6306.78  30
   1 -11   1 85630.3 5887.33   3
  -1 -11  -1 88143.8 7088.76  50
  -1 -11  -1 79377.5 5814.15  49
   1 -11   1 77102.4 5481.70  28
   1 -11   2 77775.3 6332.96   8
   1 -11   2 76072.6 7408.99  49
   1 -11   2 80434.6 3798.13  34
   1 -11   2 68162.5 4152.65  26
  -1 -11  -2 87950.1 6307.55  49
  -1 -11  -2 90584.0 7551.53  50
   1 -11   2 64270.3 3525.43  23
  -1 -11  -2 83691.4 6637.44  31
  -1 -11  -2 74886.5 6536.61  30
   1 -11   2 81135.7 6901.76  30
   1 -11   3 18382.0 2480.77  26
   1 -11   3 16758.7 1959.94  23
   1 -11   3 17728.1 2004.88  24
   1 -11   3 19471.0 2046.64  36
   1 -11   3 16743.4 1827.46  44
   1 -11   3 18873.3 2061.84  34
   1 -11   4 33524.3 2266.24  34
   1 -11   4 34382.4 2404.40  24
   1 -11   4 33492.1 2280.31  36
  -1 -11  -4 26950.6 1628.10  35
   1 -11   4 31661.0 2719.68  26
   1 -11   4 33834.7 2351.91  44
  -1 -11  -5 24689.6 1164.47  42
   1 -11   5 27697.6 1339.17  36
   1 -11   5 28454.7 1433.38  24
   1 -11   5 28723.4 1387.79  44
   1 -11   5 27256.0 1216.62  34
  -1  -9   5-138.082 778.347  36
  -1  -9   5 937.899 729.098  34
   1  -9  -5 1335.40 593.318  35
  -1  -9   5 226.013 818.914  24
  -1  -9   5-528.755 807.993  26
   1  -9  -5 584.724 649.311  42
  -1  -9   5 143.665 906.538  44
  -1  -9   4 72949.4 4130.81  26
   1  -9  -4 67582.5 3239.97  35
  -1  -9   4 70896.5 3686.13  36
  -1  -9   4 70715.6 3563.72  34
  -1  -9   4 74927.5 3888.62  24
  -1  -9   4 71546.9 3786.93  44
  -1  -9   3 31419.3 4042.41  28
  -1  -9   3 34851.9 2385.25  34
   1  -9  -3 30514.0 3965.00  31
   1  -9  -3 31298.2 3997.73  49
   1  -9  -3 35035.0 4899.22  50
   1  -9  -3 31858.1 4039.64  30
  -1  -9   3 35593.7 4890.70  30
  -1  -9   3 24849.4 3549.83   8
  -1  -9   2 10427.7 2288.74   3
  -1  -9   2 8006.50 1673.50   8
   1  -9  -2 6267.64 1783.41  30
  -1  -9   2 8657.99 2151.34  30
   1  -9  -2 5713.00 1631.33  31
   1  -9  -2 10117.7 2197.21  49
  -1  -9   2 8369.02 2131.12  28
   1  -9  -2 8625.08 2372.34  50
  -1  -9   1 80964.6 6206.82  49
  -1  -9   1 94226.1 6071.26   3
   1  -9  -1 86485.9 5970.63  49
   1  -9  -1 89640.0 5527.37  30
   1  -9  -1 87142.5 5369.05  31
  -1  -9   1 95911.6 5663.23  31
  -1  -9   1 89579.6 5887.53  30
   1  -9   0 45096.7 3343.38   8
  -1  -9   0 39939.4 3347.58  31
   1  -9   0 47834.3 4211.29  30
  -1  -9   0 43985.8 3963.07  30
   1  -9   0 48365.6 4133.44  31
  -1  -9   0 43703.8 4132.54  49
   1  -9   0 42778.9 4272.53  49
   1  -9   0 46836.5 3856.32   3
  -1  -9  -1 77000.4 5727.80  50
  -1  -9  -1 73046.4 4906.78  49
   1  -9   1 58253.7 4360.44   3
   1  -9   1 60388.1 5355.90  49
  -1  -9  -1 67010.8 4642.63  31
  -1  -9  -1 66971.5 4927.59  30
   1  -9   1 62450.1 4910.58  30
   1  -9   1 59319.8 4486.64   8
   1  -9   1 60874.7 4321.94  28
  -1  -9  -2 40398.7 4191.33  31
  -1  -9  -2 43816.0 3963.86  49
  -1  -9  -2 48592.0 5013.12  50
   1  -9   2 36974.4 4531.97   8
   1  -9   2 48127.1 4926.84  30
  -1  -9  -2 43431.2 4497.64  30
   1  -9   3 499.464 1427.55   8
   1  -9   3 874.153 1146.53  26
   1  -9   3 1908.02 1007.98  36
   1  -9   3 2537.62 1052.05  24
   1  -9   3 755.673 986.258  23
  -1  -9  -3 3352.29 1496.81  50
  -1  -9  -3 51.3271 1181.55  30
  -1  -9  -3 2665.19 1695.04  31
   1  -9   3 5161.10 1581.52   1
   1  -9   3 200.110 1108.51  44
   1  -9   3 34.0192 883.972  34
   1  -9   4 4532.31 1252.17  44
  -1  -9  -4 4058.07 804.861  35
   1  -9   4 5145.65 1167.86  34
   1  -9   4 2786.03 1020.43  36
   1  -9   4 3032.84 1236.99  26
   1  -9   4 4768.79 1358.47  24
   1  -9   5 5387.97 951.268  44
   1  -9   5 6975.53 1004.42  36
   1  -9   5 7224.40 875.482  34
  -1  -9  -5 5720.69 774.514  42
   1  -9   5 6719.16 1221.87  26
   1  -9   5 6751.60 1042.97  24
  -1  -7   6 15297.7 1233.14  24
  -1  -7   6 12961.4 1161.54  26
   1  -7  -6 14858.9 1114.05  40
   1  -7  -6 14241.0 1132.89  57
  -1  -7   6 16818.0 1292.36  36
   1  -7  -6 15129.9 1063.81  42
  -1  -7   6 14684.9 1251.52  44
  -1  -7   5 63173.6 3649.21  26
  -1  -7   5 55047.8 3254.95  44
   1  -7  -5 55193.9 2573.54  35
  -1  -7   5 50996.7 3115.48  36
  -1  -7   5 52427.2 3247.74  24
   1  -7  -5 54197.9 2846.96  42
  -1  -7   5 48946.0 3003.29  39
  -1  -7   5 53243.8 2823.06  34
  -1  -7   4 214360. 5904.30  34
  -1  -7   4 215941. 6250.27  39
  -1  -7   4 214407. 6170.41  44
  -1  -7   4 204306. 6488.69  46
   1  -7  -4 219679. 5631.76  35
  -1  -7   4 220685. 6305.78  36
  -1  -7   4 206052. 6313.61  24
   1  -7  -3 152011. 7044.18   4
   1  -7  -3 139678. 7523.79  31
   1  -7  -3 147325. 9587.58  27
   1  -7  -3 145104. 8890.25  50
   1  -7  -3 139010. 7641.03  49
  -1  -7   3 137058. 7737.08  28
  -1  -7   3 140545. 9028.13  30
  -1  -7   2 135672. 6963.87   3
   1  -7  -2 123519. 6027.86  31
   1  -7  -2 135744. 6545.72  49
   1  -7  -2 126561. 6891.06  50
  -1  -7   2 131303. 7271.94  30
   1  -7  -2 128471. 6217.04  30
  -1  -7   2 131542. 6731.96  28
   1  -7  -2 115721. 7211.13  27
   1  -7  -1 9248.22 1588.07  30
  -1  -7   1 13390.2 2030.57  30
   1  -7  -1 9122.73 1646.53  31
  -1  -7   1 13263.7 1868.01  31
  -1  -7   1 11664.4 2010.41   3
  -1  -7   1 14809.2 1740.23   8
   1  -7  -1 11214.1 2016.89  49
   1  -7   0 369325. 10785.4  49
  -1  -7   0 369202. 9985.87  49
  -1  -7   0 377596. 4705.85   8
   1  -7   0 383792. 8829.24   8
  -1  -7   0 380120. 9505.05  30
   1  -7   0 370887. 9356.68  31
  -1  -7   0 385774. 8545.76  31
   1  -7   1 595755. 11470.2  28
   1  -7   1 587394. 11820.0   3
  -1  -7  -1 620921. 12169.3  31
   1  -7   1 578626. 12910.0  30
  -1  -7  -1 564960. 12021.8  30
  -1  -7  -1 601042. 13504.1  50
  -1  -7  -1 573515. 11649.3  49
   1  -7   1 577615. 13146.0   8
  -1  -7  -1 600568. 11538.6  27
  -1  -7  -2 194009. 8611.56  27
   1  -7   2 192190. 8819.36  30
  -1  -7  -2 203880. 7767.38  49
  -1  -7  -2 201310. 8996.38  50
   1  -7   2 191479. 8724.01   8
  -1  -7  -2 204791. 8335.34  31
   1  -7   2 185333. 7032.43  28
  -1  -7  -3 41295.4 4959.13  50
  -1  -7  -3 34512.5 3707.22  49
   1  -7   3 35917.8 2578.15  44
   1  -7   3 37461.4 4081.49   1
   1  -7   3 36641.0 2593.23  24
  -1  -7  -3 34289.7 4119.67  31
  -1  -7  -3 35839.4 4831.80  27
   1  -7   3 37364.7 2487.60  34
   1  -7   3 38970.3 4685.79   8
   1  -7   4 12779.4 1843.56  44
   1  -7   4 11217.7 1615.62  34
   1  -7   4 8181.49 1336.51  11
   1  -7   4 8959.10 1570.44  24
   1  -7   4 12838.0 1933.54  26
   1  -7   4 9811.88 1683.51  36
  -1  -7  -4 11420.9 1266.83  35
   1  -7   4 10941.7 1803.56  39
   1  -7   5 39438.3 2666.86  26
   1  -7   5 40426.9 2558.53  44
   1  -7   5 40301.3 2488.27  24
   1  -7   5 38742.0 1896.44  34
  -1  -7  -5 34839.0 1880.29  42
   1  -7   5 37695.7 2043.53  11
   1  -7   5 38862.3 2442.14  36
  -1  -5   6 9209.44 1026.85  11
   1  -5  -6 7797.79 970.022  40
  -1  -5   6 9691.29 1215.90  44
  -1  -5   6 9735.71 1232.93  26
  -1  -5   6 7585.01 1041.00  39
  -1  -5   6 7830.35 1122.34  36
  -1  -5   6 9289.46 1113.91  24
   1  -5  -6 8413.94 928.262  42
   1  -5  -6 7999.41 998.920  57
  -1  -5   5 34127.7 2617.81  44
  -1  -5   5 34021.9 2383.95  11
   1  -5  -5 33869.6 2316.70  42
  -1  -5   5 32538.8 2634.90  24
  -1  -5   5 34778.7 2312.34  34
  -1  -5   5 33277.5 2584.89  39
  -1  -5   5 30711.5 2657.32  46
   1  -5  -5 32174.2 2047.34  35
  -1  -5   5 35214.2 2629.57  36
  -1  -5   4 218708. 5544.67  11
  -1  -5   4 213355. 6226.31  46
  -1  -5   4 212637. 11357.0   1
   1  -5  -4 231186. 13574.7  27
   1  -5  -4 225675. 5430.74  35
  -1  -5   4 226537. 6087.87  36
  -1  -5   4 220129. 5984.33  39
  -1  -5   4 218235. 5638.80  34
   1  -5  -4 231552. 12022.8  50
   1  -5  -4 210143. 10377.7  49
   1  -5  -4 222984. 10258.1  31
  -1  -5   4 217707. 5903.48  44
   1  -5  -3 221711. 7940.45   4
   1  -5  -3 215530. 9728.36  50
   1  -5  -3 216127. 8757.34  49
   1  -5  -3 219885. 8634.57  31
   1  -5  -3 209507. 10282.5  27
  -1  -5   3 209154. 9096.84  28
   1  -5  -2 50188.6 3222.50   4
   1  -5  -2 46623.7 3383.11  49
   1  -5  -2 48328.5 3753.41  50
   1  -5  -2 47725.1 3310.38  31
  -1  -5   2 43884.7 3669.62  30
   1  -5  -2 51806.7 4145.33  27
  -1  -5   2 45601.1 3651.70  28
   1  -5  -1 79168.6 3981.11  49
   1  -5  -1 73400.2 3600.86  31
  -1  -5   1 86975.2 3721.37  31
   1  -5  -1 78215.8 3593.14  30
  -1  -5   1 88742.9 4371.22  30
   1  -5  -1 65950.8 4159.52  27
  -1  -5   1 86512.4 4399.37   3
   1  -5   0 96360.8 4094.77  30
   1  -5   0 99252.8 4042.18  31
  -1  -5   0 116330. 4246.45  30
   1  -5   0 97947.1 4844.29  49
  -1  -5   0 114216. 4646.72  49
   1  -5   0 98163.7 4039.98   8
  -1  -5   0 117408. 2118.48   8
  -1  -5   0 114714. 3730.16  31
   1  -5   1 606995. 11650.9  30
  -1  -5  -1 617011. 10554.5  31
   1  -5   1 643673. 10100.8  28
   1  -5   1 619424. 10521.2   3
  -1  -5  -1 626924. 10290.7  27
  -1  -5  -1 622530. 10070.2  49
  -1  -5  -1 632755. 11909.9  50
  -1  -5  -2 376759. 10226.7  31
   1  -5   2 403859. 9450.66  28
  -1  -5  -2 362896. 10827.4  27
   1  -5   2 386938. 11779.2  30
  -1  -5  -2 379197. 9516.29  49
  -1  -5  -2 348577. 10794.9  50
  -1  -5  -2 385472. 7924.00   4
  -1  -5  -3 165641. 9598.43  27
   1  -5   3 165259. 8849.55   8
  -1  -5  -3 158906. 8865.38  50
  -1  -5  -3 166549. 7790.64  49
  -1  -5  -3 161858. 8272.63  31
   1  -5   3 183575. 8850.75   1
   1  -5   4 12405.6 1619.23  11
   1  -5   4 10517.6 1760.90  46
   1  -5   4 13505.8 1867.15  36
   1  -5   4 10898.9 1664.62  44
   1  -5   4 11943.4 1558.15  34
   1  -5   4 11670.5 1808.61  39
   1  -5   4 13749.0 1929.57  24
  -1  -5  -5-82.4398 578.565  42
   1  -5   5 658.504 827.411  36
   1  -5   5 1313.41 799.833  11
   1  -5   5 1543.03 932.645  39
   1  -5   5 2006.19 973.757  24
   1  -5   5 785.465 920.888  44
   1  -5   5 2313.76 1155.88  26
  -1  -3   6 624.050 666.786  44
  -1  -3   6 2064.97 819.227  26
   1  -3  -6 476.514 516.935  42
   1  -3  -6 302.617 608.753  57
  -1  -3   6 861.021 638.803  24
  -1  -3   6 1190.37 725.287  36
  -1  -3   6 475.136 660.987  11
  -1  -3   6 403.063 707.672  39
   1  -3  -6 668.972 488.671  41
   1  -3  -6 79.8848 520.261  40
   1  -3  -5 24495.2 2016.94  42
  -1  -3   5 27712.3 2415.97  24
  -1  -3   5 25901.5 2238.58  36
   1  -3  -5 26724.4 1868.72  35
  -1  -3   5 28654.2 2398.77  39
  -1  -3   5 25379.4 2144.70  11
  -1  -3   5 25703.0 2416.74  46
  -1  -3   5 26506.6 2278.16  44
  -1  -3   4 34396.6 2448.59  46
   1  -3  -4 27898.3 3587.25  31
   1  -3  -4 26258.3 3963.69  50
   1  -3  -4 29097.9 3683.20  49
   1  -3  -4 32854.7 4968.03  27
  -1  -3   4 32622.8 2240.82  44
  -1  -3   4 36150.1 2391.09  36
  -1  -3   4 32671.3 4065.53  28
  -1  -3   4 33954.0 4568.17   1
   1  -3  -3 36807.2 4082.87  27
  -1  -3   3 43059.2 4085.80  28
   1  -3  -3 37722.2 3880.68  50
   1  -3  -3 36095.2 3475.54  49
   1  -3  -3 33306.0 3141.56  31
  -1  -3   3 40572.3 4112.55   1
   1  -3  -3 35421.9 3042.20   4
   1  -3  -2 182668. 5639.08  31
   1  -3  -2 173183. 6683.18  27
  -1  -3   2 171028. 6072.37  30
  -1  -3   2 186073. 6613.54  28
   1  -3  -2 174368. 5790.93  49
   1  -3  -2 162921. 6151.79  50
  -1  -3   2 180940. 6032.30  33
   1  -3  -2 181130. 5452.83   4
   1  -3  -1 13200.3 1304.83  31
  -1  -3   1 17630.6 1765.98   3
  -1  -3   1 15968.4 1608.07  28
   1  -3  -1 12328.1 1557.60  27
  -1  -3   1 14051.4 1521.50  30
   1  -3  -1 14112.8 1518.87  50
  -1  -3   0 97134.7 3225.60  49
   1  -3   0 102289. 3668.65   8
  -1  -3   0 105155. 1793.77  27
   1  -3   0 100723. 3247.08  30
  -1  -3   0 96506.9 2917.75  30
   1  -3   0 96005.3 3298.81  31
  -1  -3   0 98053.4 2663.38  31
  -1  -3  -1 162076. 4783.89  31
  -1  -3  -1 155279. 3431.14   4
   1  -3   1 154030. 5302.82  30
   1  -3   1 156340. 4142.89  28
  -1  -3  -1 161388. 4787.95  27
  -1  -3  -1 158911. 4257.77  49
  -1  -3  -1 154175. 5013.87  50
  -1  -3  -2 20270.0 1753.83   4
   1  -3   2 16855.7 2191.11   1
  -1  -3  -2 17902.6 2404.40  27
   1  -3   2 14227.1 1763.68  28
  -1  -3  -2 18946.6 2276.45  31
  -1  -3  -2 20679.1 2559.91  50
  -1  -3  -2 17003.3 1974.35  49
  -1  -3  -2 16380.3 1991.34  48
   1  -3   3 4276.69 1535.15   1
  -1  -3  -3 3149.89 1446.25  31
  -1  -3  -3 2318.41 952.730  49
  -1  -3  -3 175.884 949.301  50
  -1  -3  -3 3696.21 1787.59  27
   1  -3   4 5393.13 1333.66  24
   1  -3   4 7338.96 1411.16  39
   1  -3   4 6186.75 1304.41  44
  -1  -3  -4 6251.06 2714.06  31
   1  -3   4 6104.99 1210.28  11
  -1  -3  -4 5792.50 1053.20  42
   1  -3   4 7229.62 1438.46  36
   1  -3   4 7304.59 1473.62  46
   1  -3   5 21435.3 2062.18  44
   1  -3   5 23127.2 2049.21  24
   1  -3   5 20714.7 2163.74  39
   1  -3   5 22281.9 2114.17  36
  -1  -3  -5 19216.3 1617.89  42
   1  -3   5 23672.9 2149.55  11
   1  -3   5 22572.2 2295.28  46
   1  -3   6 10263.0 822.044  11
  -1  -3  -6 9431.30 767.946  40
   1  -3   6 11302.0 1071.76  26
   1  -1  -6 102994. 3002.44  41
   1  -1  -6 107901. 3292.97  42
   1  -1  -6 108869. 3455.85  57
  -1  -1   6 97532.2 3425.91  36
  -1  -1   6 102444. 3588.45  44
   1  -1  -6 106212. 3243.94  40
  -1  -1   6 98774.5 3726.56  39
  -1  -1   6 97665.3 3852.28  46
  -1  -1   6 101507. 3541.58  11
   1  -1  -5 131415. 4463.33  42
  -1  -1   5 130713. 4990.07  46
  -1  -1   5 129495. 4563.16  11
  -1  -1   5 133546. 4698.42  44
  -1  -1   5 124969. 4633.18  36
   1  -1  -5 128417. 3974.16  35
  -1  -1   5 133275. 4852.42  39
  -1  -1   5 132050. 4933.72  24
   1  -1  -4 13060.7 2463.09  49
   1  -1  -4 9007.21 2186.42  31
  -1  -1   4 11128.7 2733.02  28
   1  -1  -4 9959.24 3079.95  27
   1  -1  -4 12444.3 2134.05   5
  -1  -1   4 14572.4 2961.15   1
   1  -1  -4 7030.99 1760.81  50
   1  -1  -3 16955.2 2439.75  48
  -1  -1   3 12212.6 2236.01  28
  -1  -1   3 15190.7 2238.63  33
   1  -1  -3 17360.0 2194.82  31
   1  -1  -3 19629.6 2943.74  27
  -1  -1   3 14616.0 2478.90   1
   1  -1  -3 14873.0 2452.22  50
   1  -1  -3 19387.7 2490.03  49
   1  -1  -2 147742. 5110.26  48
  -1  -1   2 161447. 5804.13  28
  -1  -1   2 152041. 5157.82  33
   1  -1  -2 155673. 4925.18   4
  -1  -1   2 153443. 5751.75   1
   1  -1  -2 139909. 5621.80  27
   1  -1  -2 158110. 5210.66  49
   1  -1  -2 149784. 5526.79  50
   1  -1  -2 146714. 4545.74  31
  -1  -1   1 943525. 8426.26  30
  -1  -1   1 896377. 9294.31  28
  -1  -1   1 971994. 8580.58  33
   1  -1  -1 923976. 8398.51   4
   1  -1  -1 956881. 9133.03  50
   1  -1  -1 958710. 7906.84  31
   1  -1  -1 999999. 10371.7  27
   1  -1   0 749255. 5958.38  30
   1  -1   0 738605. 7268.10  31
   1  -1   0 683074. 5819.97   7
   1  -1   0 713825. 3944.66   3
  -1  -1   0 688456. 3736.82  49
  -1  -1  -1 38024.7 1938.07  51
   1  -1   1 34391.3 2289.59  30
   1  -1   1 42978.0 2020.93  28
  -1  -1  -1 38588.1 2348.92  27
   1  -1   1 39600.7 1498.49  29
  -1  -1  -1 37598.6 1891.35  48
   1  -1   1 41613.0 2397.97   1
  -1  -1  -1 38213.5 2315.47  50
  -1  -1  -1 39059.2 1929.15  49
  -1  -1  -2 179450. 6026.06  51
  -1  -1  -2 192300. 6290.80  48
   1  -1   2 201540. 6295.06  28
  -1  -1  -2 195286. 7225.41  27
  -1  -1  -2 201286. 6221.82  49
  -1  -1  -2 192453. 6914.73  50
   1  -1   2 211883. 7317.51   1
   1  -1   2 203157. 4712.98  29
  -1  -1  -3 105128. 6330.22  48
  -1  -1  -3 113494. 6447.89  31
  -1  -1  -3 108666. 6582.46  50
  -1  -1  -3 115779. 6224.97  49
  -1  -1  -3 116688. 5224.28   5
   1  -1   3 117635. 6940.56   1
  -1  -1  -3 115395. 7595.84  27
   1  -1   3 110568. 6037.34  28
   1  -1   4 116371. 4438.10  11
  -1  -1  -4 100082. 7536.47  31
  -1  -1  -4 118651. 8387.51  50
  -1  -1  -4 113116. 3954.53  42
   1  -1   4 117650. 4740.11  24
   1  -1   4 122085. 4620.15  39
  -1  -1  -4 110159. 9517.87  27
   1  -1   4 108644. 4257.71  44
   1  -1   4 113434. 4619.86  46
   1  -1   4 114669. 4488.80  36
  -1  -1  -5 53529.6 2614.69  42
   1  -1   5 50228.3 3164.33  46
   1  -1   5 51912.0 2877.78  24
  -1  -1  -5 51424.6 2757.78  57
   1  -1   5 51634.4 3016.19  11
   1  -1   5 55366.0 3262.52  39
   1  -1   5 52179.8 3005.14  36
   1  -1   5 49287.0 2934.15  44
  -1  -1  -6 5334.77 639.545  40
   1  -1   6 4931.12 720.584  11
  -1  -1  -6 5007.29 594.464  41
  -1  -1  -6 4088.40 468.412  42
   1  -1   6 6388.07 889.079  26
  -1   1   6 100474. 3347.13  44
  -1   1   6 105794. 3747.37  39
   1   1  -6 105391. 3180.43  40
  -1   1   6 99865.2 3779.14  46
   1   1  -6 106813. 3240.25  42
   1   1  -6 102990. 2960.36  41
  -1   1   6 102769. 3566.80  11
  -1   1   5 134941. 4646.32  11
  -1   1   5 136037. 4904.95  46
   1   1  -5 135586. 4577.64  42
  -1   1   5 123065. 4361.91  44
   1   1  -5 138820. 4772.26  40
  -1   1   5 132534. 4697.89  39
   1   1  -5 129624. 4004.97  35
  -1   1   5 129682. 4539.37  36
   1   1  -5 125315. 4610.88  57
  -1   1   4 13230.9 2709.57  33
   1   1  -4 10162.7 3080.91  27
   1   1  -4 9463.37 2042.66   5
  -1   1   4 13908.1 3044.03  28
   1   1  -4 9925.67 2307.53  50
   1   1  -3 17246.3 2432.68  48
   1   1  -3 15474.7 2675.65  27
   1   1  -3 18566.9 2155.20  31
  -1   1   3 15282.3 2235.29  33
   1   1  -3 17543.8 2707.64  50
   1   1  -3 14537.3 2162.01  49
   1   1  -3 18707.7 2230.44   5
  -1   1   3 14477.2 2474.77   1
  -1   1   3 16221.9 2689.01  28
   1   1  -2 153896. 5550.98  27
  -1   1   2 156926. 5937.02  28
  -1   1   2 146906. 5534.37   1
  -1   1   2 152831. 5097.95  33
   1   1  -2 139520. 5036.20  51
   1   1  -2 153283. 5220.62  49
   1   1  -2 149049. 5589.85  50
   1   1  -2 148007. 5179.08  48
  -1   1   1 937366. 9788.10  28
  -1   1   1 947344. 9045.79   1
   1   1  -1 967580. 8989.62  27
   1   1  -1 985145. 8905.70  51
   1   1  -1 991317. 9114.01  48
   1   1  -1 950401. 8943.83  49
   1   1  -1 969508. 9868.43  50
  -1   1   0 671462. 4463.19  50
  -1   1   0 690180. 6357.20   2
   1   1   0 651682. 6143.94  29
  -1   1  -1 35761.6 2130.08  48
   1   1   1 39640.5 2029.98  29
  -1   1  -1 32747.6 1918.20  49
  -1   1  -1 37784.3 2225.18  50
  -1   1  -1 40276.3 1850.62   5
   1   1   1 37441.9 1900.75  33
   1   1   1 38054.4 2201.42  28
  -1   1  -1 40493.6 2485.75  27
  -1   1  -2 203053. 7379.10  27
   1   1   2 194151. 6592.27  28
  -1   1  -2 191815. 6639.22  48
  -1   1  -2 203269. 6470.53  49
  -1   1  -2 190048. 6761.95  50
  -1   1  -2 191549. 6666.20  51
  -1   1  -2 192703. 5569.24   5
   1   1   2 201192. 5782.66  29
   1   1   2 206720. 6353.75  33
  -1   1  -3 112204. 6758.29  48
   1   1   3 100209. 6267.29  28
  -1   1  -3 112972. 5493.24   5
  -1   1  -3 108468. 6572.76  51
  -1   1  -3 106540. 6547.41  50
  -1   1  -3 114698. 7597.97  27
  -1   1  -4 91236.5 7571.20  31
   1   1   4 115159. 4356.73  36
  -1   1  -4 109552. 7981.15  50
   1   1   4 111806. 4073.78  44
   1   1   4 114354. 4372.12  39
  -1   1  -4 98821.7 8044.08  48
  -1   1  -4 109125. 9786.65  27
   1   1   4 108591. 4303.25  46
   1   1   4 112895. 4328.72  11
  -1   1  -4 109223. 3901.69  42
   1   1   4 113404. 8119.46   7
   1   1   5 51353.8 2809.84  44
   1   1   5 50679.8 2984.25  11
  -1   1  -5 52860.4 2756.96  57
  -1   1  -5 51673.7 2751.62  40
   1   1   5 54880.5 3134.58  39
   1   1   5 46981.1 2985.12  46
  -1   1  -5 54944.1 2648.24  42
  -1   1  -6 5043.37 604.826  40
   1   1   6 4738.41 701.984  11
  -1   1  -6 4242.49 540.088  53
  -1   1  -6 5375.08 601.526  41
  -1   1  -6 5114.57 538.362  12
   1   1   6 3855.06 572.486  20
  -1   3   6-7.34566 710.026  46
  -1   3   6 1847.40 734.552  11
   1   3  -6 621.288 504.509  42
   1   3  -6 278.464 465.051  41
   1   3  -6 515.109 489.049  40
  -1   3   6 1449.32 759.225  39
  -1   3   5 26131.2 2125.03  11
  -1   3   5 26268.0 2000.74  44
  -1   3   5 27204.5 2152.92  39
   1   3  -5 21417.4 1891.55  40
   1   3  -5 22501.0 1740.65  35
   1   3  -5 21046.8 1991.05  57
   1   3  -5 23526.0 1990.34  41
   1   3  -5 24766.5 2050.04  42
  -1   3   5 24930.3 2116.78  46
   1   3  -4 26611.5 2065.00  57
  -1   3   4 30676.9 2118.71  11
  -1   3   4 34090.0 4033.99  33
  -1   3   4 31873.4 2155.31  39
   1   3  -4 30961.0 2253.51  40
   1   3  -4 31804.1 4194.47  50
   1   3  -4 29184.1 4154.02  48
   1   3  -4 30467.1 3575.32   5
   1   3  -4 31452.8 2197.28  42
   1   3  -4 27798.1 4458.40  27
  -1   3   4 27746.8 4458.66  28
  -1   3   4 31289.5 2148.54  46
  -1   3   3 41033.0 3528.30  29
  -1   3   3 40452.4 3524.01  33
   1   3  -3 31106.2 3050.40   5
  -1   3   3 47918.2 4823.94  28
   1   3  -3 33760.9 3527.31  48
   1   3  -3 36080.8 3785.80  27
   1   3  -3 33797.4 3491.58  51
   1   3  -3 31226.4 3605.22  50
  -1   3   2 191523. 5857.27  33
   1   3  -2 167490. 5806.80  48
   1   3  -2 179467. 6716.05  50
   1   3  -2 168126. 5694.06  27
  -1   3   2 172991. 4095.45   2
   1   3  -2 172730. 5540.40   5
   1   3  -2 167644. 5782.18  51
  -1   3   2 178917. 6958.62  28
   1   3  -1 12411.3 1181.18  51
   1   3  -1 12655.7 907.068  32
  -1   3   1 18017.5 1517.69  33
  -1   3   1 18974.6 1257.51   6
  -1   3   1 17349.4 1372.07   2
   1   3  -1 12009.2 1223.99   5
   1   3  -1 13817.0 1257.36  48
  -1   3   1 12829.1 1734.65  28
   1   3  -1 13030.0 1056.23  27
  -1   3   0 100907. 3689.02  48
  -1   3   0 103734. 3443.09  52
   1   3   0 100873. 3306.13   5
   1   3   0 100277. 3376.89   7
   1   3   0 98546.0 1828.58  33
   1   3   0 101845. 3096.80  32
   1   3   0 96305.9 3030.46  29
  -1   3  -1 161038. 5091.62  48
  -1   3  -1 155669. 4580.60   5
   1   3   1 150598. 4610.27  29
  -1   3  -1 150747. 4859.00  50
   1   3   1 143830. 3446.44  33
  -1   3  -1 166726. 5186.63  27
  -1   3  -2 17310.6 2304.80  48
  -1   3  -2 17858.3 1967.61   5
  -1   3  -2 16900.8 2255.77  27
   1   3   2 15669.6 1720.56  33
   1   3   2 17006.3 2030.11  29
  -1   3  -2 18479.7 2325.47  50
  -1   3  -3 2169.13 1076.84  50
  -1   3  -3 2905.37 1490.73  51
   1   3   3 3311.24 1157.06  33
  -1   3  -3 2512.35 899.208   5
   1   3   3 3237.06 1232.83  29
  -1   3  -3 2459.09 1727.09  27
  -1   3  -3 3680.46 1509.42  48
   1   3   4 5592.48 1178.76  11
   1   3   4 6111.28 1151.72  46
   1   3   4 6314.06 1276.99  47
  -1   3  -4 6142.12 1138.07  42
   1   3   4 6378.01 2376.78   7
  -1   3  -4 6023.11 1182.68  57
   1   3   4 6475.40 1204.74  39
  -1   3  -4 6506.63 1215.15  40
   1   3   5 22655.3 2037.43  11
  -1   3  -5 18912.2 1598.72  42
  -1   3  -5 18004.4 1656.68  41
  -1   3  -5 19284.8 1695.29  40
   1   3   5 20259.9 1922.76  39
   1   3   5 22422.1 2025.64  46
   1   3   6 9030.89 826.646  20
  -1   3  -6 8652.56 709.185  40
  -1   3  -6 9532.33 696.571  41
  -1   3  -6 9587.99 658.072  12
   1   3   6 10467.3 806.489  11
  -1   5   6 8057.59 1080.95  46
   1   5  -6 5816.08 683.673  41
  -1   5   6 8141.21 1043.04  39
   1   5  -6 7734.65 841.274  40
  -1   5   6 8481.33 1030.71  11
   1   5  -6 8448.58 890.325  42
   1   5  -6 7681.29 795.120  12
   1   5  -5 35449.7 2389.10  42
   1   5  -5 32893.6 2229.05  41
  -1   5   5 30995.0 2274.59  11
  -1   5   5 33099.1 2283.25  39
   1   5  -5 35089.6 2314.50  40
   1   5  -5 34238.3 2077.81  35
  -1   5   5 31319.0 2254.13  46
   1   5  -4 223225. 5785.25  57
  -1   5   4 216347. 5398.26  11
   1   5  -4 222236. 5391.57  35
  -1   5   4 208725. 9708.64  33
  -1   5   4 217007. 5438.01  39
  -1   5   4 203307. 5695.19  38
   1   5  -4 217776. 10382.4   5
  -1   5   4 203353. 5683.26  47
   1   5  -4 231903. 12220.8  48
  -1   5   4 210040. 5413.29  46
   1   5  -4 227526. 5982.62  42
   1   5  -4 211531. 5734.62  41
   1   5  -4 209135. 11438.6  50
  -1   5   4 222001. 10236.2  29
   1   5  -4 229303. 12469.0  27
   1   5  -4 212105. 5668.64  40
   1   5  -3 220148. 9134.08  27
   1   5  -3 211420. 8481.90   5
   1   5  -3 221623. 9374.69  48
   1   5  -3 191308. 9388.10  50
   1   5  -3 203204. 8987.32  51
  -1   5   3 208942. 8016.53  33
  -1   5   3 218205. 8835.89  29
   1   5  -2 49787.9 3439.97  48
   1   5  -2 46986.4 3037.53  27
   1   5  -2 43036.1 3225.63   5
   1   5  -2 50286.1 3453.45  51
  -1   5   2 47196.9 3167.10  33
  -1   5   2 43140.0 2107.56   2
   1   5  -1 79446.8 3707.34   5
   1   5  -1 74798.9 3019.36  48
   1   5  -1 82511.3 2218.73  27
   1   5  -1 81102.0 3213.29  29
  -1   5   1 83185.5 3664.29  33
   1   5   0 89342.9 3991.02   6
   1   5   0 106042. 4199.83   7
   1   5   0 95678.6 3743.97  29
   1   5   0 91734.0 1835.13  48
  -1   5   0 118137. 4503.51  48
  -1   5   0 113234. 5047.52  33
   1   5   0 95292.5 2822.78  33
   1   5   1 619087. 7590.44  33
   1   5   1 610278. 10955.1  29
  -1   5  -1 647717. 11671.4  48
  -1   5  -1 625820. 10809.0  27
  -1   5  -2 383693. 10888.4  27
  -1   5  -2 391971. 10327.5   5
   1   5   2 387726. 10381.2  29
   1   5   2 368178. 8134.81  33
  -1   5  -2 386187. 11336.8  48
  -1   5  -3 173747. 9710.84  27
  -1   5  -3 173424. 8284.35   5
  -1   5  -3 157201. 9402.46  51
  -1   5  -3 170493. 9713.48  48
   1   5   3 179944. 8428.35  29
  -1   5  -3 158541. 8784.40  50
   1   5   4 11260.0 1654.85  45
   1   5   4 12235.1 1709.54  47
   1   5   4 11030.6 1436.09  39
  -1   5  -4 9349.32 1343.08  40
   1   5   4 10667.6 1521.85  11
   1   5   4 11123.2 1358.45  46
  -1   5  -4 9652.77 1351.67  42
  -1   5  -4 10406.1 1452.44  41
  -1   5  -5 722.855 558.951  12
  -1   5  -5 1288.26 674.782  42
   1   5   5 260.189 747.211  11
   1   5   5 902.576 757.788  46
   1   5   5 697.967 723.903  39
  -1   5  -5-64.3356 552.350  40
  -1   5  -5 387.373 600.132  41
   1   7  -6 11785.8 886.774  42
   1   7  -6 12515.3 889.535  40
   1   7  -6 13028.2 867.471  12
  -1   7   5 50947.9 2649.00  39
   1   7  -5 48398.5 2525.24  40
   1   7  -5 47969.8 2511.81  41
  -1   7   5 46264.8 2567.33  11
   1   7  -5 53984.7 2509.59  35
   1   7  -5 48405.7 2346.15  53
   1   7  -5 52425.0 2711.10  42
  -1   7   5 49038.1 2607.96  46
  -1   7   5 43888.3 2744.33  47
   1   7  -5 53609.7 2593.61  12
   1   7  -4 214251. 5512.45  35
   1   7  -4 209480. 5753.72  41
   1   7  -4 211055. 5639.32  40
  -1   7   4 203341. 5243.38  39
  -1   7   4 190520. 5683.06  38
   1   7  -4 213131. 6716.91  22
   1   7  -4 217013. 5899.76  42
   1   7  -4 203454. 5347.91  53
  -1   7   4 197642. 5873.32  47
  -1   7   4 200491. 5239.96  46
   1   7  -3 144014. 8092.15  48
  -1   7   3 140244. 6825.72  33
  -1   7   3 148921. 8201.16  29
   1   7  -3 146564. 7938.32   5
   1   7  -3 131973. 7701.11  51
   1   7  -2 118950. 5774.25  48
   1   7  -2 124454. 5839.58  51
  -1   7   2 132642. 5738.13  33
  -1   7   2 133115. 6773.07  29
   1   7  -2 126753. 6291.88   5
   1   7  -1 10137.7 1459.98  29
   1   7  -1 11432.8 1425.12  48
   1   7  -1 10348.2 1372.69  51
  -1   7   1 8099.36 1766.24  29
  -1   7   1 13909.8 1926.23   6
   1   7  -1 11236.2 1892.32   5
  -1   7   1 14644.1 1882.46  33
  -1   7   0 401603. 10658.9  33
   1   7   0 368173. 7057.00  33
  -1   7   0 390065. 9092.40  48
  -1   7   0 399983. 8086.93  29
   1   7   0 400631. 9015.31  29
   1   7   0 387238. 9951.53   6
   1   7   0 372889. 8851.77   7
  -1   7  -1 578677. 12485.4  48
   1   7   1 589734. 12440.9  29
  -1   7  -1 590676. 11052.3  27
  -1   7  -1 609136. 12085.7  52
   1   7   1 599470. 13120.6   7
  -1   7  -1 570091. 13138.6   5
   1   7   1 606406. 13334.2   6
  -1   7  -2 199061. 9029.73  48
  -1   7  -2 208624. 8375.38  27
   1   7   2 188732. 8237.53  29
  -1   7  -2 196821. 8645.24   5
   1   7   3 31404.2 2201.58  38
   1   7   3 33506.7 2352.17  47
  -1   7  -3 34840.3 4768.55  48
   1   7   3 33810.9 4646.67   7
  -1   7  -3 29248.2 3939.82   5
  -1   7  -3 34431.5 2267.14  40
   1   7   3 33508.5 4278.34  29
  -1   7  -3 38622.1 4807.35  27
  -1   7  -3 34969.1 2325.31  41
  -1   7  -3 40661.0 5128.12  51
   1   7   4 10032.4 1599.28  45
  -1   7  -4 11083.1 1492.20  42
   1   7   4 11333.6 1702.57  47
  -1   7  -4 9188.96 1231.42  12
  -1   7  -4 9369.33 1360.68  40
  -1   7  -4 10459.4 1469.47  41
  -1   7  -5 38261.9 1896.57  12
  -1   7  -5 34451.9 1809.55  42
  -1   7  -5 34917.2 1886.93  53
  -1   7  -5 36347.4 1973.17  41
   1   7   5 37004.8 2277.92  45
  -1   7  -5 34708.1 1898.08  40
  -1   9   5 1850.31 957.013  47
   1   9  -5 798.150 571.794  40
   1   9  -5 1234.68 622.447  41
   1   9  -5 322.147 724.058  42
   1   9  -5 40.3484 1235.82  22
  -1   9   5 389.414 893.112  45
   1   9  -5 1495.52 582.674  12
   1   9  -4 57688.9 3032.00  41
   1   9  -4 54095.5 2719.86  53
   1   9  -4 62804.0 3080.76  35
   1   9  -4 61856.8 3142.61  42
  -1   9   4 62300.3 3408.82  47
  -1   9   4 59326.4 3227.64  38
   1   9  -4 51655.2 3865.52  22
   1   9  -4 55813.0 2814.11  12
   1   9  -4 59853.3 3003.81  40
  -1   9   3 32591.6 2224.34  38
  -1   9   3 30432.9 2282.79  37
   1   9  -3 34342.4 2306.85  35
  -1   9   3 33878.9 4439.50  29
   1   9  -3 32814.2 4089.57  51
   1   9  -3 33392.3 4145.69  48
  -1   9   3 30489.5 2241.37  47
   1   9  -3 34072.3 2316.18  41
   1   9  -3 32123.9 2753.36  22
   1   9  -3 31149.0 2139.32  40
   1   9  -3 33285.0 2308.82  42
   1   9  -3 37387.1 4631.23   5
   1   9  -3 33796.8 2158.92  12
  -1   9   2 11927.6 2498.15  29
   1   9  -2 6537.88 1799.75   5
  -1   9   2 9143.09 1620.22  33
   1   9  -2 7503.64 1571.41  48
   1   9  -2 8317.94 1749.52  51
   1   9  -1 83293.1 4056.79  51
   1   9  -1 81464.8 5142.20  33
  -1   9   1 93801.9 5121.93  33
   1   9  -1 88495.8 4166.21  48
  -1   9   1 92613.7 5564.50   6
   1   9  -1 75909.5 5499.84   5
  -1   9   1 97011.7 5619.14  29
   1   9   0 43977.5 4037.84   6
  -1   9   0 40879.4 3957.79  33
   1   9   0 48168.6 3778.35  29
  -1   9   0 45686.6 3263.81  29
  -1   9   0 42120.0 3380.90  48
   1   9   1 64866.6 4825.74  29
   1   9   1 62774.4 5012.60   7
   1   9   1 62215.6 4959.05   6
  -1   9  -1 68307.7 4866.58  48
  -1   9  -1 64310.0 5214.34  33
  -1   9  -2 41265.9 4599.31   5
   1   9   2 43346.8 4863.39   7
  -1   9  -2 38601.1 4455.44  48
   1   9   2 38354.1 4324.77  29
  -1   9  -3 1220.12 771.021  37
  -1   9  -3 1058.18 1630.23   5
  -1   9  -3 3263.86 1685.36  22
   1   9   3 1204.74 838.122  47
  -1   9  -3 881.181 611.329  40
  -1   9  -3 923.979 684.439  41
  -1   9  -3 5521.04 1973.72  48
   1   9   3-3202.72 1709.74  29
  -1   9  -3 753.416 683.072  12
  -1   9  -3 8339.67 2508.75  51
   1   9   3 243.173 729.818  38
  -1   9  -3-184.423 714.323  53
  -1   9  -3 918.923 785.291  42
   1   9   3 1280.23 1410.38   7
   1   9   4 3518.93 1074.44  47
  -1   9  -4 4345.59 912.719  12
  -1   9  -4 4098.27 995.142  42
  -1   9  -4 3542.84 1444.55  22
   1   9   4 3600.12 1132.72  45
  -1   9  -4 3955.26 920.874  53
  -1   9  -4 2235.38 727.251  37
  -1   9  -4 4297.11 970.552  40
  -1   9  -4 3712.86 924.575  41
  -1   9  -5 4666.62 708.931  41
  -1   9  -5 4500.52 683.815  40
   1   9   5 4978.59 1025.80  45
  -1   9  -5 5070.85 707.178  53
  -1   9  -5 5227.53 684.814  12
  -1   9  -5 4393.52 657.217  42
   1  11  -5 44051.3 1907.82  41
  -1  11   5 39914.2 2374.83  47
   1  11  -5 43376.9 1874.43  40
   1  11  -5 44016.8 1986.38  42
   1  11  -5 45190.1 1848.90  12
   1  11  -5 42665.1 1768.74  17
   1  11  -4 9187.04 1168.56  12
   1  11  -4 8136.81 1251.79  42
   1  11  -4 6576.11 1821.81  22
   1  11  -4 8065.69 1213.66  41
   1  11  -4 8577.20 1170.22  40
  -1  11   4 7981.14 1291.54  38
  -1  11   4 8590.32 1429.19  47
   1  11  -3 11831.2 1522.87  41
   1  11  -3 13303.6 1587.16  42
  -1  11   3 13095.0 1496.58  38
   1  11  -3 10026.7 2047.82  22
   1  11  -3 12236.3 1444.06  40
   1  11  -3 11629.7 1343.79  12
  -1  11   3 12861.2 1623.10  47
  -1  11   3 12902.4 1662.72  37
   1  11  -3 13618.0 1469.16  53
  -1  11   2 46875.5 5086.54  29
   1  11  -2 42075.7 4799.47   5
  -1  11   1 152983. 8065.61  29
   1  11  -1 162206. 9431.40   6
  -1  11   1 145983. 8263.64   6
  -1  11   0 174417. 8728.46  33
   1  11   0 182407. 8499.22  29
   1  11   0 160394. 8975.83   6
  -1  11  -1 87891.9 6008.41  48
   1  11   1 83340.1 6600.80   6
  -1  11  -1 85137.1 6469.96  33
   1  11   1 87275.3 6476.16  29
  -1  11  -2 82928.0 3511.82  37
   1  11   2 73407.4 3436.58  37
   1  11   2 73891.4 3130.09  38
   1  11   2 79044.1 6791.89  29
  -1  11  -2 86681.1 3500.98  42
  -1  11  -2 83214.4 7123.60  33
  -1  11  -2 78839.3 3320.37  40
  -1  11  -2 85696.8 7026.08  48
   1  11   2 74313.5 3432.62  47
  -1  11  -2 81530.5 3254.25  12
  -1  11  -2 86504.8 3643.24  41
  -1  11  -2 79262.7 6876.70  51
  -1  11  -2 81797.6 3440.16  53
  -1  11  -2 59232.3 4542.61  22
   1  11   2 77418.1 7055.91   7
  -1  11  -3 18674.3 1726.84  53
  -1  11  -3 19625.2 1860.62  41
   1  11   3 17242.7 1948.63  47
  -1  11  -3 16856.9 1610.09  40
  -1  11  -3 12070.7 2695.39  22
  -1  11  -3 17179.6 1596.45  12
   1  11   3 18467.3 1811.43  38
  -1  11  -3 17603.2 1609.49  37
  -1  11  -3 18255.6 1706.08  42
  -1  11  -4 27219.5 1815.94  40
  -1  11  -4 27151.5 1729.19  12
   1  11   4 34006.9 2573.55  45
  -1  11  -4 27154.7 1775.06  53
   1  11   4 31899.2 2403.79  47
  -1  11  -4 25010.6 1730.48  42
  -1  11  -4 26806.0 1880.35  41
  -1  11  -5 20870.4 998.195  17
  -1  11  -5 24696.4 1081.22  12
  -1  11  -5 22531.7 1125.20  41
   1  11   5 22002.3 1438.44  45
  -1  11  -5 23738.7 1127.15  40
   1  13  -5 41511.1 1355.12  12
   1  13  -5 37504.1 1314.14  41
   1  13  -5 40033.1 1377.49  40
  -1  13   5 36557.8 1915.14  47
   1  13  -5 37500.2 1372.95  42
   1  13  -4 13867.0 1355.73  17
  -1  13   4 14494.3 1649.20  47
   1  13  -4 12560.4 1295.45  41
   1  13  -4 13960.7 1363.34  42
  -1  13   4 14810.0 1544.29  38
   1  13  -4 13597.3 1294.20  40
   1  13  -4 13087.9 1185.64  12
  -1  13   3 25552.3 2284.97  47
  -1  13   3 24735.9 2224.85  37
   1  13  -3 23296.9 1939.32  42
   1  13  -3 21571.6 2015.96  17
   1  13  -3 22012.0 1837.08  40
  -1  13   3 25299.2 2046.54  38
   1  13  -3 18318.8 2663.63  22
   1  13  -3 21150.9 1869.60  41
   1  13  -3 22436.6 1797.33  12
  -1  13   2 205162. 5919.29  47
   1  13  -2 190126. 5454.21  42
   1  13  -2 206697. 5936.90  41
  -1  13   2 197600. 5811.60  37
   1  13  -2 194968. 5445.83  40
  -1  13   2 201361. 5454.78  38
  -1  13   2 190324. 6012.12  17
   1  13  -2 212486. 6203.79  17
   1  13  -2 188232. 5062.72  12
  -1  13   1 268479. 6352.83  47
   1  13  -1 267964. 6076.18  12
  -1  13   1 266250. 6875.40  41
   1  13  -1 266560. 6559.59  41
   1  13  -1 274522. 13860.6   6
  -1  13   1 278382. 6966.84  17
   1  13  -1 292876. 7014.44  17
  -1  13   1 288326. 6762.39  37
   1  13  -1 280121. 6172.34  37
  -1  13   1 264838. 6001.74  38
  -1  13   1 255302. 6590.13  40
   1  13  -1 273216. 6495.25  40
  -1  13   0 106256. 3889.12  12
   1  13   0 104925. 8368.02   6
  -1  13   0 117681. 8952.49   6
  -1  13   0 109851. 4292.79  41
   1  13   0 108535. 4189.87  41
  -1  13   0 117785. 4554.17  17
   1  13   0 107288. 4274.91  17
   1  13   0 102592. 3833.97  37
  -1  13   0 121413. 4372.99  37
   1  13   0 105746. 3998.15  40
  -1  13   0 114012. 4197.92  40
  -1  13   0 119814. 3954.72  38
  -1  13  -1 9048.23 1372.96  17
   1  13   1 6642.42 1194.19  17
   1  13   1 7750.94 1172.35  47
  -1  13  -1 10369.5 2633.95   6
  -1  13  -1 8490.99 1145.33  12
   1  13   1 6901.21 1232.50  41
   1  13   1 7178.06 1197.52  37
  -1  13  -1 8693.23 1350.66  37
   1  13   1 11782.7 2727.11  29
  -1  13  -1 10246.0 1322.79  40
  -1  13  -1 9542.95 1334.79  41
  -1  13  -1 10094.9 1314.90  42
  -1  13  -2 47320.4 2546.26  12
  -1  13  -2 46563.3 2796.16  41
   1  13   2 56093.8 2818.23  38
  -1  13  -2 47771.4 2655.55  42
   1  13   2 56294.6 3166.39  47
  -1  13  -2 49430.9 2719.54  40
  -1  13  -2 52764.5 2842.83  37
   1  13   2 53219.6 3081.71  37
   1  13   3 88424.0 4209.39  45
  -1  13  -3 88481.3 3316.34  42
  -1  13  -3 81635.8 3109.64  37
  -1  13  -3 83016.9 3419.92  41
   1  13   3 83998.4 3834.86  47
  -1  13  -3 85007.2 3309.06  40
  -1  13  -3 83210.3 3163.03  12
   1  13   3 75524.5 3272.09  38
  -1  13  -4 97591.6 2668.31  42
  -1  13  -4 99989.5 2755.52  12
  -1  13  -4 96740.3 2949.13  41
   1  13   4 96359.0 3637.70  47
  -1  13  -4 101390. 2906.58  40
   1  13   4 93034.5 3792.14  45
  -1  13  -4 99377.0 3008.79  17
   1  15  -4 15803.6 1051.63  12
   1  15  -4 15633.9 1137.60  41
   1  15  -4 15598.0 1099.95  40
  -1  15   4 16743.0 1582.89  47
   1  15  -4 15080.6 1133.74  17
   1  15  -3 690.920 591.104  42
   1  15  -3 711.807 670.547  41
   1  15  -3-131.893 611.761  40
  -1  15   3 240.720 812.435  47
  -1  15   3 515.399 603.587  38
  -1  15   3 783.479 757.809  37
   1  15  -3 726.856 495.451  12
   1  15  -3 318.843 608.159  17
   1  15  -2 27426.9 2162.72  41
   1  15  -2 28173.4 2066.13  40
  -1  15   2 31397.1 2213.11  38
  -1  15   2 30864.9 2377.69  47
  -1  15   2 31893.9 2449.43  37
   1  15  -2 27101.7 1910.79  12
  -1  15   2 28758.0 2384.83  17
   1  15  -2 29872.1 2383.08  17
  -1  15   1 52731.5 3210.50  41
   1  15  -1 58889.0 3269.64  41
   1  15  -1 55267.3 3005.73  40
  -1  15   1 57808.7 2874.22  38
   1  15  -1 61675.8 3047.62  37
  -1  15   1 61655.7 3328.18  37
  -1  15   1 61099.9 3500.05  17
   1  15  -1 58823.7 3350.77  17
   1  15  -1 54143.1 2787.05  12
  -1  15   1 58966.3 3114.42  47
  -1  15   0 2056.27 743.931  38
  -1  15   0 2018.77 869.329  37
   1  15   0 3352.89 990.157  37
   1  15   0 1216.41 766.455  40
  -1  15   0 1711.01 819.218  40
  -1  15   0 1123.05 867.120  17
   1  15   0 3036.84 1032.89  17
  -1  15   0 2504.84 897.808  41
   1  15   0 2575.34 1006.96  41
  -1  15  -1 65102.3 3269.59  41
  -1  15  -1 60183.1 3010.83  40
   1  15   1 61715.8 3207.30  37
  -1  15  -1 66186.9 3292.46  37
   1  15   1 62447.7 3471.28  17
  -1  15  -1 63339.6 3365.36  17
  -1  15  -1 60392.6 2880.61  12
  -1  15  -2 14839.0 1404.33  12
  -1  15  -2 17006.9 1655.97  41
  -1  15  -2 16221.4 1528.88  40
   1  15   2 16563.0 1507.27  38
   1  15   2 18734.8 1874.63  47
  -1  15  -2 16054.3 1536.52  37
   1  15   2 17023.6 1796.02  37
  -1  15  -2 15437.1 1699.13  17
   1  15   2 13592.7 1907.27  45
  -1  15  -3 6918.76 869.574  12
  -1  15  -3 7647.80 995.352  41
  -1  15  -3 6833.44 899.867  40
   1  15   3 5152.13 1114.75  47
   1  15   3 3682.62 1221.49  45
  -1  15  -3 7292.30 829.409  37
  -1  15  -3 6902.51 1019.94  17
  -1  15  -4 24646.3 1144.58  17
  -1  15  -4 23691.8 1136.24  41
  -1  15  -4 22991.5 1073.28  40
  -1  15  -4 23916.3 1040.79  12
  -1  17   3 13893.7 1219.85  38
  -1  17   3 14663.1 1432.94  47
   1  17  -3 17033.3 1299.90  17
   1  17  -3 15706.7 1311.61  18
   1  17  -3 13298.7 1116.26  41
   1  17  -3 17005.0 1204.36  40
   1  17  -3 16177.2 1082.87  12
  -1  17   2 22880.6 1697.21  38
  -1  17   2 26156.9 1981.90  47
  -1  17   2 23251.6 1920.62  37
   1  17  -2 22702.7 1813.41  18
   1  17  -2 23758.4 1874.22  17
   1  17  -2 24356.7 1814.87  41
   1  17  -2 23671.3 1703.19  40
   1  17  -2 23798.9 1573.66  12
  -1  17   1 24641.4 2048.66  17
   1  17  -1 22336.6 1989.06  17
   1  17  -1 21098.4 1778.59  18
   1  17  -1 23344.3 1935.91  41
  -1  17   1 26455.6 2127.70  37
   1  17  -1 24522.9 1826.91  37
   1  17  -1 23559.3 1840.42  40
  -1  17   1 25775.1 1808.23  38
  -1  17   0 30271.0 2256.92  17
   1  17   0 32102.1 2445.36  17
   1  17   0 29181.4 2256.65  41
  -1  17   0 31647.6 2228.09  41
  -1  17   0 30976.0 2145.64  40
  -1  17   0 35730.5 2389.77  37
   1  17   0 29426.3 2100.82  37
   1  17   1 41754.8 2700.49  17
  -1  17  -1 38736.9 2372.03  17
  -1  17  -1 41630.4 2365.41  37
   1  17   1 47692.2 2644.63  37
  -1  17  -1 39237.3 2311.33  41
  -1  17  -1 36489.8 2168.99  40
  -1  17  -2 15236.5 1306.85  40
  -1  17  -2 14109.7 1340.28  17
  -1  17  -2 17714.8 1318.27  37
   1  17   2 18568.3 1566.81  47
  -1  17  -2 15247.7 1328.96  41
  -1  17  -2 14706.8 1187.97  12
  -1  17  -3 33137.3 1420.95  40
  -1  17  -3 31346.8 1476.60  17
   1  17   3 34038.3 1763.15  47
  -1  17  -3 31347.8 1430.05  41
  -1  17  -3 31505.4 1305.76  12
   1  19  -2 11550.7 985.806  41
   1  19  -2 11378.1 1000.09  17
   1  19  -2 10833.4 833.259  18
  -1  19   2 9390.92 984.019  37
   1  19  -1 13978.4 1254.76  41
   1  19  -1 13178.0 1236.93  17
   1  19  -1 13353.3 1051.42  37
  -1  19   1 11058.7 1158.87  37
  -1  19   0 29370.5 1722.77  41
   1  19   0 35725.6 2057.84  17
  -1  19   0 28658.9 1707.63  17
  -1  19   0 30931.2 1787.15  37
   1  19   0 36064.2 1905.39  37
  -1  19  -1 109363. 2997.74  41
  -1  19  -1 107135. 3041.64  17
   1  19   1 104734. 3118.69  37
  -1  19  -1 102979. 2732.15  37
  -1  19  -2 67697.1 1991.66  17
  -1  19  -2 68614.1 1892.82  40
  -1  19  -2 68407.5 1946.53  41
  -2 -20   1 24537.0 982.515  16
   2 -20  -1 29335.0 1173.23  16
  -2 -20   1 24837.0 1216.55  43
   2 -20  -1 28936.8 1234.34  43
   2 -20   0 72817.3 1871.87  16
   2 -20   0 72625.8 1862.73  43
  -2 -20   0 72574.3 1928.14  43
  -2 -18   3 5023.31 595.500  15
   2 -18  -3 3146.58 530.228  35
  -2 -18   3 5949.76 837.260  23
   2 -18  -3 3468.80 571.277  43
   2 -18  -2 31510.8 1616.08  16
  -2 -18   2 33114.0 2064.65  23
   2 -18  -2 35308.6 1798.18  43
   2 -18  -1 53346.9 2228.25  16
  -2 -18   1 54927.5 2302.58  16
  -2 -18   1 57579.2 2549.67  23
   2 -18  -1 53953.7 2362.67  43
   2 -18   0 71281.3 2589.89  16
  -2 -18   0 79584.2 2594.95  16
   2 -18   0 75997.1 2740.95  43
   2 -18   1 109047. 3023.83  16
  -2 -18  -1 105864. 3017.61  43
  -2 -18  -2 5318.54 648.016  35
   2 -18   2 6539.82 640.814  15
   2 -18   2 7083.12 659.220  16
  -2 -16   4 8551.33 995.701  23
  -2 -16   4 8389.23 806.817  34
   2 -16  -4 10188.1 806.608  43
   2 -16  -4 10121.7 883.516  35
   2 -16  -3 9938.18 1074.12  16
  -2 -16   3 9588.57 1099.83  34
  -2 -16   3 10458.6 1500.79  23
   2 -16  -3 8024.93 1060.86  43
   2 -16  -2 21945.9 1717.62  16
  -2 -16   2 17897.5 2015.27  23
   2 -16  -2 21732.5 1765.24  43
   2 -16  -1 19605.5 1679.05  16
  -2 -16   1 22497.6 2129.78  23
   2 -16  -1 20169.8 1777.42  43
   2 -16   0 12227.5 1410.01  16
  -2 -16   0 19142.1 1696.47  16
   2 -16   1 26829.5 1798.98  15
  -2 -16  -1 26741.2 1955.29  43
   2 -16   1 24483.6 2121.25  23
   2 -16   2-635.121 694.083  15
   2 -16   2 119.772 719.744  23
   2 -16   2-423.552 632.872  34
   2 -16   3 6074.96 783.468  34
   2 -16   3 5920.21 556.960  16
   2 -16   3 6463.78 776.793  15
  -2 -16  -3 7075.63 676.950  35
   2 -14  -5 11322.9 796.131  42
  -2 -14   5 14715.4 956.213  34
  -2 -14   5 14237.6 859.400  15
   2 -14  -5 13750.0 853.109  35
  -2 -14   4 23863.2 2011.43  23
  -2 -14   4 25801.8 1907.64  34
   2 -14  -4 31751.7 1836.70  43
   2 -14  -4 32019.6 1981.79  35
   2 -14  -3 129246. 4191.33  16
  -2 -14   3 126604. 4586.83  34
   2 -14  -3 123659. 4311.35  43
   2 -14  -2 177920. 5235.08  43
   2 -14  -2 180529. 5172.77  16
   2 -14  -1 209316. 5464.94  16
   2 -14   0 6663.57 1200.96  23
   2 -14   1 85417.0 4122.40  23
   2 -14   1 88832.2 3585.85  34
   2 -14   2 57980.9 3352.23  23
   2 -14   2 53560.1 2900.35  34
   2 -14   3 55882.3 2712.49  23
  -2 -14  -3 53506.0 2200.76  35
   2 -14   3 52252.1 2589.50  34
   2 -14   3 54737.0 2543.03  15
   2 -14   4 52417.9 1648.42  15
   2 -14   4 51360.6 1751.27  34
  -2 -12   5 14258.2 1163.87  36
   2 -12  -5 12193.2 1109.33  35
  -2 -12   5 12424.0 1244.52  34
  -2 -12   5 14113.0 1326.64  24
   2 -12  -5 12076.7 1235.60  42
   2 -12  -4 32642.5 2358.31  35
   2 -12  -4 27640.9 1761.13  16
   2 -12  -4 27432.3 1949.29  43
  -2 -12   4 31413.3 2364.68  34
  -2 -12   4 27729.4 2223.97  24
   2 -12  -3 338717. 7059.04  16
   2 -12  -3 341237. 7780.04  43
  -2 -12   3 337172. 7516.61  34
  -2 -12   2 63759.7 6625.37  49
   2 -12  -2 84083.5 7399.54  49
   2 -12  -2 80776.0 6555.00  50
  -2 -12   2 74218.7 3324.17  34
   2 -12  -2 81703.1 3627.01  43
  -2 -12   2 67787.4 6502.68  28
   2 -12  -2 86039.7 3728.67  16
   2 -12  -2 77792.9 6664.38  30
   2 -12  -2 74557.9 6793.68  31
  -2 -12   2 63798.4 6316.83  30
  -2 -12   2 74819.8 6722.29   3
   2 -12  -1 45384.1 4569.49   3
  -2 -12   1 42145.0 4994.97   3
  -2 -12   1 47766.1 5402.18  28
   2 -12  -1 43398.1 4770.01  50
   2 -12  -1 42794.9 5015.27  49
  -2 -12   1 52825.2 5736.20  49
   2 -12  -1 45551.2 5035.55  30
   2 -12  -1 45294.7 5014.95  31
  -2 -12   1 40732.9 4728.25  30
   2 -12   0 35849.3 4519.11  49
  -2 -12   0 37882.0 4308.38  49
  -2 -12   0 37727.6 4608.39  30
   2 -12   0 36902.3 4389.81  30
   2 -12   0 38000.6 4823.16  31
   2 -12   0 39216.7 4131.90   3
  -2 -12   0 36476.3 4679.55   3
   2 -12   1 25203.9 4015.68  49
  -2 -12  -1 26573.1 4087.17  50
   2 -12   1 27465.6 2346.32  23
   2 -12   1 27914.2 2162.23  34
  -2 -12  -1 28846.0 4074.87  30
  -2 -12  -1 29786.7 4075.91  31
   2 -12   1 30924.7 4258.93  30
   2 -12   2 268605. 6883.91  34
   2 -12   2 247593. 6947.99  23
   2 -12   3 87866.1 4834.34  26
   2 -12   3 99628.9 3945.88  44
   2 -12   3 104060. 3971.67  36
  -2 -12  -3 104095. 3409.17  35
   2 -12   3 98516.5 4012.23  34
   2 -12   3 98092.4 3979.70  24
   2 -12   3 105217. 4059.62  23
   2 -12   4 27847.8 1758.85  24
   2 -12   4 24967.8 1604.39  36
   2 -12   4 21941.9 2046.73  26
   2 -12   4 26399.1 1687.47  44
   2 -12   4 28562.9 1742.50  34
   2 -12   4 24662.9 1498.52  15
  -2 -10   5 3361.69 970.932  24
   2 -10  -5 4102.81 963.057  42
  -2 -10   5 4164.77 1049.66  44
  -2 -10   5 2987.02 881.710  34
   2 -10  -5 4731.06 912.952  35
  -2 -10   5 3992.57 989.422  36
  -2 -10   4 13770.8 1728.10  44
   2 -10  -4 12056.2 1598.03  35
  -2 -10   4 14604.4 1779.79  36
   2 -10  -4 13117.9 1470.78  43
   2 -10  -4 11676.6 1292.82  16
  -2 -10   4 14188.6 1733.23  34
  -2 -10   4 11946.3 1677.25  24
  -2 -10   3 134886. 8856.61  28
  -2 -10   3 111597. 9040.21  30
   2 -10  -3 111471. 7957.37  31
   2 -10  -3 114686. 7804.58  30
   2 -10  -3 104911. 7075.02   4
   2 -10  -3 114880. 8171.27  49
   2 -10  -3 115802. 8675.05  50
   2 -10  -3 118980. 4147.47  16
   2 -10  -3 122357. 4595.22  43
  -2 -10   3 117830. 4327.70  34
  -2 -10   2 5131.73 1836.03   3
   2 -10  -2 4493.44 1629.28  49
   2 -10  -2 2673.13 1600.28  50
  -2 -10   2 3980.69 1672.19  28
  -2 -10   2 4632.75 1879.81  30
   2 -10  -2 1343.78 1519.17  31
   2 -10  -2 2379.32 1403.62  30
  -2 -10   1 2005.19 1439.24  49
   2 -10  -1 6529.70 2131.21  49
   2 -10  -1 6106.33 1900.50  31
   2 -10  -1 5771.54 1759.81  30
  -2 -10   1 2371.49 1050.95  30
  -2 -10   1 2545.55 1262.09   3
  -2 -10   0 39050.1 4094.05  30
  -2 -10   0 36386.8 3474.82  31
   2 -10   0 39855.8 4147.41  30
   2 -10   0 43912.8 4472.21  31
   2 -10   0 35592.7 3486.02   3
  -2 -10   0 42984.2 4104.08  49
   2 -10   0 38125.4 4274.18  49
   2 -10   0 36845.2 3393.14   8
  -2 -10  -1 7945.64 2285.96  50
   2 -10   1 8081.47 2436.28  49
  -2 -10  -1 12727.6 2103.38  49
  -2 -10  -1 11309.9 2336.33  30
   2 -10   1 15920.5 2817.18  30
  -2 -10  -1 10006.9 1976.52  31
   2 -10   1 8967.44 1874.36   3
   2 -10   1 11134.6 2137.62   8
  -2 -10  -2 92679.4 7175.17  30
   2 -10   2 91149.3 7045.09  30
   2 -10   2 79963.4 6562.11   8
  -2 -10  -2 98208.0 7119.46  31
   2 -10   2 88249.9 3872.87  44
   2 -10   2 91947.7 4050.92  34
   2 -10   2 83855.3 4571.12  26
   2 -10   2 86514.5 3994.76  23
  -2 -10  -2 101775. 7859.35  50
  -2 -10  -3 63419.8 2782.60  35
   2 -10   3 65331.8 3481.32  34
   2 -10   3 60079.5 3492.72  24
   2 -10   3 63695.1 3237.79  23
   2 -10   3 56727.8 3884.20  26
   2 -10   3 63373.9 3578.42  36
   2 -10   3 66393.8 3626.76  44
   2 -10   4 21655.2 2260.00  26
   2 -10   4 21458.2 1781.57  34
   2 -10   4 25020.2 1725.77  15
   2 -10   4 24620.1 2071.11  24
   2 -10   4 23828.9 1972.57  36
   2 -10   4 23189.7 1989.19  44
   2 -10   5 9803.85 832.786  44
   2 -10   5 9033.26 783.248  36
   2 -10   5 8700.21 793.282  24
   2 -10   5 8129.81 981.168  26
  -2  -8   6 19467.9 1046.95  34
  -2  -8   6 23515.3 1586.45  24
  -2  -8   6 19565.0 1448.53  44
   2  -8  -6 24457.9 1409.35  57
  -2  -8   6 20914.2 1483.84  36
   2  -8  -6 23854.0 1183.66  35
   2  -8  -6 24077.3 1400.18  42
  -2  -8   5 95216.6 4260.74  26
  -2  -8   5 100700. 4239.28  44
  -2  -8   5 108721. 4535.20  24
  -2  -8   5 103352. 3971.73  34
   2  -8  -5 101686. 3995.03  42
   2  -8  -5 105074. 3766.85  35
  -2  -8   5 98797.2 4157.32  36
  -2  -8   4 103252. 4156.93  34
   2  -8  -4 113840. 3772.04  16
  -2  -8   4 105580. 4242.40  44
   2  -8  -4 107683. 3897.27  43
   2  -8  -4 109889. 4212.29  35
  -2  -8   4 106260. 4292.72  36
  -2  -8   3 153165. 9360.06  30
   2  -8  -3 149169. 8121.16  30
   2  -8  -3 147230. 7631.08   4
  -2  -8   3 150657. 8913.40  28
   2  -8  -3 140231. 8277.95  49
   2  -8  -3 147486. 9496.92  50
   2  -8  -3 147524. 8060.54  31
   2  -8  -2 7395.77 1601.13  30
   2  -8  -2 9632.86 2095.68  31
  -2  -8   2 6794.17 1962.47  30
   2  -8  -2 7842.04 1974.81  49
  -2  -8   2 8168.89 2026.14   3
   2  -8  -2 9626.24 2213.72  50
  -2  -8   2 6882.48 2005.57  28
  -2  -8   1 117410. 6848.58   3
   2  -8  -1 127385. 6041.35  30
  -2  -8   1 131041. 5547.92  31
  -2  -8   1 119676. 6528.50  30
   2  -8  -1 121265. 6005.66  31
   2  -8  -1 132395. 7287.43  49
   2  -8  -1 131623. 5255.10   8
  -2  -8   0 239390. 8127.35  49
   2  -8   0 249271. 9464.23  49
   2  -8   0 234254. 7804.84   8
  -2  -8   0 226892. 8222.87  30
   2  -8   0 254851. 8863.07  30
  -2  -8   0 241543. 7341.74  31
   2  -8   0 249465. 9047.20  31
   2  -8   0 235713. 7612.71   3
   2  -8   1 339603. 9314.12   3
  -2  -8  -1 304667. 8845.77  49
  -2  -8  -1 320345. 10899.4  50
   2  -8   1 356678. 8869.31  28
  -2  -8  -1 304320. 9594.53  31
   2  -8   1 328312. 10797.9   8
   2  -8   1 339926. 10756.7  30
  -2  -8  -1 298657. 9798.94  30
   2  -8   2 40274.9 4727.01   8
  -2  -8  -2 49394.8 4967.76  50
  -2  -8  -2 48514.3 3884.40  49
  -2  -8  -2 46374.3 4488.25  31
   2  -8   2 37892.4 4380.94  30
  -2  -8  -2 48771.8 4651.95  30
   2  -8   3 1817.84 1033.60  36
   2  -8   3 2444.00 965.467  34
   2  -8   3 3077.56 1215.19  26
  -2  -8  -3 2786.49 1914.81  30
   2  -8   3 2699.00 1200.36  24
   2  -8   3 2480.78 1044.23  44
   2  -8   4 38645.8 3105.52  26
   2  -8   4 40836.5 2898.54  44
   2  -8   4 35694.4 2124.18  15
   2  -8   4 36852.5 2737.45  36
   2  -8   4 33436.6 2276.60  34
   2  -8   4 35382.9 2669.02  24
  -2  -8  -5 18693.9 1104.19  42
   2  -8   5 14759.5 1503.40  26
   2  -8   5 16867.3 1361.04  24
   2  -8   5 16464.7 1316.22  36
   2  -8   5 16859.4 1365.85  44
  -2  -6   6 14739.1 1495.72  36
   2  -6  -6 15513.3 1102.09  35
  -2  -6   6 15209.0 1554.85  44
  -2  -6   6 16737.3 1464.65  26
  -2  -6   6 16629.8 1372.42  39
  -2  -6   6 16321.1 1545.69  24
  -2  -6   6 15544.7 1278.29  11
   2  -6  -6 16578.8 1356.49  42
   2  -6  -6 15774.3 1432.91  57
  -2  -6   5 181743. 5235.07  34
  -2  -6   5 178758. 5642.07  44
  -2  -6   5 179292. 5043.83  11
  -2  -6   5 172094. 5477.77  39
  -2  -6   5 170098. 5872.70  46
   2  -6  -5 180356. 4979.75  35
  -2  -6   5 188520. 5774.17  36
   2  -6  -5 176549. 5282.28  42
  -2  -6   5 179642. 5950.90  24
  -2  -6   4 232064. 5890.55  34
  -2  -6   4 246611. 6165.73  44
  -2  -6   4 243012. 11946.6  28
  -2  -6   4 241232. 6209.36  36
   2  -6  -4 236339. 5822.37  35
  -2  -6   4 229908. 6338.69  46
  -2  -6   4 239006. 12531.9   1
   2  -6  -4 239684. 10120.9   4
   2  -6  -4 256275. 5526.13  16
   2  -6  -4 219822. 13703.9  27
   2  -6  -4 246233. 10772.2  31
   2  -6  -4 236377. 12825.2  50
   2  -6  -4 244338. 11520.3  49
   2  -6  -4 251234. 5558.72  43
   2  -6  -3 1825.72 931.117   4
   2  -6  -3 2456.83 1255.72  49
   2  -6  -3 3348.53 1592.94  50
  -2  -6   3 5924.38 2018.21  28
   2  -6  -3 1790.17 1694.61  27
   2  -6  -3 2536.75 1358.83  31
  -2  -6   2 68045.6 4939.32  28
  -2  -6   2 70575.5 4991.28   3
   2  -6  -2 69657.2 4177.87  30
  -2  -6   2 63678.2 4504.45  30
   2  -6  -2 70768.5 4559.57  49
   2  -6  -2 72380.1 4811.78  50
   2  -6  -2 68455.7 4139.98  31
   2  -6  -2 60966.9 5312.03  27
  -2  -6   1 215258. 8031.04   3
  -2  -6   1 227407. 5756.56  31
   2  -6  -1 205373. 6620.65  31
  -2  -6   1 204685. 7289.17  30
   2  -6  -1 216131. 6551.30  30
   2  -6  -1 216186. 7864.67  49
   2  -6  -1 217100. 6021.36   8
   2  -6   0 335095. 7435.18   3
  -2  -6   0 358727. 7430.40  31
   2  -6   0 343528. 8649.88   8
   2  -6   0 348865. 9207.14  31
   2  -6   0 350667. 8790.28  30
  -2  -6   0 366668. 8532.00  30
  -2  -6   0 359601. 8137.97  49
   2  -6   0 341286. 9687.81  49
   2  -6   1 601315. 13973.3   8
  -2  -6  -1 608243. 11045.9  27
   2  -6   1 615464. 12864.4  30
  -2  -6  -1 605752. 10514.8  49
  -2  -6  -1 627909. 13189.6  50
   2  -6   1 608807. 9724.36  28
   2  -6   2 24173.0 3323.72  30
  -2  -6  -2 25399.9 3061.76  31
  -2  -6  -2 24983.7 3184.46  50
  -2  -6  -2 24056.7 2506.92  49
   2  -6   2 23031.9 3213.97   8
  -2  -6  -2 24966.1 3189.15  27
   2  -6   3 55511.6 3074.05  34
   2  -6   3 60706.1 3474.24  36
   2  -6   3 59934.5 3446.74  24
  -2  -6  -3 46027.9 5249.80  50
   2  -6   3 55780.2 5948.32   8
  -2  -6  -3 50085.2 5731.98  27
  -2  -6  -3 49677.1 5069.16  31
   2  -6   3 54806.4 4742.84   1
   2  -6   3 59864.5 3423.08  44
   2  -6   3 55947.2 3396.81  39
  -2  -6  -4 176436. 4830.52  42
   2  -6   4 191805. 6431.22  44
   2  -6   4 183577. 6213.21  39
   2  -6   4 191196. 6317.84  36
   2  -6   4 179192. 5099.51  34
   2  -6   4 203537. 6435.40  24
   2  -6   4 184957. 5863.29  11
  -2  -6  -5 56783.1 2119.45  42
   2  -6   5 56570.1 2707.15  44
   2  -6   5 55161.5 2604.68  36
   2  -6   5 58431.2 2656.08  24
   2  -6   5 56706.2 2379.79  11
   2  -6   5 64192.2 3174.06  26
   2  -4  -6 5055.23 993.068  57
  -2  -4   6 4953.28 1068.65  36
  -2  -4   6 4772.25 1138.17  46
   2  -4  -6 5053.38 951.923  42
   2  -4  -6 5535.43 983.759  40
  -2  -4   6 3436.49 1036.00  39
  -2  -4   6 5027.91 1015.30  11
  -2  -4   6 5303.99 1076.60  44
  -2  -4   6 6170.56 1098.04  26
   2  -4  -6 5438.42 776.369  35
  -2  -4   6 4772.19 1062.88  24
  -2  -4   5 113856. 4473.77  44
   2  -4  -5 103081. 4081.20  42
  -2  -4   5 113183. 4662.67  24
  -2  -4   5 109951. 4659.84  46
  -2  -4   5 112728. 4155.90  11
  -2  -4   5 113937. 4468.77  36
   2  -4  -5 108644. 3894.99  35
  -2  -4   5 110876. 3998.58  34
  -2  -4   5 110242. 4409.42  39
  -2  -4   4 112821. 8496.09   1
   2  -4  -4 113852. 7414.61  49
   2  -4  -4 114601. 8159.91  50
  -2  -4   4 105173. 7751.93  28
   2  -4  -4 115103. 6824.48  31
   2  -4  -4 122559. 9754.01  27
   2  -4  -3 29084.0 2905.47   4
  -2  -4   3 35460.5 4024.88  28
   2  -4  -3 31361.2 3651.33  50
   2  -4  -3 27938.0 3068.99  49
   2  -4  -3 28750.0 2894.26  31
   2  -4  -3 30408.4 3928.10  27
   2  -4  -2 70337.6 4821.68  27
  -2  -4   2 69453.0 3910.67  30
  -2  -4   2 80390.6 4634.13  28
   2  -4  -2 69825.5 3739.43   4
   2  -4  -2 74393.7 4057.04  49
   2  -4  -2 72133.0 4148.31  50
  -2  -4   2 71969.3 3812.69  33
   2  -4  -2 71378.3 3704.90  31
  -2  -4   1 1065.38 720.105  28
   2  -4  -1 782.706 537.212   8
  -2  -4   1 1584.60 581.672  31
   2  -4  -1 276.817 561.225  30
   2  -4  -1 244.560 700.090  31
  -2  -4   1 905.145 776.737  30
   2  -4  -1-137.579 708.939  50
  -2  -4   1 1870.68 1100.60   3
   2  -4  -1 1130.43 859.043  49
   2  -4   0 191008. 6343.67  49
  -2  -4   0 219895. 4842.82  31
   2  -4   0 184488. 5262.48  30
   2  -4   0 185059. 5965.32  31
  -2  -4   0 220288. 5220.11  30
  -2  -4   0 226966. 4912.79  49
   2  -4   0 191854. 6013.68   8
   2  -4   0 182618. 4321.66   3
  -2  -4  -1 369797. 8459.33  31
   2  -4   1 372681. 4837.29  32
  -2  -4  -1 396511. 8573.66  27
   2  -4   1 436057. 6746.03  28
  -2  -4  -1 409543. 7306.50  49
  -2  -4  -1 410527. 9317.04  50
   2  -4   1 411956. 9605.57  30
  -2  -4  -1 394519. 5151.71   4
   2  -4   1 406421. 5981.80   7
   2  -4   1 427164. 10097.0   8
  -2  -4  -2 22404.3 2799.76  50
  -2  -4  -2 22004.7 2214.69  49
  -2  -4  -2 25333.5 2893.20  31
   2  -4   2 21542.5 2816.48   8
  -2  -4  -2 26575.8 3203.08  27
   2  -4   2 28080.2 2793.77   1
   2  -4   3 17022.4 2674.40   1
  -2  -4  -3 19000.8 3317.10  50
   2  -4   3 17909.1 3223.86   8
  -2  -4  -3 15846.3 2914.78  31
  -2  -4  -3 17707.8 3453.23  27
  -2  -4  -4 39392.6 2344.72  42
   2  -4   4 45436.7 3317.27  46
   2  -4   4 49607.2 3264.41  24
   2  -4   4 46616.3 3271.19  39
   2  -4   4 45856.2 3174.14  36
   2  -4   4 49372.2 3156.49  11
   2  -4   4 46466.2 3172.04  44
  -2  -4  -5 1677.63 614.097  42
   2  -4   5 2126.61 908.021  11
   2  -4   5 2677.95 850.680  24
   2  -4   5 3214.81 933.111  36
   2  -4   5 2223.55 841.946  44
   2  -4   5 2680.61 916.200  26
  -2  -2   6 45837.3 2584.84  44
  -2  -2   6 41183.7 2525.97  39
   2  -2  -6 42787.1 2262.83  40
   2  -2  -6 39871.3 2185.18  42
   2  -2  -6 39186.8 2285.90  57
  -2  -2   6 43167.2 2405.55  11
  -2  -2   6 42577.2 2665.81  46
  -2  -2   6 41152.8 2446.20  24
   2  -2  -6 41109.9 1957.43  35
  -2  -2   6 39038.3 2401.28  36
   2  -2  -5 11729.6 1493.86  42
  -2  -2   5 15069.5 1724.03  39
  -2  -2   5 14666.6 1612.03  11
  -2  -2   5 12661.5 1700.51  24
  -2  -2   5 14261.4 1680.07  44
  -2  -2   5 13874.3 1797.13  46
   2  -2  -5 14578.6 1535.93  35
  -2  -2   5 12826.6 1654.62  36
  -2  -2   4 12988.7 3047.93   1
   2  -2  -4 8347.62 2738.55  27
   2  -2  -4 10125.1 2030.03  31
  -2  -2   4 10287.7 2817.40  28
   2  -2  -4 10167.2 2213.64  49
   2  -2  -4 12792.1 2799.98  50
   2  -2  -3 518790. 13428.6  50
   2  -2  -3 531401. 12437.8  49
  -2  -2   3 558261. 12935.1  33
   2  -2  -3 544427. 11004.9  31
  -2  -2   3 556913. 14228.0  28
   2  -2  -3 553329. 14882.3  27
  -2  -2   3 539003. 14102.7   1
   2  -2  -3 544538. 11868.7   4
   2  -2  -2 39479.9 2700.98  49
   2  -2  -2 36964.8 2770.45  50
  -2  -2   2 30241.9 2321.87  33
   2  -2  -2 37536.8 2294.89  31
  -2  -2   2 32117.7 2737.76  28
   2  -2  -2 35258.3 2476.61   4
   2  -2  -2 32094.8 2942.57  27
  -2  -2   1 103299. 2847.46  33
  -2  -2   1 102568. 3569.06  28
   2  -2  -1 102960. 3337.89  49
   2  -2  -1 104485. 2898.07  50
  -2  -2   1 94980.0 3532.24   3
   2  -2  -1 95869.2 2990.64  31
  -2  -2   1 99811.7 2741.76  30
  -2  -2   0 19401.6 854.150  49
   2  -2   0 20961.2 1465.81  30
  -2  -2   0 20599.0 1020.86  48
   2  -2   0 19068.4 1407.67   7
   2  -2   1 37960.7 1663.05  28
   2  -2   1 39976.4 1685.99  29
  -2  -2  -1 36770.0 2636.97  27
   2  -2   1 39136.9 2734.28   8
   2  -2   1 40823.0 2378.54   7
  -2  -2  -1 34134.1 1908.39  48
   2  -2   1 39960.8 1817.81  32
  -2  -2  -1 37114.5 1965.28  49
  -2  -2  -1 35156.4 2455.40  50
   2  -2   1 41369.9 2441.60   1
  -2  -2  -1 33805.4 1903.70  51
   2  -2   1 41943.7 2815.19  30
  -2  -2  -2 298743. 8114.65  48
  -2  -2  -2 269169. 7603.75  51
   2  -2   2 289932. 8205.27   7
  -2  -2  -2 300845. 9944.93  27
   2  -2   2 297810. 8770.85   1
  -2  -2  -2 301785. 7938.32  49
  -2  -2  -2 271496. 8882.71  50
  -2  -2  -3 72477.4 5594.40  48
  -2  -2  -3 89030.0 5612.42  49
  -2  -2  -3 87230.0 6327.99  50
  -2  -2  -3 89063.4 6335.99  31
   2  -2   3 88822.0 6303.94   8
  -2  -2  -3 90827.5 7321.65  27
  -2  -2  -4 41535.7 2419.37  42
   2  -2   4 35476.5 2812.51  39
   2  -2   4 44272.2 2992.88  11
   2  -2   4 36053.3 2737.61  24
   2  -2   4 39606.4 2948.19  46
   2  -2   4 37677.7 2812.32  36
   2  -2   4 38484.6 2744.51  44
  -2  -2  -5 4171.62 732.384  42
  -2  -2  -5 4097.78 912.389  40
   2  -2   5 4550.32 926.853  24
  -2  -2  -5 4367.20 869.390  57
   2  -2   5 5279.17 1244.33  39
   2  -2   5 4169.29 956.583  36
   2  -2   5 5818.75 1215.07  11
   2  -2   5 4612.51 1097.20  44
   2   0  -6 149041. 4187.21  42
  -2   0   6 152602. 4906.87  46
  -2   0   6 146812. 4353.55  44
  -2   0   6 145069. 4581.59  39
   2   0  -6 138481. 3929.73  40
   2   0  -6 139509. 3543.20  35
  -2   0   6 140476. 4246.61  36
  -2   0   6 150428. 4396.46  11
   2   0  -5 28285.0 2350.75  57
   2   0  -5 25135.8 2064.16  42
  -2   0   5 29822.8 2384.19  46
  -2   0   5 29412.9 2193.83  11
  -2   0   5 29418.8 2252.94  36
   2   0  -5 26069.2 1982.14  35
  -2   0   5 26401.8 2168.47  39
  -2   0   5 27734.7 2162.40  44
  -2   0   5 24265.9 2184.76  24
  -2   0   4 32008.4 3909.58  33
   2   0  -4 31715.3 3831.49  49
   2   0  -4 33152.4 4298.41  50
   2   0  -4 35859.9 4914.07  27
  -2   0   4 31756.4 4403.49  28
   2   0  -4 36392.4 3793.17   5
  -2   0   4 30135.8 4224.01   1
  -2   0   3 551855. 14055.5  28
  -2   0   3 531188. 12182.9  33
   2   0  -3 512715. 9808.85  31
   2   0  -3 528623. 13891.1  27
   2   0  -3 532253. 12262.5  49
   2   0  -3 502777. 12891.0  50
  -2   0   3 521310. 13185.8   1
  -2   0   2 303648. 7800.29  28
  -2   0   2 337201. 7508.98  33
   2   0  -2 332881. 8416.29  27
   2   0  -2 321574. 7856.18  50
   2   0  -2 321837. 7293.54  49
   2   0  -2 331114. 5611.51  31
   2   0  -2 337318. 7268.85   4
  -2   0   2 321280. 7761.32   1
   2   0  -1 189250. 2674.59   6
   2   0  -1 178512. 2717.94  31
   2   0  -1 198432. 3894.14  50
   2   0  -1 188676. 3728.12  49
   2   0  -1 173526. 4949.20  27
   2   0  -1 184623. 3876.39   4
  -2   0   1 186653. 4008.62  33
  -2   0   1 184325. 4245.60  28
  -2   0   0 124058. 3694.29  48
  -2   0   0 113685. 2124.55  50
   2   0   0 114665. 3255.69  32
  -2   0   0 114876. 2823.71   2
   2   0   0 124631. 3677.08   8
   2   0   0 119952. 3837.27   7
   2   0   0 117741. 3213.19  29
  -2   0   0 121122. 1631.30  28
   2   0   1 35424.4 2049.77  32
  -2   0  -1 21151.6 1737.72  48
  -2   0  -1 23615.7 1631.21  49
  -2   0  -1 21677.2 1816.88  50
  -2   0  -1 23346.6 1335.39   5
   2   0   1 32104.1 2359.45   7
   2   0   1 32286.7 1919.38  29
  -2   0  -1 24494.6 2278.90  27
   2   0   1 29540.3 1710.43  28
   2   0   2 611177. 10013.2  29
  -2   0  -2 625718. 14392.4  27
  -2   0  -2 624040. 9605.88   5
  -2   0  -2 608175. 12506.2  51
  -2   0  -2 632088. 11612.2  49
  -2   0  -2 638800. 12994.8  50
   2   0   2 590357. 12500.8   7
  -2   0  -2 623368. 12585.3  48
  -2   0  -3 451392. 13992.4  48
  -2   0  -3 463947. 14086.2  50
  -2   0  -3 446205. 13803.5  51
   2   0   3 458274. 13949.5   7
  -2   0  -3 471966. 16382.5  27
  -2   0  -4 73173.7 3108.77  42
   2   0   4 76994.4 3855.29  39
   2   0   4 75916.4 3833.35  11
   2   0   4 76579.4 3636.91  44
   2   0   4 75212.1 3689.71  24
   2   0   4 67974.9 3663.31  46
   2   0   4 77004.2 3831.31  36
   2   0   5 36644.6 2216.52  44
  -2   0  -5 35410.2 2092.51  57
   2   0   5 38087.6 2564.34  11
   2   0   5 40826.1 2697.19  39
  -2   0  -5 35963.6 2150.04  40
  -2   0  -5 35970.4 1960.11  42
   2   0   5 37167.6 2129.53  36
  -2   2   6 41412.7 2275.00  44
   2   2  -6 38470.0 2136.40  42
   2   2  -6 38329.8 2037.60  40
  -2   2   6 44038.3 2495.58  39
  -2   2   6 42080.4 2509.15  46
   2   2  -6 39607.4 1900.61  35
  -2   2   6 44562.4 2423.37  11
  -2   2   5 14970.2 1598.70  44
  -2   2   5 15450.5 1741.49  46
   2   2  -5 13551.0 1597.31  41
   2   2  -5 13682.2 1604.15  42
  -2   2   5 14340.3 1644.12  39
   2   2  -5 11646.6 1511.21  40
  -2   2   5 12887.8 1497.04  11
   2   2  -5 12184.0 1514.07  57
  -2   2   5 11705.4 1449.04  36
   2   2  -5 13513.1 1455.83  35
  -2   2   4 9459.29 2349.98  33
  -2   2   4 7748.62 1768.80  29
  -2   2   4 13350.5 3270.45  28
   2   2  -4 9333.53 2418.91  27
   2   2  -4 9077.86 1859.75   5
   2   2  -4 9459.11 2351.38  50
   2   2  -3 546692. 12842.5  49
   2   2  -3 548971. 14023.1  50
   2   2  -3 541705. 13203.7  48
   2   2  -3 550081. 9490.53  31
  -2   2   3 555488. 14574.7  28
   2   2  -3 532716. 13581.9  27
   2   2  -3 544612. 11926.2   5
  -2   2   3 540950. 12427.6  33
   2   2  -2 36870.2 3069.22  50
   2   2  -2 36901.6 2688.12  49
   2   2  -2 32907.2 2567.91  48
   2   2  -2 37500.7 2073.49  32
   2   2  -2 34666.2 1639.19  31
   2   2  -2 34289.9 2694.69  27
  -2   2   2 31710.3 2518.30   1
  -2   2   2 27775.7 2639.84  28
  -2   2   2 29478.2 2360.99  33
   2   2  -1 99554.8 3121.08  32
  -2   2   1 100984. 3161.89   2
   2   2  -1 94869.3 3187.76  27
  -2   2   1 97081.3 3379.78  28
  -2   2   0 20701.3 1891.96  48
   2   2   0 21154.3 1720.26   6
   2   2   0 21167.2 863.732   8
   2   2   0 20329.7 1611.92  29
  -2   2   0 18463.1 1574.22   2
  -2   2  -1 36813.4 2727.95  48
   2   2   1 38810.4 2455.91  29
  -2   2  -1 37499.1 2986.89  27
  -2   2  -1 37517.9 2256.20   5
   2   2   1 38369.4 2816.30   7
  -2   2  -1 35100.0 2342.37  50
  -2   2  -2 282490. 9344.76  48
  -2   2  -2 280324. 8751.04  50
  -2   2  -2 285103. 10101.3  27
   2   2   2 286141. 7915.46  29
  -2   2  -2 282056. 7448.73   5
  -2   2  -3 83908.8 6576.47  48
  -2   2  -3 89621.1 6365.30  50
  -2   2  -3 96155.3 7707.66  27
   2   2   3 106615. 7129.83   7
  -2   2  -3 80594.1 6424.61  51
   2   2   4 38388.5 2763.67  11
  -2   2  -4 40087.0 2361.44  42
   2   2   4 36786.6 2634.36  39
  -2   2  -4 40831.1 2638.22  40
   2   2   4 34396.4 2532.55  46
  -2   2  -4 39842.9 2492.41  57
   2   2   5 4299.61 1085.29  11
  -2   2  -5 4758.70 878.189  41
  -2   2  -5 4610.23 905.916  40
  -2   2  -5 4489.85 734.522  42
   2   2   5 5178.15 1168.31  46
   2   2   5 5159.59 1221.15  39
  -2   4   6 4958.01 984.450  46
   2   4  -6 4624.38 759.236  12
  -2   4   6 5959.06 992.263  39
   2   4  -6 4128.92 875.324  42
   2   4  -6 3793.51 677.708  35
  -2   4   6 4029.31 901.066  11
   2   4  -6 4598.43 780.937  40
  -2   4   5 110047. 4068.77  11
   2   4  -5 112508. 4313.29  42
   2   4  -5 101698. 3954.00  41
  -2   4   5 110212. 3856.26  44
   2   4  -5 100498. 3735.46  35
   2   4  -5 106393. 4034.26  40
  -2   4   5 110106. 4177.17  39
  -2   4   5 113716. 4335.98  46
  -2   4   4 108450. 6973.38  29
   2   4  -4 103564. 7795.60  48
   2   4  -4 121410. 8547.59  27
  -2   4   4 106040. 9001.03  28
   2   4  -4 113891. 7089.78   5
   2   4  -4 89057.3 7578.41  50
  -2   4   4 99144.4 6833.26  33
   2   4  -3 26405.2 3145.87  48
   2   4  -3 27058.2 3195.15  27
   2   4  -3 30108.2 3060.65   5
  -2   4   3 37776.8 4373.18  28
   2   4  -3 29137.3 3588.64  50
  -2   4   3 33327.1 3250.28  33
   2   4  -2 74686.2 3681.13  27
  -2   4   2 66084.2 4369.04  28
   2   4  -2 68390.1 3804.02  48
   2   4  -2 71131.9 3778.54   5
  -2   4   2 71415.9 3322.98   2
  -2   4   2 77917.6 4111.37  33
   2   4  -2 74061.9 2581.40  32
   2   4  -2 69980.5 4445.08  50
   2   4  -2 67853.6 3745.06  51
  -2   4   1 892.292 919.920  33
   2   4  -1 55.5346 504.099  32
   2   4  -1 199.023 506.627   5
  -2   4   1 1108.67 717.318   2
  -2   4   1 1462.37 491.151   6
   2   4  -1 308.128 507.721  48
   2   4  -1 457.547 740.140  29
   2   4   0 198343. 5492.67  29
   2   4   0 179435. 5596.16   6
   2   4   0 190828. 6200.35   7
   2   4   0 183434. 5235.84  32
  -2   4   0 222387. 7067.65  33
  -2   4   0 244288. 6782.34  48
  -2   4   0 220498. 6891.97  52
   2   4   1 415477. 9031.10  29
  -2   4  -1 385873. 8361.37  50
   2   4   1 381393. 5541.06  33
  -2   4  -1 410655. 10248.4  48
   2   4   1 410523. 9965.25   7
  -2   4  -1 402989. 8977.74   5
   2   4   1 397550. 5304.41   8
  -2   4  -2 21938.2 2697.29  50
  -2   4  -2 26330.1 3326.14  48
  -2   4  -2 24189.8 3303.74  27
   2   4   2 26552.5 2801.87  29
   2   4   2 25617.8 3103.42   7
  -2   4  -2 22769.2 2542.11   5
   2   4   3 12807.8 2988.24   7
   2   4   3 18428.6 2825.85  29
  -2   4  -3 17242.7 3440.71  48
  -2   4  -3 14098.2 2685.90  50
  -2   4  -3 18645.7 3511.34  51
  -2   4  -3 20707.4 3895.40  27
  -2   4  -3 14580.3 2419.58   5
  -2   4  -4 42592.0 2460.49  42
  -2   4  -4 45356.6 2806.36  41
   2   4   4 47909.3 3009.65  45
   2   4   4 46599.6 2971.23  11
   2   4   4 43867.9 2763.28  39
  -2   4  -4 43393.5 2675.84  40
  -2   4  -4 43015.4 2515.59  57
   2   4   4 43063.1 2712.35  46
   2   4   4 43740.9 3033.24  47
  -2   4  -5 1959.93 682.051  40
  -2   4  -5 1410.72 624.827  41
  -2   4  -5 2117.37 614.911  12
   2   4   5 1716.62 750.081  11
  -2   4  -5 2763.80 674.984  42
   2   4   5 3329.22 894.794  39
   2   6  -6 13214.6 1073.96  40
  -2   6   6 12970.7 1248.72  39
  -2   6   6 12086.1 1194.98  11
   2   6  -6 14963.2 1231.95  42
  -2   6   6 13421.2 1306.67  46
   2   6  -6 13156.4 1042.95  12
  -2   6   5 177414. 5022.35  11
   2   6  -5 172543. 5781.85  22
   2   6  -5 169937. 4856.91  41
   2   6  -5 170053. 5108.54  42
  -2   6   5 169530. 5233.86  47
   2   6  -5 172825. 4827.39  35
   2   6  -5 165057. 4817.99  40
  -2   6   5 175960. 5068.76  39
  -2   6   5 172984. 5112.96  46
   2   6  -4 236180. 5764.30  35
  -2   6   4 231774. 10459.7  33
   2   6  -4 247223. 12283.8  48
  -2   6   4 231182. 5990.70  47
   2   6  -4 242395. 6206.69  42
   2   6  -4 238337. 6007.84  41
  -2   6   4 235242. 11207.5  29
   2   6  -4 249298. 11184.9   5
   2   6  -4 253514. 6665.72  22
  -2   6   4 234246. 5700.94  46
  -2   6   4 243077. 5634.37  11
  -2   6   4 238837. 5697.44  39
  -2   6   4 231818. 6059.69  38
   2   6  -4 233451. 5866.42  40
   2   6  -3 2386.68 1322.53   5
   2   6  -3 1285.24 882.385  48
  -2   6   3 2124.66 1108.70  33
   2   6  -2 66134.5 4134.58   5
  -2   6   2 70372.2 3570.77   2
   2   6  -2 68052.5 3873.11  51
  -2   6   2 63315.8 4074.22  33
   2   6  -2 70608.5 3982.20  48
   2   6  -1 204829. 4810.88  48
   2   6  -1 210302. 4759.54  51
   2   6  -1 212992. 6593.35  29
   2   6  -1 207444. 6578.47   5
  -2   6   1 216994. 5980.68   6
  -2   6   1 212626. 7178.69  33
  -2   6   0 357153. 9055.40  48
  -2   6   0 376418. 9593.20  52
   2   6   0 349347. 8476.43  29
  -2   6   0 357319. 10075.4  33
   2   6   0 331976. 8973.07   6
   2   6   0 344434. 9408.26   7
   2   6   1 581513. 12241.9  29
  -2   6  -1 581462. 13023.7   5
   2   6   1 590162. 13560.2   7
  -2   6  -1 616020. 14047.3  48
  -2   6  -1 563720. 13063.4  52
  -2   6  -1 632628. 13787.3  27
  -2   6  -2 28227.9 3615.47  27
  -2   6  -2 26794.9 3225.08   5
   2   6   2 22595.0 3297.02   7
  -2   6  -2 27174.5 3639.91  48
   2   6   2 26057.6 3110.63  29
  -2   6  -3 48510.4 2718.47  40
  -2   6  -3 56530.7 6457.81  48
   2   6   3 50898.5 2983.70  47
  -2   6  -3 57790.0 5285.07   5
   2   6   3 57117.0 5973.77   7
   2   6   3 47812.0 4825.65  29
  -2   6  -3 55407.9 6205.17  27
  -2   6  -3 52224.5 2867.15  41
  -2   6  -3 55754.2 6443.18  51
   2   6   4 183115. 5660.98  11
  -2   6  -4 184181. 4962.28  12
  -2   6  -4 177911. 5213.71  41
   2   6   4 170849. 5770.83  47
  -2   6  -4 181684. 4825.46  42
  -2   6  -4 173502. 5002.97  40
   2   6   4 175291. 5733.04  45
  -2   6  -5 54505.0 1889.35  37
   2   6   5 58227.3 2307.24  11
  -2   6  -5 58852.0 2126.81  12
  -2   6  -5 60220.7 2358.06  53
  -2   6  -5 59662.3 2374.58  41
  -2   6  -5 59748.7 2316.36  40
   2   8  -6 21006.1 1094.98  12
   2   8  -6 21064.7 1221.09  42
   2   8  -6 20628.9 1071.29  40
   2   8  -5 87442.0 3327.57  40
  -2   8   5 90506.3 3442.85  39
   2   8  -5 92616.8 3329.54  12
   2   8  -5 97758.4 3556.99  35
  -2   8   5 96178.5 3601.27  46
   2   8  -5 87281.6 3336.76  41
   2   8  -5 88939.5 4611.07  22
   2   8  -5 92428.9 3623.05  42
  -2   8   5 89492.1 3845.12  47
   2   8  -4 101888. 4116.17  42
  -2   8   4 101400. 4220.72  47
   2   8  -4 100482. 3803.14  12
   2   8  -4 103575. 4004.85  35
   2   8  -4 98516.2 3944.99  41
  -2   8   4 101543. 4155.25  38
  -2   8   4 104615. 3758.14  39
  -2   8   4 104357. 3823.21  46
   2   8  -4 107411. 4748.08  22
   2   8  -4 98581.8 3834.12  40
  -2   8   3 153683. 9009.01  29
  -2   8   3 146250. 7493.25  33
   2   8  -3 140359. 8092.65   5
   2   8  -3 127423. 7715.16  48
   2   8  -2 8103.89 1877.21   5
  -2   8   2 6150.55 1485.45  33
   2   8  -2 6303.04 1383.78  48
   2   8  -2 6944.65 1363.09  51
   2   8  -1 114839. 6126.59   5
  -2   8   1 124263. 5761.94   6
   2   8  -1 124563. 6479.96   6
  -2   8   1 113086. 6038.12  33
   2   8  -1 126674. 5635.02  33
  -2   8   1 104062. 5364.67  48
   2   8  -1 132780. 6039.66  29
  -2   8   0 248508. 6960.19  29
  -2   8   0 232941. 8992.00  33
   2   8   0 240604. 8961.10   6
   2   8   0 245376. 8875.96   7
  -2   8   0 229017. 8159.70  48
   2   8   0 236088. 8224.88  29
   2   8   1 334548. 11462.6   7
  -2   8  -1 303267. 10066.7  52
  -2   8  -1 321795. 10353.4  27
   2   8   1 340767. 10743.8  29
  -2   8  -1 317792. 11217.8  48
  -2   8  -2 41956.3 4427.61   5
   2   8   2 39491.7 4674.65   7
  -2   8  -2 45073.1 5121.94  48
  -2   8  -2 54770.3 5225.11  27
   2   8   2 42222.6 4390.14  29
   2   8   3 3187.12 1015.05   9
  -2   8  -3 1772.41 1424.56  48
  -2   8  -3 2041.48 782.671  53
   2   8   3 2981.58 1038.43  47
  -2   8  -3 1183.41 588.109  40
  -2   8  -3 1533.38 743.231  41
   2   8   3 1280.41 1588.10  29
  -2   8  -3 4096.46 1843.49  51
  -2   8  -3 1692.73 1491.82  22
  -2   8  -3 1840.60 782.116  42
  -2   8  -3 2590.99 804.758  12
  -2   8  -4 31099.6 1966.56  42
   2   8   4 34242.1 2626.87  47
  -2   8  -4 30289.4 2119.80  41
   2   8   4 37083.0 2762.29  45
  -2   8  -4 32201.5 2106.04  40
  -2   8  -4 33799.8 2018.04  37
  -2   8  -4 31760.7 1990.52  12
  -2   8  -4 30155.6 2087.60  53
  -2   8  -5 16894.1 1120.61  40
  -2   8  -5 17121.4 1127.69  53
  -2   8  -5 17326.9 1041.56  12
  -2   8  -5 16445.3 1143.22  41
  -2  10   5 1839.19 892.512  47
  -2  10   5 3198.78 777.513  46
   2  10  -5 3702.53 881.261  42
   2  10  -5 3170.04 740.857  41
   2  10  -5 3209.31 751.047  40
   2  10  -5 2925.44 1411.09  22
   2  10  -5 3493.49 693.292  12
   2  10  -4 11602.7 1508.96  42
  -2  10   4 11359.0 1552.21  38
   2  10  -4 9207.11 1269.05  40
   2  10  -4 12149.7 1587.11  35
   2  10  -4 9647.56 1813.23  22
  -2  10   4 11114.1 1558.62  47
  -2  10   4 12017.2 1341.84  46
   2  10  -4 10904.9 1313.43  12
   2  10  -4 11125.3 1425.85  41
   2  10  -3 116734. 4371.52  35
   2  10  -3 123442. 4396.29  41
  -2  10   3 134793. 9112.42  29
   2  10  -3 110133. 3873.76  12
   2  10  -3 110258. 4164.26  42
  -2  10   3 120119. 4265.41  38
  -2  10   3 118278. 4416.33  37
   2  10  -3 114682. 4090.51  40
   2  10  -3 113056. 5115.28  22
  -2  10   3 116435. 4374.40  47
   2  10  -3 109266. 8052.83   5
   2  10  -2 4850.97 1876.91   5
  -2  10   2 7382.79 1929.67  33
  -2  10   2 5706.78 2053.89  29
  -2  10   1 2451.85 1070.35   6
   2  10  -1 5064.56 1838.79   6
  -2  10   1 3625.13 1318.26  33
  -2  10   1 3610.43 1557.89  29
  -2  10   0 39505.9 3748.49  48
   2  10   0 38047.6 4147.79   6
  -2  10   0 36011.6 3953.92  33
   2  10   0 41909.9 4027.26  29
  -2  10  -1 9209.39 2166.67  48
   2  10   1 9777.18 2169.10  29
  -2  10  -1 7320.94 1942.67  33
   2  10   1 9333.95 2333.85   7
   2  10   2 92106.5 3682.12   9
  -2  10  -2 99899.5 3857.94  41
  -2  10  -2 105193. 8128.47  48
   2  10   2 83906.9 3645.67  47
  -2  10  -2 99232.9 3653.18  40
   2  10   2 90305.8 7632.78   7
  -2  10  -2 97196.0 3729.01  37
   2  10   2 81571.3 3579.05  37
  -2  10  -2 96840.8 3525.67  42
   2  10   2 87612.7 6960.78  29
  -2  10  -2 98772.9 3775.50  53
  -2  10  -2 96076.8 3496.60  12
   2  10   2 83664.4 3354.04  38
  -2  10  -2 62215.3 4712.21  22
   2  10   3 61698.0 3668.63  45
  -2  10  -3 60674.7 2854.35  12
  -2  10  -3 66441.7 2975.21  42
  -2  10  -3 59831.5 3029.61  53
  -2  10  -3 58657.3 2917.59  40
  -2  10  -3 59764.7 3057.96  41
   2  10   3 56955.6 3335.97  47
  -2  10  -3 59553.6 2912.44  37
   2  10   4 20385.1 2049.91  45
  -2  10  -4 18772.8 1411.02  12
  -2  10  -4 20368.9 1458.26  42
  -2  10  -4 21082.7 1600.46  53
   2  10   4 20217.2 1969.49  47
  -2  10  -4 18220.5 1356.98  37
  -2  10  -4 18807.7 1501.56  40
  -2  10  -4 20326.1 1601.72  41
  -2  10  -5 8811.23 646.701  40
  -2  10  -5 8779.48 684.089  41
  -2  10  -5 9232.05 610.873  12
  -2  12   5 7576.74 1362.21  45
   2  12  -5 9887.19 865.329  12
   2  12  -5 6608.35 1532.40  22
   2  12  -5 10000.7 915.705  41
   2  12  -5 8715.15 876.991  40
   2  12  -5 10167.2 1020.30  42
  -2  12   5 12134.7 1356.64  47
  -2  12   4 28814.2 2361.12  47
   2  12  -4 24684.2 1947.41  42
   2  12  -4 25135.7 1801.77  40
   2  12  -4 23868.5 1731.27  12
  -2  12   4 28268.0 2207.08  38
   2  12  -4 26182.4 1924.70  41
   2  12  -4 23324.2 2773.01  22
   2  12  -4 27619.8 2028.43  17
  -2  12   3 293392. 7273.24  47
   2  12  -3 300202. 6965.39  42
  -2  12   3 295896. 7311.75  37
   2  12  -3 309336. 6789.83  40
   2  12  -3 323285. 7233.35  17
  -2  12   3 324561. 7236.10  38
   2  12  -3 312714. 7104.96  41
   2  12  -3 296792. 6310.88  12
   2  12  -3 275758. 8857.20  22
   2  12  -2 76247.8 3505.74  17
   2  12  -2 83355.6 7583.59   6
  -2  12   2 74016.2 3332.19  38
  -2  12   2 77113.6 6748.96  29
   2  12  -2 75844.8 3375.20  40
   2  12  -2 71330.1 3086.57  12
   2  12  -2 64277.9 4157.56  22
  -2  12   2 73002.5 3548.03  37
  -2  12   2 76833.1 3564.99  47
   2  12  -2 71807.3 3421.10  42
   2  12  -2 77742.6 3469.11  41
  -2  12   2 64300.3 3475.85  41
   2  12  -1 36839.8 4855.50   6
  -2  12   1 45970.2 4880.76  33
  -2  12   0 39392.2 4899.26   6
   2  12   0 35608.4 4616.13   6
   2  12   0 34359.8 4183.39  29
  -2  12   0 38203.6 4560.53  33
   2  12   1 28741.3 2306.50  17
  -2  12  -1 29161.9 2029.05  40
   2  12   1 27345.2 2039.85  47
  -2  12  -1 28106.9 2080.46  41
   2  12   1 26102.2 2113.56  41
   2  12   1 25721.7 2006.66  37
  -2  12  -1 29839.5 2167.95  37
  -2  12  -1 29657.0 2009.25  38
  -2  12  -1 25522.7 3953.95  33
  -2  12  -1 25251.6 1841.40  42
  -2  12  -1 26959.9 1916.73  12
   2  12   1 27015.6 3915.81  29
  -2  12  -2 256027. 6115.16  37
   2  12   2 232322. 6170.76  37
  -2  12  -2 242630. 5800.44  40
  -2  12  -2 238406. 5594.56  42
   2  12   2 249377. 7010.11  45
   2  12   2 245248. 6454.23  47
   2  12   2 259290. 6315.32   9
  -2  12  -2 244309. 5639.32  12
  -2  12  -2 255881. 6241.94  41
  -2  12  -2 250438. 5641.26  38
   2  12   2 237465. 5660.57  38
  -2  12  -3 95913.9 3649.90  41
   2  12   3 105594. 4594.88  45
  -2  12  -3 99384.7 3673.42  53
   2  12   3 101741. 4284.25  47
  -2  12  -3 94151.6 3410.63  37
  -2  12  -3 96640.3 3345.94  42
  -2  12  -3 93425.2 3475.81  40
  -2  12  -3 95736.6 3158.05  38
  -2  12  -3 92978.3 3310.77  12
   2  12   4 23354.4 2002.84  45
   2  12   4 24763.1 1945.05  47
  -2  12  -4 27892.2 1528.00  40
  -2  12  -4 25932.0 1418.34  12
  -2  12  -4 25547.7 1289.44  37
  -2  12  -4 27767.9 1611.71  41
   2  14  -5 8828.82 768.190  18
  -2  14   5 11973.6 1079.81  47
  -2  14   4 23532.7 1970.29  47
   2  14  -4 24705.2 1670.31  42
   2  14  -4 26176.7 1618.15  40
   2  14  -4 20752.7 2558.66  22
  -2  14   4 21842.4 1790.60  38
   2  14  -4 27041.9 1715.58  17
   2  14  -4 26562.5 1700.21  41
   2  14  -4 25356.2 1502.89  12
  -2  14   3 119731. 4671.24  47
   2  14  -3 108293. 3949.61  42
   2  14  -3 113088. 3900.11  40
  -2  14   3 121122. 4374.42  38
  -2  14   3 110128. 4492.01  37
   2  14  -3 116833. 4286.65  17
   2  14  -3 114899. 4131.17  41
   2  14  -3 106772. 3605.73  12
  -2  14   2 173525. 5559.24  47
   2  14  -2 149031. 4852.49  42
   2  14  -2 168931. 5314.90  41
   2  14  -2 170921. 5149.81  40
  -2  14   2 178122. 5316.48  38
   2  14  -2 165219. 5392.84  17
   2  14  -2 150409. 4530.48  12
  -2  14   2 170672. 5590.81  37
  -2  14   1 171708. 5486.58  41
   2  14  -1 183378. 5469.29  41
  -2  14   1 193243. 5622.57  47
  -2  14   1 169732. 5316.40  40
   2  14  -1 183707. 5277.68  40
  -2  14   1 187226. 5307.97  38
   2  14  -1 191554. 5921.33  18
  -2  14   1 175442. 5660.86  17
   2  14  -1 183817. 5687.07  17
   2  14  -1 177222. 4882.41  12
  -2  14   1 186255. 5166.82  13
   2  14  -1 184874. 4983.31  37
  -2  14   1 186934. 5740.36  37
   2  14   0 9102.92 1312.01  37
  -2  14   0 8386.21 1307.97  37
  -2  14   0 6683.35 1040.16  38
   2  14   0 8041.37 1320.66  40
  -2  14   0 7292.50 1165.71  40
  -2  14   0 7054.76 1306.28  17
   2  14   0 8657.59 1388.18  18
   2  14   0 7067.24 1295.94  17
   2  14   0 9442.17 1409.11  41
  -2  14   0 8464.96 1340.44  41
  -2  14   0 6908.93 1151.45  13
  -2  14   0 7242.76 1133.89  12
  -2  14  -1 75384.1 3457.76  37
   2  14   1 80590.1 3566.45  37
  -2  14  -1 75248.3 3306.45  40
  -2  14  -1 72214.5 3115.43  38
  -2  14  -1 74017.4 3568.67  17
   2  14   1 83577.6 3977.90  17
  -2  14  -1 72589.1 3126.62  12
  -2  14  -1 76636.5 3456.85  41
   2  14   2 54460.7 3369.91  45
  -2  14  -2 45772.4 2389.30  12
  -2  14  -2 50429.9 2718.58  41
   2  14   2 53346.2 2999.72  47
  -2  14  -2 49989.3 2593.93  40
  -2  14  -2 50057.1 2355.64  38
  -2  14  -2 51008.1 2853.59  17
  -2  14  -2 49794.8 2670.19  37
   2  14   2 51770.4 2912.80  37
   2  14   2 56701.8 2971.48   9
  -2  14  -3 50487.3 2381.68  41
  -2  14  -3 48425.5 2158.60  37
  -2  14  -3 51636.8 2296.90  40
   2  14   3 46832.8 2765.38  47
  -2  14  -3 49649.9 2416.95  17
   2  14   3 50922.9 3091.84  45
  -2  14  -3 53272.7 2226.88  12
  -2  14  -4 47466.5 1440.45  12
  -2  14  -4 49797.1 1567.12  40
  -2  14  -4 49212.4 1629.89  17
  -2  14  -4 51337.6 1659.16  41
   2  16  -4 8288.52 669.612  12
   2  16  -4 8890.90 759.624  40
  -2  16   4 8359.48 1097.30  47
   2  16  -4 10290.3 815.819  17
   2  16  -4 6940.05 834.920  18
   2  16  -4 8541.88 780.839  41
   2  16  -3 7540.68 1048.16  41
  -2  16   3 9128.08 1341.60  37
   2  16  -3 7311.27 1004.41  40
  -2  16   3 8630.29 1171.45  38
   2  16  -3 7808.50 1095.02  17
   2  16  -3 7835.76 908.206  12
  -2  16   3 10467.0 1402.05  47
   2  16  -2 20740.5 1839.73  41
  -2  16   2 19440.1 1981.97  37
   2  16  -2 22295.3 1788.66  40
  -2  16   2 20900.6 1831.83  38
   2  16  -2 20105.2 1909.68  17
   2  16  -2 20881.8 1992.69  18
   2  16  -2 20175.7 1601.62  12
  -2  16   2 24135.2 2098.96  47
  -2  16   1 21573.5 2021.68  37
   2  16  -1 18875.4 1636.58  37
   2  16  -1 17421.3 1685.57  40
  -2  16   1 23303.8 1875.77  38
   2  16  -1 19033.3 1907.63  18
   2  16  -1 19649.8 1981.83  17
  -2  16   1 21904.4 1955.33  17
  -2  16   1 19309.7 1859.77  41
   2  16  -1 19346.3 1885.19  41
  -2  16   1 21563.3 1906.85  47
  -2  16   0 16513.2 1632.22  40
  -2  16   0 18053.7 1617.20  38
   2  16   0 12188.5 1665.16  17
   2  16   0 14873.6 1725.64  18
  -2  16   0 16223.4 1677.82  17
   2  16   0 12485.3 1615.09  41
  -2  16   0 17452.7 1711.17  41
  -2  16   0 18914.5 1878.33  37
   2  16   0 14248.4 1539.80  37
   2  16   1 23617.3 1933.06  37
  -2  16  -1 22860.5 1853.71  37
  -2  16  -1 21463.2 1739.62  40
  -2  16  -1 21124.8 1576.77  38
   2  16   1 25210.3 2239.78  17
  -2  16  -1 24302.0 1974.72  17
  -2  16  -1 20709.5 1615.62  12
  -2  16  -1 22598.0 1812.97  41
   2  16   2-466.132 988.098  45
  -2  16  -2 923.537 601.751  37
  -2  16  -2 686.617 515.416  41
  -2  16  -2 252.276 510.300  40
   2  16   2-596.340 746.275  47
  -2  16  -2 87.6590 582.813  17
   2  16   2-403.914 726.294   9
  -2  16  -2 36.3511 456.994  12
  -2  16  -3 6587.42 734.453  41
  -2  16  -3 5459.87 581.263  37
  -2  16  -3 6894.25 741.453  40
   2  16   3 5473.71 896.969  47
  -2  16  -3 6587.44 793.549  17
  -2  16  -3 6586.61 675.170  12
   2  16   3 4811.36 967.263  45
   2  18  -3 3107.33 534.463  41
   2  18  -3 2395.20 527.321  18
   2  18  -3 3338.33 565.996  17
   2  18  -3 4062.19 563.070  40
  -2  18   3 5235.25 827.249  47
  -2  18   3 4365.32 653.328  38
   2  18  -2 27461.3 1617.75  40
  -2  18   2 28070.9 1761.30  47
   2  18  -2 30697.6 1884.39  17
   2  18  -2 29804.0 1821.13  18
  -2  18   2 29967.8 1731.05  38
  -2  18   2 27563.0 1870.69  37
   2  18  -2 30721.6 1824.22  41
   2  18  -1 44601.6 2225.64  18
   2  18  -1 51685.4 2743.54  17
  -2  18   1 48961.9 2287.60  17
  -2  18   1 50990.5 2253.31  38
   2  18  -1 51553.6 2598.81  41
  -2  18   1 51446.4 2589.96  37
   2  18   0 66713.7 3140.21  17
  -2  18   0 68162.1 2771.41  17
  -2  18   0 72038.2 2929.16  37
   2  18   0 68106.2 2738.50  37
  -2  18   0 68663.2 2761.04  41
  -2  18  -1 93494.1 2981.75  41
  -2  18  -1 92005.9 2900.44  40
  -2  18  -1 97402.0 3121.63  17
  -2  18  -1 98544.2 3061.45  37
   2  18   1 95512.2 3177.92  37
   2  18   1 101489. 3026.20   9
  -2  18  -2 5547.63 658.079  40
  -2  18  -2 4840.72 599.144  37
  -2  18  -2 6104.63 727.819  41
  -2  18  -2 5143.21 689.507  17
   2  20  -1 25623.3 1361.22  17
  -2  20   1 23944.5 1261.96  37
   2  20   0 39332.2 1394.10   9
  -2  20   0 61673.0 1929.29  37
   3 -19  -2 12250.0 902.531  43
   3 -19  -2 13431.2 901.718  16
  -3 -19   2 12499.0 850.765  16
   3 -19  -2 12978.9 828.145  35
   3 -19  -1 55728.2 1927.43  16
   3 -19  -1 58490.7 2002.77  43
   3 -19   0 130588. 2839.90  16
   3 -19   0 127090. 2704.72  43
  -3 -19   0 123855. 2864.73  43
   3 -19   1 34406.7 1225.40  16
  -3 -17   4 2793.51 548.309  23
   3 -17  -4 883.786 307.051  35
   3 -17  -3 7860.04 916.841  43
  -3 -17   3 7307.42 1141.03  23
   3 -17  -3 7196.35 837.990  16
   3 -17  -3 8157.60 884.868  35
   3 -17  -2 110450. 3299.23  16
   3 -17  -2 112519. 3436.09  43
  -3 -17   2 111287. 4141.05  23
   3 -17  -1 70290.5 2729.34  16
   3 -17  -1 78110.5 2988.20  43
   3 -17   0 48744.9 2297.25  16
   3 -17   0 47570.7 2274.38  43
   3 -17   1 5748.10 830.310  16
   3 -17   1 5722.79 737.918  15
   3 -17   1 7415.07 830.524  43
   3 -17   2 120.579 312.338  16
   3 -17   2 307.436 383.081  15
  -3 -17  -2 694.522 393.610  35
   3 -17   2 810.423 441.245  34
  -3 -15   4 5583.72 894.725  34
   3 -15  -4 7253.97 879.164  43
   3 -15  -4 7118.52 875.845  35
  -3 -15   4 5578.35 1090.00  23
   3 -15  -4 6516.47 756.968  16
   3 -15  -3 10637.6 1293.69  43
   3 -15  -3 9522.60 1197.67  16
  -3 -15   3 13397.4 1470.06  34
   3 -15  -2 16812.7 1618.34  43
   3 -15  -2 16495.6 1621.44  16
   3 -15  -1-326.065 796.106  16
   3 -15  -1-389.852 737.284  43
  -3 -15   1 765.648 933.257  23
   3 -15   0 2943.30 896.851  16
   3 -15   1 20841.2 2021.90  23
   3 -15   1 20681.5 1709.17  34
   3 -15   1 20296.5 1674.68  15
   3 -15   2 26350.1 1850.99  34
   3 -15   2 25704.9 1787.27  15
   3 -15   3 7738.60 868.035  34
   3 -15   3 8404.89 868.902  15
   3 -13  -5 5166.86 755.012  42
  -3 -13   5 3996.99 813.021  34
   3 -13  -5 4728.86 750.596  35
  -3 -13   5 3759.08 731.501  24
  -3 -13   5 4716.26 763.156  23
   3 -13  -4 98886.2 3408.49  16
   3 -13  -4 96093.2 3687.60  43
   3 -13  -4 95327.4 3554.50  35
  -3 -13   4 88875.9 3689.20  34
   3 -13  -3 141670. 4737.18  43
   3 -13  -3 140090. 4711.63  16
  -3 -13   3 143906. 4801.13  34
   3 -13  -2 70683.2 3287.80  43
   3 -13  -2 66046.7 3181.97  16
   3 -13  -1 19766.8 1734.20  16
   3 -13  -1 10973.4 2372.58  30
   3 -13  -1 20144.4 3671.27  31
  -3 -13   1 21966.6 3578.94  30
   3 -13  -1 13548.4 2981.36  49
  -3 -13   1 15241.9 3605.25   3
  -3 -13   1 14768.2 3260.27  28
  -3 -13   0 17984.1 3493.30   3
   3 -13   0 20462.1 3589.71  49
  -3 -13   0 18538.9 3570.87  30
   3 -13   0 17421.9 3370.89  30
   3 -13   0 22527.7 2142.10  23
   3 -13   1 175732. 5199.41  34
   3 -13   1 171134. 5706.62  23
   3 -13   2 165808. 4980.18  15
   3 -13   2 169176. 5406.27  23
   3 -13   2 166042. 4791.25  44
   3 -13   2 165824. 5107.04  34
   3 -13   3 30246.9 1942.91  34
   3 -13   3 30043.8 1885.74  15
   3 -13   3 28728.8 1765.19  24
   3 -13   3 29767.3 1899.80  44
   3 -13   3 30837.8 1832.34  36
   3 -13   4 7669.12 616.312  15
   3 -13   4 8353.12 724.813  34
  -3 -11   5 39041.8 2334.41  36
   3 -11  -5 38885.2 2243.01  35
   3 -11  -5 38560.1 2235.29  42
   3 -11  -5 38077.7 1870.42  43
  -3 -11   5 43029.6 2427.69  34
  -3 -11   5 33502.2 2107.94  23
  -3 -11   5 40563.5 2483.66  24
   3 -11  -4 202594. 5298.64  16
   3 -11  -4 208059. 5829.13  43
   3 -11  -4 223143. 6183.47  35
  -3 -11   4 202952. 5901.62  24
  -3 -11   4 210833. 5926.18  34
   3 -11  -3 174847. 10187.4   4
   3 -11  -3 190678. 5676.71  16
   3 -11  -3 185029. 10117.6  30
   3 -11  -3 186313. 5706.55  43
  -3 -11   3 172772. 10994.3  28
  -3 -11   3 167681. 5166.31  34
   3 -11  -2 4572.14 1730.88  30
   3 -11  -2 4123.07 2259.60  31
  -3 -11   2 7696.65 2371.41  30
  -3 -11   2 4820.57 1791.51   3
   3 -11  -2 5410.56 1108.37  43
  -3 -11   2 6396.44 2273.09  28
   3 -11  -2 7741.35 1845.50  50
   3 -11  -2 4697.60 1818.01  49
  -3 -11   2 9052.54 2407.08  49
   3 -11  -1 12127.0 2647.35  49
  -3 -11   1 17498.5 2816.19  49
  -3 -11   1 7962.18 2316.95   3
  -3 -11   1 9769.77 2727.43  28
   3 -11  -1 13309.0 2640.17  30
   3 -11  -1 8892.42 2243.53  31
  -3 -11   1 9436.74 2227.38  30
   3 -11  -1 5952.05 1663.13  50
  -3 -11   0 9869.30 2375.90  30
   3 -11   0 8923.17 2232.57  30
   3 -11   0 12014.4 2835.08  31
   3 -11   0 8637.44 2101.09  49
   3 -11   0 10738.5 2147.13   8
  -3 -11   0 8540.48 2543.05   3
   3 -11   1 100698. 6734.93   8
  -3 -11  -1 111789. 7731.60  30
  -3 -11  -1 106894. 7044.26  31
   3 -11   1 109405. 7470.40  30
   3 -11   1 106922. 4077.34  34
   3 -11   1 110458. 8033.43  49
  -3 -11  -1 120299. 8272.17  50
   3 -11   1 85186.1 4734.75  26
   3 -11   1 106053. 4307.24  23
   3 -11   2 244329. 6293.51  36
   3 -11   2 237158. 6374.63  34
   3 -11   2 231894. 6202.35  44
   3 -11   2 230013. 6135.50  24
   3 -11   2 228773. 6320.73  23
   3 -11   3 61516.2 3207.30  24
   3 -11   3 59464.6 3041.15  34
   3 -11   3 51310.7 3658.68  26
   3 -11   3 59839.6 3103.70  36
   3 -11   3 61160.0 2946.10  15
   3 -11   3 64957.5 3283.03  44
  -3 -11  -4 10708.0 909.663  42
   3 -11   4 10815.7 1141.32  24
   3 -11   4 11118.2 1143.33  36
   3 -11   4 11303.2 1059.51  34
   3 -11   4 8995.14 1439.22  26
   3 -11   4 11363.7 1174.73  44
   3 -11   4 11067.7 966.336  15
  -3  -9   6 5532.31 718.128  34
   3  -9  -6 6106.18 718.321  35
  -3  -9   6 5729.01 905.294  36
  -3  -9   6 4225.52 795.424  24
  -3  -9   6 4523.79 751.890  44
   3  -9  -6 7112.15 831.303  42
   3  -9  -5 3028.11 703.096  16
  -3  -9   5 1675.77 928.706  24
   3  -9  -5 2671.06 776.925  43
  -3  -9   5 1170.94 874.389  44
  -3  -9   5 1363.31 832.734  36
   3  -9  -5 2797.44 986.348  35
  -3  -9   5 1755.55 852.260  34
   3  -9  -4 11380.0 1484.03  43
  -3  -9   4 10410.7 1489.17  44
   3  -9  -4 9698.13 1540.58  35
  -3  -9   4 11805.5 1666.27  34
  -3  -9   4 10998.4 1484.70  36
   3  -9  -4 9854.24 1324.58  16
   3  -9  -3 17971.1 3121.48   4
  -3  -9   3 12950.1 2712.90  30
   3  -9  -3 14487.0 2685.53  30
   3  -9  -3 13982.2 2593.16  31
   3  -9  -3 18897.6 3210.54  50
  -3  -9   3 16032.8 3514.50  28
   3  -9  -3 14645.9 2933.74  49
  -3  -9   2 8809.70 2280.51   3
   3  -9  -2 9817.10 2062.27  30
   3  -9  -2 7651.64 2075.74  31
  -3  -9   2 8033.69 1871.87  30
   3  -9  -2 8460.45 2052.83  50
  -3  -9   2 11782.1 2920.72  28
   3  -9  -2 11261.8 2620.48  49
   3  -9  -1 49743.1 4256.28  30
  -3  -9   1 52867.7 4690.32  30
   3  -9  -1 55154.8 4655.35  31
  -3  -9   1 56423.7 4806.98  49
   3  -9  -1 46499.6 4594.96  49
  -3  -9   1 57306.6 5392.39   3
   3  -9  -1 50964.6 4059.44   8
  -3  -9   0 77714.7 5453.16  30
  -3  -9   0 78824.7 4672.95  31
   3  -9   0 89804.5 5638.24  30
   3  -9   0 71569.8 5842.21  31
   3  -9   0 88940.1 5359.15   8
   3  -9   0 94428.4 4803.75   3
  -3  -9   0 70572.8 4431.63  49
   3  -9   0 94643.5 6329.00  49
  -3  -9  -1 16970.7 2573.27  31
   3  -9   1 16252.6 2657.93  30
  -3  -9  -1 16677.1 2707.98  30
   3  -9   1 13151.2 2534.70   8
  -3  -9  -1 14988.4 2585.49  50
   3  -9   1 16746.2 2895.50  49
   3  -9   2 36307.1 4634.44   8
   3  -9   2 32078.8 2468.43  44
   3  -9   2 37026.9 2636.58  24
   3  -9   2 34759.5 2401.01  23
   3  -9   2 32658.4 2440.57  36
   3  -9   2 35970.6 2548.08  34
  -3  -9  -2 34923.4 4348.21  50
   3  -9   2 35469.5 2967.89  26
   3  -9   2 29684.2 4056.49  30
  -3  -9  -2 36500.1 4661.12  30
  -3  -9  -2 35263.1 4305.46  31
   3  -9   3 32079.2 2395.41  34
   3  -9   3 34777.6 2704.84  36
   3  -9   3 31385.7 2566.38  24
   3  -9   3 34137.1 3040.66  26
   3  -9   3 30076.0 2482.58  44
   3  -9   4 16515.3 1937.73  26
  -3  -9  -4 20332.0 1410.93  42
   3  -9   4 17510.6 1679.91  36
   3  -9   4 17448.9 1710.95  44
   3  -9   4 18092.5 1346.60  15
   3  -9   4 19186.7 1765.43  24
   3  -9   4 17553.1 1430.95  34
   3  -7  -6 80316.7 2929.67  42
   3  -7  -6 73259.9 2672.05  57
   3  -7  -6 72828.0 2539.69  35
  -3  -7   6 70510.4 2984.28  36
  -3  -7   6 67617.5 2475.75  34
  -3  -7   6 69268.0 2991.58  44
  -3  -7   6 73757.4 3157.72  24
  -3  -7   5 73914.4 3441.83  34
  -3  -7   5 71419.3 3743.27  46
   3  -7  -5 79249.0 3068.79  16
  -3  -7   5 79076.9 3730.66  44
  -3  -7   5 72573.0 3562.38  36
   3  -7  -5 74259.9 3412.88  35
   3  -7  -5 77561.0 3613.27  42
   3  -7  -5 80163.2 3178.75  43
  -3  -7   4 51196.3 6075.09   1
   3  -7  -4 47869.3 4880.77   4
   3  -7  -4 50618.4 2683.43  16
   3  -7  -4 38708.0 4479.00  31
   3  -7  -4 48585.8 5111.12  30
  -3  -7   4 54022.7 6090.30  28
   3  -7  -4 32797.3 6518.98  27
   3  -7  -4 47886.2 2697.51  43
  -3  -7   4 54886.0 2952.48  44
   3  -7  -4 45801.2 5624.18  50
   3  -7  -4 45882.5 5121.72  49
  -3  -7   4 52497.9 2911.89  36
   3  -7  -4 49035.5 2860.63  35
   3  -7  -3 4686.08 1666.44  50
   3  -7  -3 4911.59 2599.03  27
  -3  -7   3 9536.36 2527.24  28
   3  -7  -3 7131.06 1987.96  49
   3  -7  -3 8596.75 1954.46   4
  -3  -7   3 7281.22 1982.63  30
   3  -7  -3 7544.23 1785.26  30
   3  -7  -3 6511.59 1728.62  31
  -3  -7   2 328552. 11487.5  28
   3  -7  -2 353066. 11470.8  49
   3  -7  -2 338126. 10070.7  50
  -3  -7   2 327237. 11850.0   3
   3  -7  -2 311109. 9772.44  31
  -3  -7   2 321265. 10133.6  30
   3  -7  -2 325036. 9439.07  30
  -3  -7   1 467174. 13682.3   3
   3  -7  -1 464690. 10953.0   8
   3  -7  -1 444108. 10521.9  30
  -3  -7   1 468105. 12287.0  30
   3  -7  -1 443868. 11219.5  31
  -3  -7   1 435570. 11579.4  49
  -3  -7   0 259948. 8224.93  30
   3  -7   0 269762. 8381.42  30
   3  -7   0 274778. 9476.28  31
   3  -7   0 284928. 8894.88   8
   3  -7   0 286609. 6952.77   3
   3  -7   0 275450. 9358.20  49
  -3  -7   0 275007. 7205.88  49
  -3  -7   0 277669. 7420.48  31
  -3  -7  -1 59654.0 4641.42  50
   3  -7   1 44962.5 4126.61   8
  -3  -7  -1 61954.4 4377.21  31
   3  -7   1 61245.7 4468.14  30
  -3  -7  -1 55972.3 4245.92  30
   3  -7   2 2640.68 1551.27   8
   3  -7   2 3442.80 1408.06  30
  -3  -7  -2 3120.88 1363.49  31
  -3  -7  -2 3021.87 860.380  50
   3  -7   3 226471. 6820.73  44
   3  -7   3 225151. 6055.80  34
   3  -7   3 239336. 6940.85  24
   3  -7   3 226510. 6135.86  11
   3  -7   3 230172. 6838.01  36
   3  -7   4 153974. 4530.35  11
   3  -7   4 149311. 4145.92  34
   3  -7   4 164831. 5892.57  26
   3  -7   4 154440. 5070.64  24
   3  -7   4 159402. 5187.65  36
   3  -7   4 153101. 5093.68  44
  -3  -7  -4 157813. 4043.18  42
   3  -7   5 33582.7 1575.62  36
   3  -7   5 30751.0 1905.89  26
   3  -7   5 30891.4 1527.17  24
   3  -7   5 31976.9 1562.09  44
  -3  -7  -5 32256.4 1408.71  40
  -3  -7  -5 32665.0 1430.90  57
  -3  -5   6 50454.9 2627.81  39
  -3  -5   6 53492.4 2783.13  44
  -3  -5   6 55231.8 2917.17  24
   3  -5  -6 51568.8 2528.57  42
   3  -5  -6 54637.8 2640.45  57
  -3  -5   6 54216.7 2497.45  11
  -3  -5   6 52455.5 2738.08  36
   3  -5  -6 50123.0 2267.84  35
  -3  -5   5 136003. 4519.66  34
  -3  -5   5 139016. 5081.32  46
   3  -5  -5 127708. 4017.51  43
  -3  -5   5 133913. 4673.54  39
   3  -5  -5 128470. 4662.02  42
  -3  -5   5 134169. 4807.39  44
   3  -5  -5 127126. 4007.99  16
  -3  -5   5 141333. 4931.49  36
   3  -5  -5 125561. 4377.11  35
  -3  -5   5 138838. 4447.02  11
   3  -5  -4 32789.9 5616.32  27
   3  -5  -4 37619.7 4100.47   4
  -3  -5   4 34143.3 5097.66   1
  -3  -5   4 29190.3 4384.17  28
   3  -5  -4 35308.7 2299.47  35
  -3  -5   4 36109.3 2319.63  36
   3  -5  -4 33373.5 3776.26  31
   3  -5  -4 36745.2 4820.03  50
   3  -5  -4 39061.4 4517.80  49
   3  -5  -3 98936.6 5410.46  31
   3  -5  -3 106271. 8014.61  27
   3  -5  -3 107310. 6269.21  49
   3  -5  -3 117976. 6927.31  50
  -3  -5   3 95547.5 6706.79  28
   3  -5  -3 104242. 5895.56   4
  -3  -5   2 344954. 10106.4  28
  -3  -5   2 349806. 10688.0   3
   3  -5  -2 345236. 9590.59  49
   3  -5  -2 329924. 8652.45  31
   3  -5  -2 360943. 8536.29  30
  -3  -5   2 344065. 8726.37  30
   3  -5  -1 211742. 6624.66   8
  -3  -5   1 210649. 7920.96   3
  -3  -5   1 209154. 6924.70  28
   3  -5  -1 211738. 5968.36  30
  -3  -5   1 204354. 4027.61  31
  -3  -5   1 207757. 6231.33  30
   3  -5  -1 214995. 6625.93  31
   3  -5  -1 213573. 7419.42  49
  -3  -5   0 464023. 7215.81  49
   3  -5   0 491494. 10751.3   8
  -3  -5   0 446592. 8161.30  31
   3  -5   0 437827. 6797.88   3
   3  -5   0 448241. 10451.8  49
  -3  -5   0 460850. 6609.01  27
   3  -5   0 446618. 9075.71  30
   3  -5   0 422005. 10460.7  31
  -3  -5   0 440725. 8628.92  30
  -3  -5  -1 81107.0 4696.08  50
  -3  -5  -1 76168.8 3330.07  49
   3  -5   1 76218.2 5060.63   8
  -3  -5  -1 72294.6 4346.16  31
   3  -5   1 79740.3 4718.28  30
  -3  -5  -1 75504.7 4216.09  27
  -3  -5  -2 13253.4 2530.70  31
  -3  -5  -2 9321.18 2268.41  27
   3  -5   2 11007.7 2299.73   8
  -3  -5  -2 12502.1 2245.76  50
   3  -5   3 167726. 5889.12  36
   3  -5   3 158710. 4901.21  34
   3  -5   3 166975. 5855.97  44
   3  -5   3 158073. 10159.7   8
   3  -5   3 163652. 5952.31  39
  -3  -5  -3 148035. 9061.75  31
   3  -5   3 170568. 5746.85  11
  -3  -5  -3 173749. 9945.50  50
  -3  -5  -3 150194. 10400.3  27
   3  -5   3 167067. 5756.38  24
   3  -5   3 162047. 4605.12  15
   3  -5   4 130990. 4951.29  44
   3  -5   4 132406. 4891.16  24
   3  -5   4 124199. 4652.81  11
   3  -5   4 124273. 4993.87  39
   3  -5   4 132121. 4936.33  36
  -3  -5  -4 136169. 3902.08  42
   3  -5   5 66281.2 2458.02  44
  -3  -5  -5 66903.6 2294.56  40
   3  -5   5 67199.0 2310.57  11
   3  -5   5 65557.1 2419.24  36
  -3  -5  -5 68486.7 2291.98  57
   3  -5   5 68592.6 2458.68  24
   3  -5   5 75533.0 3089.80  26
   3  -3  -6 2324.50 862.531  57
  -3  -3   6 1557.39 704.496  11
  -3  -3   6 1517.16 786.382  44
   3  -3  -6 2453.06 743.034  42
   3  -3  -6 1797.47 696.780  40
   3  -3  -6 2156.70 687.906  35
  -3  -3   6 1140.40 833.389  46
  -3  -3   6 2353.23 908.434  36
  -3  -3   6 1383.03 878.225  24
  -3  -3   6 1400.59 813.785  39
  -3  -3   5 377.061 822.309  46
  -3  -3   5-171.871 750.285  44
   3  -3  -5 233.921 571.085  43
   3  -3  -5 373.476 614.550  16
  -3  -3   5 68.0177 774.804  36
  -3  -3   5 1660.93 896.520  39
  -3  -3   5 404.104 685.588  34
   3  -3  -5 75.2433 783.222  35
   3  -3  -5-794.337 892.416  42
  -3  -3   5 459.923 737.896  11
  -3  -3   4 21764.5 3640.17   1
  -3  -3   4 22716.9 4008.30  28
   3  -3  -4 19146.0 2691.87  31
   3  -3  -4 23519.5 3687.36  50
   3  -3  -4 22836.3 3289.19  49
   3  -3  -4 21837.6 3832.19  27
   3  -3  -3 6141.14 1856.55  50
   3  -3  -3 3668.45 1223.85  49
  -3  -3   3 2219.40 1361.16  28
   3  -3  -3 5021.69 1374.29   4
  -3  -3   3 4919.15 1329.70  33
   3  -3  -3 5036.60 1795.43  27
   3  -3  -3 3959.93 1186.09  31
   3  -3  -2 18305.4 1791.84  31
  -3  -3   2 21202.0 1911.62  30
   3  -3  -2 13739.3 2636.94  27
   3  -3  -2 17711.8 1997.22  49
   3  -3  -2 20995.4 2048.98  50
   3  -3  -2 15268.8 1830.77   4
  -3  -3   2 22178.6 1997.71  33
  -3  -3   2 23483.0 2453.08  28
   3  -3  -1 6326.59 1054.70   8
  -3  -3   1 3417.45 1015.02   3
   3  -3  -1 4514.90 787.669  30
   3  -3  -1 3990.71 995.182  31
  -3  -3   1 3250.67 647.812  30
  -3  -3   1 3728.68 993.656  28
  -3  -3   1 2464.68 505.293  33
   3  -3  -1 4953.43 734.491  50
   3  -3  -1 4906.17 1086.30  49
   3  -3   0 233989. 6240.22  49
   3  -3   0 226042. 5394.21  30
  -3  -3   0 223894. 5273.27  27
   3  -3   0 228369. 6713.25   8
  -3  -3   0 224876. 3057.64  49
   3  -3   1 14896.8 1483.69  32
   3  -3   1 14366.7 1653.74   7
   3  -3   1 11732.8 1975.79   8
  -3  -3  -1 14191.0 1288.23  49
  -3  -3  -1 12529.4 1756.78  50
   3  -3   1 13595.0 1419.02   1
  -3  -3  -1 13813.7 1280.70  51
   3  -3   1 13020.5 1876.73  30
  -3  -3  -1 14335.9 1934.70  27
  -3  -3  -1 13558.7 1296.37  48
   3  -3   2 22815.2 2458.44   1
  -3  -3  -2 15748.9 2365.75  50
   3  -3   2 18601.4 2827.09   8
  -3  -3  -2 20135.3 2874.75  31
  -3  -3  -2 18664.4 2936.88  27
   3  -3   3 10931.9 1721.21  46
   3  -3   3 11564.1 1639.02  24
   3  -3   3 8825.15 2453.40   8
  -3  -3  -3 6749.61 2089.52  27
   3  -3   3 11885.7 1698.06  11
   3  -3   3 9245.85 1463.38  44
   3  -3   3 9726.06 1527.59  36
  -3  -3  -3 11288.6 2782.07  31
   3  -3   3 10007.3 1564.50  39
  -3  -3  -3 11015.7 2172.53  50
   3  -3   4 9600.99 1485.04  24
   3  -3   4 7865.35 1458.78  44
   3  -3   4 7685.27 1490.07  39
   3  -3   4 10548.3 1670.53  36
   3  -3   4 10033.9 1628.87  11
  -3  -3  -4 13131.3 1366.68  42
   3  -3   5 318.107 658.090  26
   3  -3   5-61.9274 445.182  24
   3  -3   5-46.3207 603.846  11
  -3  -3  -5-831.610 582.932  57
   3  -3   5-108.279 575.623  44
  -3  -3  -5-123.395 460.117  40
   3  -3   5-17.2871 539.432  36
  -3  -1   6 10185.3 1481.83  46
   3  -1  -6 8346.37 1133.80  40
  -3  -1   6 9337.22 1372.04  39
  -3  -1   6 9398.64 1325.64  44
  -3  -1   6 8071.00 1220.56  36
   3  -1  -6 8232.47 1274.79  57
  -3  -1   6 9689.77 1406.72  24
   3  -1  -6 7694.69 1208.67  42
   3  -1  -6 6120.86 941.253  35
  -3  -1   6 9070.64 1285.33  11
   3  -1  -5 23186.5 1814.33  16
  -3  -1   5 24044.4 2027.74  11
  -3  -1   5 25991.5 2153.82  44
  -3  -1   5 25838.5 2163.83  39
   3  -1  -5 22011.8 1862.41  35
  -3  -1   5 23767.6 2038.81  36
   3  -1  -5 24088.7 2205.58  57
   3  -1  -5 21706.7 1712.09  43
   3  -1  -5 21545.7 1978.10  42
  -3  -1   5 23968.0 2141.05  46
  -3  -1   4 293268. 12492.9   1
  -3  -1   4 308084. 11724.5  33
   3  -1  -4 303131. 12478.9  50
   3  -1  -4 286968. 11284.1  49
  -3  -1   4 307489. 13320.6  28
   3  -1  -4 324540. 14339.1  27
  -3  -1   3 484427. 12526.6   1
   3  -1  -3 516000. 11598.1   4
  -3  -1   3 480088. 12910.4  28
  -3  -1   3 497528. 11758.1  33
   3  -1  -3 509950. 12843.8  50
   3  -1  -3 517546. 12100.6  49
   3  -1  -3 485895. 9093.41  31
   3  -1  -3 508971. 14290.1  27
   3  -1  -2 88551.8 3893.60   4
  -3  -1   2 81506.3 3743.11  33
   3  -1  -2 82389.1 4859.72  27
   3  -1  -2 77680.6 2871.81  31
   3  -1  -2 90817.3 3966.86  50
   3  -1  -2 85927.5 3846.89  49
  -3  -1   2 84797.4 4200.48  28
   3  -1  -1 44649.8 2305.56   8
  -3  -1   1 38392.3 2114.23  28
  -3  -1   1 37009.6 1853.16   3
   3  -1  -1 38933.3 2108.83   4
  -3  -1   1 36883.5 1878.73  33
   3  -1  -1 45886.6 1353.30  50
   3  -1  -1 43310.3 1956.24  49
   3  -1  -1 44647.7 2258.56  31
   3  -1  -1 42458.4 1375.22  30
   3  -1   0 92289.9 3019.77  30
  -3  -1   0 80925.8 2590.09  50
  -3  -1   0 87744.4 3148.66  33
   3  -1   0 108216. 4087.94  32
   3  -1   0 110603. 4264.95   7
   3  -1   0 114329. 4299.76   8
  -3  -1   0 85829.1 2825.42   2
   3  -1   0 113088. 3075.88  49
  -3  -1   0 90554.6 3463.40  48
   3  -1   1 285114. 6735.47  32
  -3  -1  -1 288149. 6862.34  48
   3  -1   1 283304. 7988.27   8
   3  -1   1 297394. 7915.24   7
   3  -1   1 284239. 6215.74  29
  -3  -1  -1 302900. 8593.73  27
  -3  -1  -1 278473. 6972.61  50
  -3  -1  -2 626832. 13858.8  50
  -3  -1  -2 608157. 15717.0  27
   3  -1   2 598919. 13773.1   7
   3  -1   2 566594. 13571.3   8
  -3  -1  -2 622990. 13357.6  51
  -3  -1  -2 597467. 13047.7  48
  -3  -1  -3 188250. 9347.18  50
   3  -1   3 175346. 5529.30  39
   3  -1   3 184031. 5626.93  11
  -3  -1  -3 153689. 9467.03  31
   3  -1   3 177624. 9387.46   8
   3  -1   3 165526. 5410.99  46
  -3  -1  -3 187637. 11431.7  27
   3  -1   4 29344.3 2605.13  39
   3  -1   4 31576.2 2664.28  11
   3  -1   4 27960.2 2303.90  24
   3  -1   4 30792.6 2448.83  44
   3  -1   4 27272.2 2506.64  46
   3  -1   4 31695.7 2445.09  36
  -3  -1  -5 56649.7 2398.53  41
  -3  -1  -5 57554.5 2310.30  40
   3  -1   5 54624.3 2163.03  44
   3  -1   5 59453.7 2628.99  11
   3  -1   5 53179.8 2108.15  36
  -3  -1  -5 55174.0 2200.01  57
   3   1  -6 7205.42 1171.07  42
   3   1  -6 7695.85 1136.93  40
  -3   1   6 10023.7 1421.58  46
  -3   1   6 8102.22 1209.42  11
  -3   1   6 8855.10 1301.18  39
  -3   1   6 8468.42 1182.41  44
   3   1  -6 8044.27 1077.54  35
  -3   1   6 8295.88 1137.84  36
  -3   1   5 25986.3 2089.51  11
   3   1  -5 22159.7 1721.71  43
   3   1  -5 23734.2 2231.50  57
  -3   1   5 23206.6 1962.55  44
   3   1  -5 22824.9 2057.77  42
  -3   1   5 25369.9 2165.81  46
  -3   1   5 24108.0 1979.25  36
   3   1  -5 23344.1 1951.23  35
  -3   1   5 25458.1 2133.31  39
   3   1  -5 23148.2 2067.78  40
   3   1  -4 302058. 10860.7   5
   3   1  -4 297347. 11553.8  49
   3   1  -4 290030. 12400.0  50
   3   1  -4 311330. 13700.4  27
  -3   1   4 312205. 13491.2  28
  -3   1   4 323934. 11940.2  33
  -3   1   3 486843. 12180.7   1
   3   1  -3 516921. 13242.1  50
   3   1  -3 506495. 12000.2  49
   3   1  -3 485818. 13217.7  27
  -3   1   3 503867. 11885.5  33
  -3   1   3 474669. 12988.9  28
  -3   1   2 78127.2 4041.13  28
   3   1  -2 87111.1 4146.35  50
   3   1  -2 83466.5 3782.32  49
   3   1  -2 83495.6 2028.90  31
   3   1  -2 84580.3 4573.88  27
   3   1  -2 82724.9 3741.30   4
  -3   1   2 80663.0 3725.40   1
  -3   1   2 81513.3 3928.71  33
   3   1  -1 42790.3 2056.03   6
   3   1  -1 41380.0 2577.42  32
  -3   1   1 37846.5 2318.11  33
   3   1  -1 41187.1 1727.91  49
  -3   1   1 39282.2 1462.01   1
  -3   1   1 36484.9 2084.51   2
   3   1  -1 42748.4 1960.21   4
  -3   1   1 38383.1 2038.62  28
   3   1   0 104557. 3869.68  29
  -3   1   0 91627.8 4048.00  48
   3   1   0 98472.3 4025.59  32
  -3   1   0 89407.4 4060.53  33
   3   1   0 107644. 4652.91   7
   3   1   0 111340. 3480.76   8
  -3   1   0 91688.6 3476.00   2
   3   1   1 278997. 6949.41  29
  -3   1  -1 283432. 8915.84  27
   3   1   1 281778. 7194.01   8
  -3   1  -1 272963. 5755.89   5
   3   1   1 278922. 8200.39   7
   3   1   1 288232. 7414.80  32
  -3   1  -1 282077. 7981.59  48
  -3   1  -1 288274. 6778.28  50
   3   1   2 595281. 14568.3   7
   3   1   2 572854. 12697.8   8
  -3   1  -2 607848. 13273.7  50
  -3   1  -2 578551. 14169.9  48
  -3   1  -2 621726. 16567.9  27
   3   1   2 588830. 11822.5  29
  -3   1  -3 203045. 12199.0  27
  -3   1  -3 192235. 10207.4  51
   3   1   3 185307. 5620.02  11
   3   1   3 176464. 5345.02  39
  -3   1  -3 179346. 9901.09  48
   3   1   3 173733. 9619.95   7
  -3   1  -3 183054. 9250.11  50
  -3   1  -4 32636.7 2213.70  57
  -3   1  -4 27148.4 2079.18  40
   3   1   4 29877.5 2529.16  39
   3   1   4 28335.2 2422.74  46
   3   1   4 32020.4 2662.31  11
  -3   1  -5 56678.3 2257.11  40
  -3   1  -5 53204.1 2295.26  41
   3   1   5 60322.1 2639.00  11
  -3   1  -5 56808.3 1965.65  12
   3   1   5 54961.4 2393.45  20
  -3   3   6 3255.80 887.089  11
  -3   3   6 2947.38 947.639  39
   3   3  -6 2495.21 814.371  42
  -3   3   6 3297.43 952.041  46
   3   3  -6 2398.64 692.955  35
   3   3  -6 2773.60 736.650  40
  -3   3   6 1385.26 666.960  44
  -3   3   5 654.533 754.446  11
  -3   3   5 745.427 649.833  44
   3   3  -5-227.997 808.863  42
   3   3  -5-110.554 762.427  35
  -3   3   5 437.460 936.957  46
   3   3  -5 891.985 744.253  40
  -3   3   5 912.743 783.803  39
  -3   3   4 22632.6 3986.68  28
  -3   3   4 23911.8 3387.81  33
   3   3  -4 19139.7 3397.26  50
   3   3  -4 23024.7 3820.36  27
   3   3  -4 19631.6 2868.62   5
  -3   3   3 3154.45 1121.48  33
   3   3  -3 3378.83 1312.82  50
  -3   3   3 4441.99 1736.16  28
  -3   3   3 3944.47 984.180   2
   3   3  -3 2543.48 938.168   5
   3   3  -2 14969.1 1592.78  32
  -3   3   2 20352.4 2198.73  33
  -3   3   2 20412.8 2358.76  28
   3   3  -2 17249.1 2169.54  50
   3   3  -2 17595.4 2028.13  27
   3   3  -2 17754.6 1874.43   5
  -3   3   2 18556.1 1828.26   2
  -3   3   1 3000.03 890.211  28
   3   3  -1 4113.52 1070.69  29
   3   3  -1 4591.36 1207.07   7
   3   3  -1 4148.75 963.645   6
   3   3  -1 3582.93 955.375  32
  -3   3   1 4423.09 1132.51  33
   3   3  -1 5367.35 840.976   5
  -3   3   1 3365.61 977.051   2
   3   3   0 221824. 6201.27  29
  -3   3   0 213371. 6754.25  48
   3   3   0 231906. 7311.44   7
  -3   3   0 212803. 5911.43   2
   3   3   0 228322. 6356.34  32
  -3   3   0 221283. 7249.85  33
   3   3   1 14180.2 2050.81  32
  -3   3  -1 12795.4 1624.37  50
  -3   3  -1 13187.7 1717.80   5
   3   3   1 12917.9 2043.32   7
   3   3   1 13318.0 1445.18   8
  -3   3  -1 13733.2 2203.13  48
  -3   3  -1 12170.0 2213.29  27
   3   3   1 12926.9 1768.01  29
   3   3   2 23632.7 3240.24   7
  -3   3  -2 17094.0 2150.79   5
  -3   3  -2 19086.0 3040.09  48
  -3   3  -2 17648.6 2432.73  50
   3   3   2 23123.9 2673.54  29
  -3   3  -2 19891.3 3407.88  27
   3   3   3 6023.07 1555.54   7
   3   3   3 11517.2 1620.19  11
   3   3   3 8625.39 1353.50  39
  -3   3  -3 13964.0 1500.77  40
  -3   3  -3 10946.6 2608.84  48
  -3   3  -3 9422.41 2190.75  50
  -3   3  -3 14566.8 3413.97  51
   3   3   3 10678.2 1565.38  47
  -3   3  -3 13340.6 3437.30  27
  -3   3  -4 12466.5 1413.12  40
  -3   3  -4 12039.9 1400.90  57
   3   3   4 9301.84 1586.87  11
   3   3   4 7661.97 1337.69  39
  -3   3  -4 12762.7 1566.88  41
   3   3   4 7371.74 1357.15  46
   3   3   5-67.0422 542.558  11
  -3   3  -5 417.073 442.921  40
  -3   3  -5 20.8761 444.414  41
  -3   3  -5 208.987 333.232  12
  -3   5   6 53950.8 2694.84  46
   3   5  -6 44986.5 2027.36  12
   3   5  -6 43630.2 2006.47  40
  -3   5   6 50878.6 2531.24  39
  -3   5   6 51420.3 2468.87  11
   3   5  -6 45235.6 2097.15  35
   3   5  -6 45459.6 2272.98  42
  -3   5   5 137330. 4585.33  39
  -3   5   5 138156. 4481.45  11
   3   5  -5 127200. 4629.98  42
  -3   5   5 139451. 4730.58  46
   3   5  -5 121891. 4219.03  40
  -3   5   5 129037. 4110.01  44
   3   5  -5 124889. 4271.99  35
   3   5  -5 125323. 4646.54  22
   3   5  -4 33903.0 3952.27   5
  -3   5   4 37485.0 2349.97  46
  -3   5   4 34015.7 4161.22  33
  -3   5   4 35067.4 2210.17  39
   3   5  -4 38908.9 2591.83  42
  -3   5   4 35456.5 2341.58  55
   3   5  -4 34575.4 2268.30  35
   3   5  -3 98212.6 5891.80  48
   3   5  -3 110841. 5953.45   5
   3   5  -3 106386. 6089.65  27
  -3   5   3 92282.4 7085.94  28
  -3   5   3 108741. 6140.74  33
   3   5  -2 334893. 8214.81  48
  -3   5   2 322946. 10147.0  28
  -3   5   2 350118. 8766.98   2
   3   5  -2 332480. 8537.52   5
  -3   5   2 346079. 9713.52  33
   3   5  -2 366062. 7565.25  32
   3   5  -2 330368. 7887.54  27
  -3   5   1 188084. 6125.25   2
   3   5  -1 192903. 6523.62   6
   3   5  -1 191876. 5502.09   5
   3   5  -1 211469. 7051.76   7
   3   5  -1 194867. 6613.04  29
  -3   5   1 209734. 7628.92  33
   3   5  -1 201569. 6065.54  32
  -3   5   0 467075. 10845.0  48
   3   5   0 464392. 11607.5   7
   3   5   0 473063. 10773.7   6
   3   5   0 464134. 10139.0  29
  -3   5   0 483926. 11824.4  33
  -3   5   0 470026. 11702.0  52
   3   5   1 73064.3 5035.13   7
   3   5   1 78537.3 4660.08  29
  -3   5  -1 83911.8 5676.22  27
  -3   5  -1 76955.7 5340.00  48
  -3   5  -2 13958.4 2993.60  48
   3   5   2 14224.5 2351.10  29
   3   5   2 16337.3 2901.12   7
  -3   5  -2 14670.0 3117.50  27
  -3   5  -2 10687.7 2019.20   5
   3   5   3 154578. 8521.32  29
  -3   5  -3 184085. 12487.7  27
   3   5   3 151009. 5374.40  47
  -3   5  -3 175801. 11819.6  48
   3   5   3 160111. 5451.15  45
  -3   5  -3 160825. 5023.93  41
   3   5   3 155673. 10051.9   7
  -3   5  -3 169483. 11493.7  51
  -3   5  -3 159576. 4804.09  40
   3   5   3 165906. 5425.16  11
  -3   5  -4 130665. 3935.22  12
  -3   5  -4 129234. 4340.73  41
   3   5   4 124889. 4702.42  45
   3   5   4 119617. 4523.05  11
  -3   5  -4 132640. 4247.50  40
  -3   5  -5 64645.9 1846.54  12
   3   5   5 65088.8 2124.95  11
  -3   5  -5 66460.2 2247.99  41
  -3   5  -5 64661.2 2105.36  40
   3   5   5 61498.2 2472.92  20
  -3   5  -5 62552.7 1873.35  37
  -3   5  -5 68127.4 2310.17  53
  -3   7   6 63308.0 2365.49  11
   3   7  -6 66477.3 2345.74  35
  -3   7   6 63949.2 2645.01  46
  -3   7   6 62897.8 2536.95  39
   3   7  -6 63375.6 2096.27  40
   3   7  -6 66211.5 2457.43  42
   3   7  -6 65252.6 2151.69  12
   3   7  -5 75520.4 3332.53  35
  -3   7   5 69092.6 3429.07  47
  -3   7   5 76230.6 3421.53  46
   3   7  -5 76036.9 3201.46  40
   3   7  -5 73405.5 3119.62  12
  -3   7   5 72670.9 3149.63  11
   3   7  -5 78743.3 4055.97  22
  -3   7   5 70602.3 3224.26  39
   3   7  -5 75576.5 3450.67  42
   3   7  -4 49574.5 2814.34  35
  -3   7   4 52393.7 5703.03  29
   3   7  -4 49236.2 2904.26  42
  -3   7   4 50368.1 5178.32  33
   3   7  -4 46276.5 5012.88   5
  -3   7   4 52837.2 2934.62  47
  -3   7   4 52037.7 2713.19  39
  -3   7   4 49530.7 2886.52  38
   3   7  -4 51849.9 3077.42  22
  -3   7   4 49405.2 2724.92  46
  -3   7   4 48638.9 2728.82  55
   3   7  -4 46212.1 2640.15  40
   3   7  -3 5608.46 1664.02  48
   3   7  -3 4875.94 1513.80   5
  -3   7   3 8082.74 2041.24  33
  -3   7   2 292162. 8414.77   2
  -3   7   2 312966. 10306.6  33
   3   7  -2 312104. 9641.65   5
   3   7  -1 441355. 11310.8  29
   3   7  -1 436577. 11532.7   6
   3   7  -1 456149. 10931.8   5
   3   7  -1 441349. 10498.0   7
   3   7  -1 445941. 10106.6  32
  -3   7   1 426527. 12381.1  33
  -3   7   0 273235. 9794.22  33
  -3   7   0 294509. 9991.58  52
   3   7   0 282959. 8981.47  29
   3   7   0 287199. 10400.4   7
   3   7   0 272856. 9425.42   6
  -3   7   0 268840. 9002.91  48
  -3   7  -1 56970.2 4791.30  52
   3   7   1 49217.7 4115.62  29
  -3   7  -1 63582.6 5029.74  27
  -3   7  -1 59913.2 5006.46  48
   3   7   1 51147.7 4675.61   7
   3   7   2 7239.71 2205.25   7
   3   7   2 3090.54 1443.69  29
  -3   7  -2 2075.93 1382.50  52
  -3   7  -2 3274.57 1909.04  27
  -3   7  -2 3657.04 2053.48  48
   3   7   3 211334. 6344.72  47
  -3   7  -3 223513. 5873.11  41
  -3   7  -3 226691. 5427.68  12
  -3   7  -3 222992. 5644.67  40
   3   7   3 226962. 6665.97  45
  -3   7  -4 152160. 4510.95  53
  -3   7  -4 152225. 4440.55  41
  -3   7  -4 152097. 3994.64  12
   3   7   4 147874. 5057.49  45
  -3   7  -4 155674. 4315.88  40
  -3   7  -5 31835.7 1378.63  41
  -3   7  -5 32937.2 1403.50  53
  -3   7  -5 31739.9 1282.92  40
  -3   7  -5 30755.5 1093.06  12
  -3   9   6 4521.31 754.658  46
   3   9  -6 4451.63 501.919  12
   3   9  -6 5138.31 690.392  42
  -3   9   5 1112.08 658.181  39
   3   9  -5 2743.97 817.455  42
   3   9  -5 2483.99 850.400  35
   3   9  -5 1919.92 1210.47  22
   3   9  -5 2371.84 705.804  41
   3   9  -5 3142.63 808.680  40
  -3   9   5 452.283 792.969  47
  -3   9   5 1798.00 772.666  46
   3   9  -5 2241.36 651.743  12
  -3   9   4 9573.58 1274.96  46
  -3   9   4 10186.1 1194.71  39
   3   9  -4 8737.61 1249.38  40
   3   9  -4 9424.54 1293.33  41
   3   9  -4 9153.23 1451.81  42
   3   9  -4 7974.08 1181.88  12
   3   9  -4 9003.31 1573.16  22
  -3   9   4 11518.4 1577.83  47
  -3   9   4 8079.59 1373.12  38
   3   9  -4 9776.06 1404.49  35
   3   9  -3 17346.7 3025.30   5
  -3   9   3 13622.8 2629.30  33
  -3   9   3 13938.6 3176.82  29
   3   9  -2 9153.36 2052.57   5
  -3   9   2 9347.16 2217.20  33
   3   9  -2 10156.6 2342.54   6
  -3   9   1 55105.0 5154.42  33
   3   9  -1 46337.4 4440.12   6
   3   9  -1 47386.9 4280.04  29
  -3   9   1 51526.6 4186.57  48
  -3   9   0 81264.7 5950.94  33
  -3   9   0 77556.1 5359.80  48
   3   9   0 98110.5 6716.27   7
   3   9   0 86983.9 6141.45   6
   3   9   0 89144.3 5809.14  29
  -3   9  -1 12229.8 2687.13  33
  -3   9  -1 16302.0 2892.30  48
   3   9   1 15239.5 2750.04  29
  -3   9  -1 14943.1 2729.86  52
   3   9   1 19502.3 3375.69   7
  -3   9  -1 12563.5 2387.68  27
   3   9   2 37219.0 4552.93  29
  -3   9  -2 36875.6 2252.12  40
  -3   9  -2 38612.2 2207.14  12
   3   9   2 32797.9 2560.45  45
   3   9   2 30695.3 2093.28  38
  -3   9  -2 38919.7 2388.77  37
  -3   9  -2 38561.2 4981.91  48
   3   9   2 32556.6 2390.59  47
  -3   9  -2 34498.6 2295.07  53
   3   9   2 28669.0 4413.36   7
  -3   9  -2 37607.1 2340.90  41
   3   9   2 36209.4 2423.97   9
  -3   9  -3 24132.4 1789.26  12
  -3   9  -3 27925.6 2088.58  53
   3   9   3 31687.8 2353.13   9
   3   9   3 25716.6 2311.18  47
  -3   9  -3 26350.5 1948.25  40
  -3   9  -3 28918.8 2153.03  41
  -3   9  -3 26359.4 1987.52  37
   3   9   3 31449.4 2694.10  45
  -3   9  -4 20325.0 1364.64  12
   3   9   4 18111.5 1873.38  45
  -3   9  -4 19938.6 1447.92  40
  -3   9  -4 20292.4 1560.11  41
  -3   9  -4 19778.4 1407.58  37
  -3   9  -4 19233.4 1520.35  53
   3  11  -5 35744.8 1795.15  41
  -3  11   5 36446.1 1949.62  46
   3  11  -5 30390.0 2903.23  22
  -3  11   5 39978.0 2468.16  47
   3  11  -5 32013.6 1731.30  40
   3  11  -5 34242.5 1988.04  42
   3  11  -5 33624.4 1706.69  12
  -3  11   4 198848. 5130.99  46
   3  11  -4 195977. 5538.20  42
   3  11  -4 194232. 5068.50  40
   3  11  -4 188553. 5081.64  41
   3  11  -4 180896. 4719.45  12
   3  11  -4 187506. 4981.17  17
  -3  11   4 193695. 5738.84  38
   3  11  -4 190861. 6864.78  22
  -3  11   4 196346. 5999.00  47
  -3  11   3 151260. 5173.00  37
   3  11  -3 163706. 10542.3   6
   3  11  -3 150002. 9756.44   5
   3  11  -3 164749. 4901.17  17
  -3  11   3 161406. 5374.74  47
  -3  11   3 166643. 4730.39  46
   3  11  -3 158994. 5207.95  42
   3  11  -3 170806. 4992.19  40
   3  11  -3 168501. 4947.76  41
   3  11  -3 168951. 6177.37  22
  -3  11   3 166513. 11001.7  29
  -3  11   3 163565. 5167.14  38
   3  11  -3 169378. 4746.24  12
   3  11  -2 5025.19 1968.03   6
  -3  11   2 5240.24 1033.71  47
  -3  11   2 5143.42 982.189  13
  -3  11   2 5230.24 2067.74  29
   3  11  -2 6717.16 1940.54   5
  -3  11   2 6263.33 1101.85  38
  -3  11   2 2618.85 1460.05  33
  -3  11   1 10138.4 2819.94  33
   3  11  -1 11252.9 2743.71   6
   3  11   0 9427.31 2709.43   6
  -3  11   0 9138.59 2125.86  48
  -3  11   0 8155.84 2220.91  33
   3  11   0 9611.15 2153.68  29
  -3  11  -1 107298. 3731.89  40
  -3  11  -1 106471. 3951.73  37
   3  11   1 98229.3 3730.52  37
   3  11   1 109037. 4324.18  45
  -3  11  -1 114610. 7801.40  48
   3  11   1 97357.2 4045.51  17
   3  11   1 101266. 8206.94   7
  -3  11  -1 107032. 7918.78  33
  -3  11  -1 107573. 3606.99  12
   3  11   1 93807.6 3901.48  25
  -3  11  -1 102300. 3779.85  41
   3  11   1 100912. 7481.82  29
  -3  11  -1 107380. 3787.75  38
  -3  11  -2 219302. 5765.66  53
   3  11   2 229639. 6015.03   9
  -3  11  -2 219119. 5707.00  41
  -3  11  -2 218662. 5418.64  40
   3  11   2 211992. 6051.39  47
  -3  11  -2 218456. 5658.68  37
  -3  11  -2 226924. 5315.81  12
   3  11   2 235176. 6786.12  45
  -3  11  -3 62388.2 2941.06  53
  -3  11  -3 56297.9 2794.99  41
   3  11   3 60224.4 3068.22   9
   3  11   3 55011.6 3074.66  20
   3  11   3 56098.9 3231.53  47
  -3  11  -3 61530.4 2791.60  37
   3  11   3 55805.6 3400.25  45
  -3  11  -3 61037.3 2747.76  40
  -3  11  -3 58502.3 2578.99  12
  -3  11  -4 11324.3 835.374  38
   3  11   4 9306.96 1074.39  20
  -3  11  -4 10725.6 1017.64  41
  -3  11  -4 10250.2 869.159  12
  -3  11  -4 11301.4 975.630  40
   3  11   4 9592.32 1299.96  45
  -3  11  -4 10613.3 868.258  37
   3  13  -5 3720.37 567.599  40
  -3  13   5 1192.89 737.124  45
   3  13  -5 2220.09 1141.82  22
   3  13  -5 4199.44 512.263  12
   3  13  -5 4442.90 686.090  42
  -3  13   5 2560.58 847.138  47
  -3  13   4 84582.0 3832.92  47
   3  13  -4 77057.1 2767.31  12
  -3  13   4 80717.9 3555.24  38
   3  13  -4 82154.7 4756.12  22
   3  13  -4 82536.6 3130.03  17
   3  13  -4 85658.8 3063.23  40
   3  13  -4 82966.0 3171.66  41
   3  13  -4 82706.0 3299.04  42
   3  13  -3 135139. 4479.28  41
  -3  13   3 126834. 4821.59  37
  -3  13   3 132285. 5007.39  47
   3  13  -3 128833. 4433.55  17
  -3  13   3 125459. 4628.51  38
   3  13  -3 115652. 5809.73  22
   3  13  -3 130569. 4073.91  12
   3  13  -3 121531. 4403.78  42
   3  13  -3 136918. 4411.17  40
   3  13  -2 63409.2 3208.65  17
  -3  13   2 65199.3 3316.94  38
   3  13  -2 62485.1 3072.85  41
  -3  13   2 65194.1 3095.98  56
   3  13  -2 62642.7 2984.27  40
  -3  13   2 65605.7 3492.17  47
   3  13  -2 59391.6 3174.11  42
   3  13  -2 60071.9 2777.59  12
  -3  13   2 62042.1 3406.81  37
   3  13  -2 53297.8 4031.20  22
   3  13  -1 17395.8 1854.65  18
   3  13  -1 17215.4 1786.68  17
  -3  13   1 19614.9 1918.16  47
  -3  13   1 15753.7 1657.39  40
   3  13  -1 18842.0 1669.12  40
  -3  13   1 19565.1 1849.45  38
  -3  13   1 17779.1 1870.22  37
  -3  13   1 15674.4 1729.29  41
   3  13  -1 16423.5 1646.68  41
  -3  13   1 11691.2 2732.66  33
   3  13  -1 17148.8 1497.07  25
   3  13  -1 21430.7 3751.46   6
   3  13  -1 16600.1 1465.25  12
  -3  13   1 17962.5 1679.84  13
  -3  13   0 20780.1 3692.97  33
   3  13   0 17381.3 3587.12   6
  -3  13   0 22807.4 1990.91  17
   3  13   0 18789.2 1915.24  17
   3  13   0 20317.0 1983.58  18
   3  13   0 18531.6 1768.74  41
  -3  13   0 21608.7 1876.96  41
  -3  13   0 19866.2 1740.97  40
  -3  13   0 25608.9 2017.84  54
  -3  13   0 21563.3 1897.02  38
   3  13   0 16464.9 1784.42  25
  -3  13   0 22309.5 1960.21  37
   3  13   0 19703.7 1747.92  37
  -3  13   0 20908.5 1730.58  12
  -3  13   0 23089.1 1866.67  13
  -3  13  -1 157846. 4484.47  12
  -3  13  -1 166851. 4540.49  13
  -3  13  -1 158874. 4638.23  40
   3  13   1 157501. 5415.00  17
   3  13   1 168750. 5407.52  18
  -3  13  -1 167855. 4739.67  38
   3  13   1 164503. 5580.62  45
  -3  13  -1 159539. 4986.37  37
   3  13   1 158695. 4888.97  37
  -3  13  -1 163718. 4740.10  54
  -3  13  -1 168365. 4966.98  41
   3  13   2 157960. 5166.09  47
  -3  13  -2 152422. 4239.95  12
  -3  13  -2 153236. 4270.16  38
  -3  13  -2 159810. 4491.42  40
   3  13   2 163248. 5647.14  45
   3  13   2 162423. 4970.06   9
  -3  13  -2 161759. 4747.19  41
  -3  13  -2 155874. 4653.10  37
   3  13   3 30880.8 2407.05  45
  -3  13  -3 29795.4 1642.26  12
  -3  13  -3 29566.9 1571.01  38
  -3  13  -3 32310.5 1793.22  40
   3  13   3 26410.0 2105.25  47
  -3  13  -3 32846.1 1921.25  41
  -3  13  -3 30947.8 1773.74  37
  -3  13  -4 6240.88 608.571  17
  -3  13  -4 5648.84 533.640  40
   3  13   4 6700.67 865.576  45
  -3  13  -4 6069.78 507.222  12
  -3  13  -4 6875.11 625.340  41
  -3  15   4 6294.12 1029.06  38
   3  15  -4 5937.67 703.580  12
   3  15  -4 4149.83 1381.16  22
   3  15  -4 6363.23 784.192  41
   3  15  -4 5842.31 852.708  42
   3  15  -4 5603.45 747.021  40
   3  15  -4 6262.45 801.551  17
  -3  15   4 5804.25 1095.86  47
  -3  15   3 10847.2 1539.19  47
   3  15  -3 8434.12 999.204  12
  -3  15   3 11849.1 1461.15  38
   3  15  -3 8807.16 1126.53  40
   3  15  -3 9810.24 1220.17  41
   3  15  -3 6166.25 1842.09  22
  -3  15   3 12040.1 1618.92  37
   3  15  -3 9264.27 1218.07  17
   3  15  -2 14702.5 1417.79  12
   3  15  -2 17064.0 1722.11  41
  -3  15   2 16865.8 1850.37  47
   3  15  -2 17739.6 1620.20  40
  -3  15   2 15928.2 1744.06  38
   3  15  -2 17244.5 1789.44  17
   3  15  -2 16228.5 1896.17  18
  -3  15   2 15700.2 1862.01  37
  -3  15   1 184.686 812.571  41
   3  15  -1 798.685 774.707  41
   3  15  -1-64.4320 569.214  40
  -3  15   1 948.601 828.894  37
  -3  15   1-132.501 769.708  38
   3  15  -1 92.0751 744.411  17
   3  15  -1 1156.23 892.614  18
  -3  15   1-751.371 844.862  17
  -3  15   1 7.46304 841.378  47
  -3  15   1 897.029 855.714  13
  -3  15   0 1831.97 908.995  37
  -3  15   0 2640.58 778.791  38
   3  15   0 2347.17 769.138  37
  -3  15   0 2690.56 869.253  40
   3  15   0 2237.29 763.263  18
   3  15   0 2296.98 945.196  17
  -3  15   0 2145.18 857.327  17
  -3  15   0 2309.22 747.762  13
  -3  15   0 1906.74 731.900  12
   3  15   0 2809.94 1015.35  41
  -3  15   0 2275.63 809.657  41
  -3  15  -1 18445.3 1675.81  41
  -3  15  -1 19202.9 1754.72  37
   3  15   1 18756.6 1688.47  37
  -3  15  -1 18729.3 1606.18  40
  -3  15  -1 18175.9 1537.70  38
  -3  15  -1 17558.1 1679.25  17
   3  15   1 18670.9 1834.38   9
  -3  15  -1 16654.7 1468.69  12
   3  15   2 23016.4 2181.00  45
  -3  15  -2 22559.1 1503.14  12
  -3  15  -2 22277.3 1631.85  41
   3  15   2 22469.3 1880.25  47
  -3  15  -2 23416.6 1588.81  40
  -3  15  -2 23464.1 1478.22  38
  -3  15  -2 24211.0 1768.02  17
  -3  15  -2 22930.1 1643.65  37
   3  15   2 29426.4 1972.79   9
  -3  15  -3 7931.14 736.279  37
  -3  15  -3 8504.05 790.892  40
  -3  15  -3 8471.72 864.705  17
   3  15   3 9552.05 1264.23  45
  -3  15  -3 9669.31 888.440  41
  -3  15  -3 8793.83 757.308  12
   3  17  -4 1199.58 384.018  18
  -3  17   4 1013.16 531.879  47
   3  17  -3 7054.12 887.668  41
  -3  17   3 6157.11 961.494  37
   3  17  -3 5922.18 748.826  40
  -3  17   3 8045.99 1057.30  38
   3  17  -3 7337.20 1001.32  18
   3  17  -3 7553.28 935.635  17
  -3  17   3 9531.42 1231.30  47
   3  17  -2 110843. 3731.71  41
  -3  17   2 110049. 3878.58  37
   3  17  -2 109439. 3454.17  40
  -3  17   2 111154. 3699.53  38
   3  17  -2 110627. 3845.59  17
   3  17  -2 110996. 4008.80  18
  -3  17   2 108158. 3825.08  47
   3  17  -1 70991.4 3324.04  17
   3  17  -1 67683.9 3178.64  18
   3  17  -1 70946.4 3155.60  41
  -3  17   1 66187.1 2837.34  38
  -3  17   1 65079.1 3056.33  37
  -3  17   0 39980.4 2125.38  38
   3  17   0 41740.7 2212.74  37
  -3  17   0 39403.7 2308.88  37
   3  17   0 43573.8 2618.88  17
   3  17   0 45182.6 2486.24  18
  -3  17   0 37665.2 2170.81  17
  -3  17   0 38501.6 2164.86  41
  -3  17   0 35694.2 2037.14  40
  -3  17  -1 5770.79 897.110  37
  -3  17  -1 5937.73 773.886  38
   3  17   1 5871.11 978.162   9
  -3  17  -1 5112.50 845.565  17
  -3  17  -1 5395.30 837.156  41
  -3  17  -1 5144.42 815.927  40
  -3  17  -2 742.272 419.974  17
  -3  17  -2 1236.54 446.901  41
  -3  17  -2 1071.20 418.526  40
  -3  17  -2 429.055 382.644  37
   3  19  -2 13034.7 1064.53  17
   3  19  -2 11201.5 929.862  18
  -3  19   2 12725.9 1052.83  37
  -3  19   2 11922.5 895.190  38
   3  19  -1 53751.0 2364.27  17
   3  19  -1 50523.3 1872.38  18
  -3  19   1 56641.7 1914.54  38
  -3  19   1 56220.4 2238.42  37
  -3  19   0 107882. 2543.54  17
   3  19   0 112591. 2989.20   9
  -3  19   0 113026. 2985.78  37
  -3  19  -1 28473.1 1276.04  37
  -3  19  -1 29244.2 1215.85  17
  -3  19  -1 26273.3 1140.37  41
   4 -18  -3 24968.5 1068.03  35
   4 -18  -3 24694.9 1144.45  16
   4 -18  -3 25672.5 1239.33  43
  -4 -18   2 88567.0 2875.50  23
   4 -18  -2 94874.2 2664.51  43
  -4 -18   2 90379.7 2468.18  16
   4 -18  -2 88023.8 2499.90  16
   4 -18  -2 86067.6 2243.95  35
   4 -18  -1 31842.3 1601.32  16
   4 -18  -1 31748.8 1598.86  43
   4 -18   0 31702.9 1496.43  16
   4 -18   0 31365.0 1399.23  43
  -4 -18   0 32746.7 1571.90  43
   4 -18   1 25327.3 1066.60  16
   4 -16  -4 3039.98 576.293  43
  -4 -16   4 2828.14 504.770  34
   4 -16  -4 3086.64 564.089  35
  -4 -16   4 2221.85 772.720  23
   4 -16  -4 2749.95 524.237  16
  -4 -16   3 21348.4 1947.98  23
   4 -16  -3 21965.3 1427.08  35
   4 -16  -3 21317.1 1522.35  43
   4 -16  -3 23102.3 1554.88  16
   4 -16  -2 115169. 3648.54  43
   4 -16  -2 113617. 3554.46  16
   4 -16  -1 12341.9 1297.29  16
   4 -16  -1 12368.6 1308.79  43
   4 -16   0 2711.81 755.239  16
   4 -16   0 1780.88 597.775  43
   4 -16   1 4622.89 818.361  34
   4 -16   1 4766.63 842.349  15
   4 -16   1 5955.45 824.177  16
   4 -16   2 2979.24 609.769  34
   4 -16   2 2680.97 601.290  15
  -4 -14   5 17517.8 1203.00  23
   4 -14  -5 14120.0 827.483  42
  -4 -14   5 16512.8 1131.05  34
   4 -14  -5 17188.1 975.272  43
   4 -14  -5 17841.0 1037.71  35
  -4 -14   4 43355.7 2393.46  34
   4 -14  -4 40933.2 2209.58  43
   4 -14  -4 43070.8 2219.34  16
   4 -14  -4 45353.4 2184.68  35
   4 -14  -3 10143.1 1317.10  43
   4 -14  -3 10725.5 1348.35  16
  -4 -14   3 9137.04 1275.72  34
   4 -14  -2 27243.4 2002.78  16
   4 -14  -2 27099.2 2045.99  43
   4 -14  -1 61682.1 2877.96  16
   4 -14  -1 64853.6 2952.27  43
   4 -14   0 88196.2 3378.23  34
   4 -14   0 84590.0 3269.88  16
   4 -14   0 85238.3 3274.17  15
   4 -14   1 174211. 4930.08  34
   4 -14   1 174719. 4822.08  15
   4 -14   1 174413. 4394.91  16
   4 -14   2 32053.1 2034.06  34
   4 -14   2 31727.7 1965.11  15
   4 -14   3 27548.6 1463.42  34
   4 -14   3 26582.9 1381.58  15
   4 -12  -5 54316.9 2353.32  35
   4 -12  -5 52044.5 2159.24  42
   4 -12  -5 53675.0 2306.35  43
   4 -12  -5 55659.1 2171.05  16
  -4 -12   5 55302.3 2584.61  34
  -4 -12   5 52788.7 2535.51  24
  -4 -12   4 157065. 4878.68  24
  -4 -12   4 166913. 5098.53  34
   4 -12  -4 179990. 5270.51  43
   4 -12  -4 171750. 4903.21  35
   4 -12  -4 186536. 5273.78  16
   4 -12  -3 51210.1 2909.65  43
   4 -12  -3 52681.7 3015.04  16
  -4 -12   3 50757.6 2888.42  34
  -4 -12   2 26442.7 4347.56   3
   4 -12  -2 26311.4 3770.34  30
   4 -12  -2 22657.7 3972.94  31
   4 -12  -2 26031.4 2003.77  16
  -4 -12   2 23744.4 4403.75  28
   4 -12  -2 24166.6 3963.82  49
   4 -12  -2 25280.1 1982.55  43
   4 -12  -1 82772.4 3363.62  16
   4 -12  -1 89004.5 7061.92  49
   4 -12  -1 91558.8 6833.75  30
   4 -12  -1 86626.4 7572.74  31
  -4 -12   1 103296. 8135.12  28
  -4 -12   1 83567.8 7579.32   3
  -4 -12   0 202905. 11347.0  50
   4 -12   0 212468. 11122.2  49
   4 -12   0 202364. 9458.34   8
   4 -12   0 216821. 5550.14  34
  -4 -12   0 188884. 11712.0   3
   4 -12   0 212558. 10398.6  30
   4 -12   0 216595. 5374.95  15
   4 -12   0 223347. 6211.71  23
   4 -12   1 217463. 5847.22  34
   4 -12   1 226346. 5829.13  15
   4 -12   1 222886. 6296.60  23
   4 -12   2 43704.4 2552.71  36
   4 -12   2 40999.6 2501.74  15
   4 -12   2 33787.7 3125.23  26
   4 -12   2 42940.9 2505.54  24
   4 -12   2 42313.0 2605.31  44
   4 -12   2 41600.7 2614.86  34
   4 -12   3 1033.29 634.316  34
   4 -12   3-482.711 1041.23  26
   4 -12   3 438.337 548.166  36
   4 -12   3 2028.88 705.349  15
   4 -12   3 1570.57 692.004  24
   4 -12   3 721.999 663.852  44
   4 -10  -6 20987.9 1108.13  42
  -4 -10   6 22583.6 1293.39  36
   4 -10  -6 24737.0 1324.23  35
  -4 -10   6 25257.0 1555.44  24
  -4 -10   6 25228.2 1384.65  34
   4 -10  -5 3631.31 1015.11  35
  -4 -10   5 6045.96 1130.70  34
   4 -10  -5 4263.59 981.603  42
  -4 -10   5 3526.73 992.497  24
  -4 -10   5 4296.66 952.286  36
  -4 -10   5 3868.03 943.839  44
   4 -10  -5 2510.70 759.080  16
   4 -10  -5 2282.84 737.863  43
  -4 -10   4 64230.6 3316.13  34
   4 -10  -4 64937.8 3522.86  43
   4 -10  -4 61637.7 3267.46  16
   4 -10  -4 60905.2 3173.79  35
   4 -10  -3 51770.4 2896.61  43
   4 -10  -3 49144.2 5775.65  49
  -4 -10   3 47497.8 6126.44  28
   4 -10  -3 43564.5 4684.10  30
   4 -10  -3 50480.6 5482.60  31
   4 -10  -3 55606.4 3166.96  16
   4 -10  -3 53514.5 5897.14   4
   4 -10  -2 2387.26 1329.86  49
  -4 -10   2 5716.20 1843.12  49
  -4 -10   2 5294.89 2118.36  28
  -4 -10   2 4708.06 1801.97   3
   4 -10  -2 3000.73 1849.15  30
   4 -10  -2 2625.95 1846.91  31
   4 -10  -1 120071. 7109.37  30
   4 -10  -1 132586. 8278.54  31
   4 -10  -1 114699. 6769.56   8
   4 -10  -1 112565. 7355.32  49
  -4 -10   1 130048. 8208.79  28
  -4 -10   1 120631. 8580.72   3
   4 -10   0 21992.5 3345.73  49
   4 -10   0 19508.5 2936.36  30
  -4 -10   0 18750.8 3038.14  30
   4 -10   0 21152.2 2923.27   8
   4 -10   1 30882.5 2291.18  34
   4 -10   1 31599.8 3895.19  30
   4 -10   1 29413.5 2187.86  44
   4 -10   1 32233.8 2384.04  23
   4 -10   1 24163.7 2583.57  26
   4 -10   1 28335.5 3960.89  49
  -4 -10  -1 31320.3 3978.99  50
  -4 -10  -1 35755.9 4080.27  31
   4 -10   1 31824.8 3969.17   8
   4 -10   1 32088.9 2217.79  15
   4 -10   2 24414.6 2084.84  15
   4 -10   2 26943.2 2277.67  36
   4 -10   2 25983.6 2189.30  24
   4 -10   2 26283.1 2072.09  23
   4 -10   2 24481.9 2669.22  26
   4 -10   2 25514.5 2137.28  34
   4 -10   2 26375.9 2229.05  44
   4 -10   3 56.9922 620.899  15
   4 -10   3 1054.32 1133.66  26
   4 -10   3 733.704 800.123  44
   4 -10   3-441.364 777.109  24
   4 -10   3 299.666 668.008  34
   4 -10   3 151.080 727.681  36
   4 -10   4 14675.0 902.578  15
   4 -10   4 15770.5 1273.69  44
   4 -10   4 16214.8 1248.63  36
   4 -10   4 15553.8 1231.97  24
   4 -10   4 14216.5 1563.38  26
   4 -10   4 15555.9 1027.94  34
   4  -8  -6 1812.78 614.493  42
  -4  -8   6 3388.58 846.770  36
  -4  -8   6 2936.20 817.654  24
  -4  -8   6 4558.66 846.765  34
   4  -8  -6 2267.34 635.250  35
  -4  -8   6 3855.42 860.745  44
   4  -8  -5 9142.66 1364.46  42
   4  -8  -5 9253.26 1381.10  35
  -4  -8   5 9649.34 1435.82  34
  -4  -8   5 8459.80 1383.85  44
   4  -8  -5 9429.02 1303.05  43
  -4  -8   5 7637.39 1323.95  36
   4  -8  -5 8861.02 1259.12  16
   4  -8  -4 7343.87 1273.13  16
  -4  -8   4 7375.92 1232.50  36
   4  -8  -4 9055.81 1450.79  35
   4  -8  -4 5553.48 1760.64  30
   4  -8  -4 6858.77 1858.82  31
   4  -8  -4 7668.62 1288.06  43
  -4  -8   4 7296.06 1173.57  44
   4  -8  -3 42340.2 4406.12  31
   4  -8  -3 48290.0 4435.29  30
  -4  -8   3 54911.8 6050.81  28
   4  -8  -3 45829.5 4970.75   4
   4  -8  -3 46219.9 5037.19  49
   4  -8  -2 337817. 10459.5  30
   4  -8  -2 310493. 11009.6  31
  -4  -8   2 342975. 10651.3  30
  -4  -8   2 335860. 12543.1  28
  -4  -8   2 325990. 13419.7   3
   4  -8  -2 359706. 13081.5  49
   4  -8  -1 37290.8 3922.28  49
  -4  -8   1 39870.3 3909.74  28
   4  -8  -1 37967.6 3524.17  30
  -4  -8   1 41259.9 3711.96  30
   4  -8  -1 41290.0 4052.17  31
  -4  -8   1 47238.4 4975.42   3
   4  -8  -1 35137.0 3560.92   8
   4  -8   0 17067.7 2495.81   8
   4  -8   0 13644.0 2280.16  49
  -4  -8   0 14002.7 2322.74  30
   4  -8   0 14461.0 2187.33  30
  -4  -8   0 14924.5 2158.34  31
  -4  -8  -1 69095.5 5169.52  31
   4  -8   1 74625.2 5822.02  49
  -4  -8  -1 76836.6 5643.07  30
   4  -8   1 69960.0 5382.24  30
   4  -8   1 77068.9 5808.66   8
  -4  -8  -1 78628.9 5775.28  50
   4  -8   2 76853.2 3769.10  44
   4  -8   2 74694.2 4147.99  26
   4  -8   2 76106.3 3356.69  15
  -4  -8  -2 86550.1 6894.31  31
   4  -8   2 76783.6 6538.15   8
   4  -8   2 73140.6 3453.90  34
   4  -8   2 71980.1 3651.47  36
   4  -8   2 75622.6 3740.12  24
  -4  -8  -2 71399.5 6347.25  50
   4  -8   3 201674. 6917.91  26
   4  -8   3 183604. 5784.25  36
   4  -8   3 180472. 5153.50  34
   4  -8   3 178584. 4840.07  15
   4  -8   3 182296. 5749.40  44
   4  -8   3 184808. 5794.86  24
   4  -8   4 9048.89 941.822  34
   4  -8   4 7380.80 1070.04  24
   4  -8   4 8037.88 1132.28  44
   4  -8   4 7767.21 1104.27  36
   4  -8   4 6997.14 1303.18  26
  -4  -6   6 31745.3 2140.69  44
  -4  -6   6 29746.9 1749.53  11
   4  -6  -6 28520.7 1709.47  57
   4  -6  -6 26329.1 1771.39  35
  -4  -6   6 30853.9 2109.00  36
  -4  -6   6 29905.5 1831.33  34
  -4  -6   6 30858.7 2239.61  24
   4  -6  -6 28802.0 1961.04  42
  -4  -6   5 66142.7 3264.09  34
   4  -6  -5 68158.8 3094.83  16
  -4  -6   5 68325.4 3417.11  36
   4  -6  -5 65263.3 3319.89  35
  -4  -6   5 66553.0 3347.39  44
  -4  -6   5 69333.5 3046.53  11
   4  -6  -5 65572.1 3110.77  43
   4  -6  -5 64594.5 3358.35  42
   4  -6  -4 8323.65 1334.45  35
   4  -6  -4 1534.66 2463.64  27
   4  -6  -4 6057.25 1680.96  30
   4  -6  -4 9384.77 2198.29  31
   4  -6  -4 8602.17 1257.85  16
   4  -6  -4 9801.43 2487.96  49
  -4  -6   4 11780.9 1431.55  44
   4  -6  -4 8600.66 1637.54  50
   4  -6  -4 7254.91 1215.79  43
  -4  -6   4 13083.4 1477.39  36
  -4  -6   4 8117.00 2574.24   1
   4  -6  -4 8975.97 2203.07   4
  -4  -6   4 10759.4 2913.81  28
  -4  -6   3 127526. 8026.59  28
   4  -6  -3 126963. 7164.12   4
   4  -6  -3 135308. 7626.63  49
   4  -6  -3 143547. 7150.97  50
   4  -6  -3 122850. 6464.65  31
   4  -6  -3 127833. 6420.18  30
  -4  -6   2 907264. 17712.4  28
   4  -6  -2 930642. 16195.7  31
  -4  -6   2 891788. 13936.2  30
   4  -6  -2 959646. 14923.0  30
   4  -6  -2 962903. 18079.8  49
   4  -6  -2 975677. 14048.0  50
  -4  -6   2 891864. 18406.1   3
   4  -6  -1 375140. 9060.61  30
  -4  -6   1 384395. 8924.79  30
   4  -6  -1 371116. 10521.3  31
   4  -6  -1 384170. 10896.0   8
  -4  -6   1 394251. 11970.9   3
   4  -6  -1 374264. 10469.0  49
  -4  -6   1 377310. 10287.4  28
  -4  -6   0 73678.4 3884.87  31
   4  -6   0 78866.1 4304.17  30
  -4  -6   0 72717.5 4145.32  30
   4  -6   0 81431.8 4911.67   8
   4  -6   0 79022.1 4767.90  49
  -4  -6  -1 37464.1 3539.68  31
   4  -6   1 48518.5 4043.04  30
  -4  -6  -1 33811.5 3226.95  30
   4  -6   1 41613.0 4069.43   8
  -4  -6  -1 38117.5 3577.93  50
  -4  -6  -2 53047.8 5272.88  31
  -4  -6  -2 43234.2 4609.56  50
   4  -6   2 46609.5 4995.51   8
   4  -6   3 240510. 5532.28  15
   4  -6   3 248928. 6876.00  44
   4  -6   3 240174. 5847.66  34
   4  -6   3 238390. 6733.10  24
   4  -6   3 250644. 6917.55  36
   4  -6   3 235670. 6325.73  11
   4  -6   4 62165.9 2784.87  11
   4  -6   4 59399.3 2929.88  36
   4  -6   4 61987.3 3473.33  26
   4  -6   4 62214.9 2998.29  24
   4  -6   4 64510.8 3069.67  44
  -4  -4   6 18796.2 1829.79  46
  -4  -4   6 20333.2 1727.54  39
  -4  -4   6 23877.5 1786.88  11
   4  -4  -6 16408.5 1494.47  57
  -4  -4   6 24583.7 1986.33  36
   4  -4  -6 16521.6 1511.95  35
  -4  -4   6 20069.2 1798.38  44
   4  -4  -6 16188.1 1575.70  42
  -4  -4   6 22056.5 1959.92  24
   4  -4  -5 7968.11 1392.54  42
  -4  -4   5 6366.86 1217.14  44
   4  -4  -5 7744.88 1223.56  43
  -4  -4   5 7250.19 1274.23  36
  -4  -4   5 7358.40 1348.89  46
   4  -4  -5 8828.09 1219.96  16
   4  -4  -5 6355.29 1223.93  35
  -4  -4   5 6413.37 1210.74  11
  -4  -4   5 6690.53 1127.71  39
  -4  -4   4 4485.20 1870.22  28
   4  -4  -4 7129.05 1969.09  49
   4  -4  -4 4716.40 1833.48  50
  -4  -4   4 7056.31 2330.92   1
   4  -4  -4 6939.14 1837.44   4
   4  -4  -4 6630.43 2576.76  27
   4  -4  -3 63081.8 6489.46  27
  -4  -4   3 85399.7 5194.55  33
   4  -4  -3 73229.0 4358.52  31
   4  -4  -3 79397.1 4946.27  50
   4  -4  -3 70913.4 5028.24  49
   4  -4  -3 73563.2 4945.94   4
  -4  -4   3 83861.1 5967.46  28
  -4  -4   2 342010. 7781.48  33
   4  -4  -2 345313. 9184.08  49
   4  -4  -2 374666. 7654.35  50
  -4  -4   2 344994. 9601.99  28
  -4  -4   2 351469. 7144.06  30
   4  -4  -2 342492. 8440.94  31
   4  -4  -2 353958. 7572.52  30
  -4  -4   2 343471. 9621.23   3
   4  -4  -2 322079. 8991.91   4
  -4  -4   1 19663.2 2246.10   3
   4  -4  -1 22826.4 2283.51  49
  -4  -4   1 19419.3 2092.29  28
   4  -4  -1 20322.7 1823.31  30
   4  -4  -1 20015.4 2314.93  31
  -4  -4   1 22306.2 1499.28  30
   4  -4  -1 21547.8 2393.90   8
  -4  -4   0 17113.8 1946.86  50
   4  -4   0 21776.8 2170.70  49
  -4  -4   0 20143.7 1920.07  27
   4  -4   0 20561.0 2074.33  32
  -4  -4   0 19703.3 1951.33  31
   4  -4   0 18948.2 1888.59  30
  -4  -4   0 16737.5 1603.14  30
   4  -4   0 22506.1 2452.46   8
  -4  -4  -1 91395.1 4974.63  50
  -4  -4  -1 88647.8 5136.36  27
   4  -4   1 101092. 5354.70  30
  -4  -4  -1 93517.9 5353.61  31
   4  -4   1 90187.8 5618.81   8
  -4  -4  -2 1139.08 1132.21  50
   4  -4   2 1565.32 1199.48   8
  -4  -4  -2 1364.52 1460.06  27
  -4  -4  -2-587.736 971.627  31
   4  -4   3 87486.1 4140.94  11
   4  -4   3 82865.2 3999.44  44
   4  -4   3 87235.4 4154.11  36
   4  -4   3 86347.8 4065.45  24
   4  -4   3 79912.5 4168.83  39
   4  -4   4 21597.1 1954.67  11
   4  -4   4 20768.7 1879.89  44
   4  -4   4 27434.9 2416.25  26
   4  -4   4 23690.9 1984.86  36
   4  -4   4 23379.0 1943.85  24
  -4  -4  -5 11303.0 734.186  40
   4  -4   5 13022.4 832.493  36
   4  -4   5 13294.9 893.799  11
  -4  -4  -5 14391.1 948.319  41
  -4  -2   6 54024.0 2987.66  46
  -4  -2   6 63141.6 3047.16  44
   4  -2  -6 50608.1 2277.49  43
  -4  -2   6 60873.0 3096.90  24
  -4  -2   6 62096.7 2853.17  11
   4  -2  -6 50705.1 2706.80  42
  -4  -2   6 57825.9 2880.80  39
   4  -2  -6 53392.1 2724.64  57
  -4  -2   6 57416.4 2902.26  36
   4  -2  -6 54517.0 2614.28  35
  -4  -2   5 34553.6 2502.78  46
  -4  -2   5 35958.3 2444.05  39
   4  -2  -5 35770.0 2496.24  57
  -4  -2   5 37542.4 2541.29  44
   4  -2  -5 34130.9 2233.98  16
   4  -2  -5 32738.8 2429.43  42
   4  -2  -5 30542.4 2237.65  35
  -4  -2   5 38201.1 2551.24  36
   4  -2  -5 30663.2 2142.34  43
  -4  -2   4 79172.2 6469.60   1
  -4  -2   4 74500.4 5856.42  33
  -4  -2   4 73988.9 6546.14  28
   4  -2  -4 77585.3 7587.21  27
   4  -2  -4 75417.7 6053.91  50
   4  -2  -4 80465.6 6156.79  49
   4  -2  -3 9733.10 1389.06  31
   4  -2  -3 11150.7 1980.39  50
  -4  -2   3 9801.04 1920.58   1
   4  -2  -3 10709.3 1871.60   4
   4  -2  -3 7883.70 2279.78  27
  -4  -2   3 7699.70 1654.91  33
  -4  -2   3 7573.87 1806.32  28
   4  -2  -3 10992.9 1963.65  49
   4  -2  -2 74557.2 3892.17   4
  -4  -2   2 82593.3 3793.72  33
   4  -2  -2 74833.1 3352.74  31
   4  -2  -2 71071.8 3754.35  49
   4  -2  -2 80453.8 3289.71  50
  -4  -2   2 78810.8 4309.66  28
   4  -2  -1 231035. 4048.74  30
   4  -2  -1 218178. 6332.19  31
   4  -2  -1 230006. 6481.42   8
  -4  -2   1 237988. 5786.85  28
  -4  -2   1 248181. 4700.79  33
   4  -2  -1 232296. 5335.24  49
  -4  -2   1 257324. 6409.52  52
  -4  -2   1 238452. 5443.79   3
  -4  -2   0 323751. 6252.69   2
   4  -2   0 345022. 6486.64  49
  -4  -2   0 322501. 6316.35  50
   4  -2   0 348536. 8609.19   8
   4  -2   0 338465. 8103.84   7
  -4  -2   0 328462. 6959.38  48
   4  -2   0 327114. 6544.83  30
   4  -2   0 333173. 8139.15  32
  -4  -2   0 327884. 5215.34  33
  -4  -2  -1 188485. 5888.94  48
   4  -2   1 194074. 7212.97   7
   4  -2   1 180427. 7292.51   8
  -4  -2  -1 193078. 6462.54  50
  -4  -2  -1 199992. 7982.58  27
   4  -2   1 191549. 6512.80  32
  -4  -2  -2 4632.43 1374.67  27
   4  -2   2 3866.92 1467.12   8
  -4  -2  -2 3038.88 1176.11  50
   4  -2   3 33194.5 2555.89  44
   4  -2   3 37820.5 2951.88  39
   4  -2   3 36682.0 4654.92   8
   4  -2   3 39305.7 2718.08  24
   4  -2   3 40257.7 2956.88  11
  -4  -2  -3 38150.2 5725.81  27
  -4  -2  -3 28288.0 4314.58  31
   4  -2   3 40779.9 2838.19  36
   4  -2   4 31408.1 2225.23  24
   4  -2   4 34407.8 2477.29  11
   4  -2   4 32045.4 2227.63  36
   4  -2   4 29384.3 2163.71  44
   4  -2   5 28040.7 1429.01  11
  -4  -2  -5 28096.2 1215.70  40
   4  -2   5 31649.9 1756.75  26
  -4  -2  -5 30215.3 1428.95  41
  -4   0   6 34863.7 2242.21  36
   4   0  -6 40712.4 2264.72  35
  -4   0   6 38281.6 2529.41  46
  -4   0   6 39079.0 2384.52  44
   4   0  -6 37576.2 2379.40  42
  -4   0   6 36541.0 2372.64  39
  -4   0   6 37429.3 2293.35  11
  -4   0   6 39355.6 2498.14  24
  -4   0   5 32974.5 2354.95  44
   4   0  -5 36008.7 2281.81  43
  -4   0   5 31554.1 2305.14  39
   4   0  -5 38093.4 2587.55  57
   4   0  -5 37649.6 2566.13  42
   4   0  -5 35132.6 2271.51  16
  -4   0   5 30653.6 2233.51  36
   4   0  -5 35227.6 2380.29  35
  -4   0   5 34354.1 2465.13  46
  -4   0   4 462547. 14344.1  33
  -4   0   4 459661. 14704.9   1
   4   0  -4 457970. 17170.3  27
   4   0  -4 486753. 15488.1  50
   4   0  -4 427199. 13783.6  49
  -4   0   4 431673. 15536.1  28
  -4   0   3 589247. 12950.4  33
   4   0  -3 548735. 12231.6   4
  -4   0   3 596987. 13078.4   1
   4   0  -3 564447. 15747.3  27
   4   0  -3 591266. 13149.6  50
   4   0  -3 542314. 12383.0  49
  -4   0   3 552752. 13821.3  28
  -4   0   2 111002. 4215.95   1
   4   0  -2 99529.7 4243.25   4
  -4   0   2 99944.5 4615.83  28
  -4   0   2 107036. 4589.85  33
   4   0  -2 99572.8 3855.74  50
   4   0  -2 96844.3 4022.93  49
   4   0  -2 108305. 3076.58  31
  -4   0   1 452536. 8027.55  33
  -4   0   1 468617. 7231.94  28
  -4   0   1 476621. 10088.5  52
   4   0  -1 493921. 5552.06  49
  -4   0   1 475681. 8261.66   2
   4   0  -1 468268. 7083.23   4
   4   0   0 381998. 9649.22   7
   4   0   0 379793. 8125.31   8
   4   0   0 377233. 8880.07  32
  -4   0   0 320206. 7649.48  33
  -4   0   0 318974. 7926.37  48
   4   0   0 362710. 3913.20   4
  -4   0   0 328518. 7163.28   2
   4   0   0 374801. 8292.51  29
  -4   0  -1 392329. 11735.7  27
   4   0   1 390179. 9018.29  29
  -4   0  -1 394998. 10082.7  48
   4   0   1 391386. 10842.0   7
   4   0   1 392817. 9770.68   8
  -4   0  -1 411288. 8680.83  50
   4   0   1 394598. 9908.23  32
  -4   0  -2 178512. 8387.70  51
  -4   0  -2 181222. 7640.19  50
  -4   0  -2 177941. 8322.30  48
   4   0   2 157381. 8091.58   7
   4   0   2 165206. 7885.49   8
  -4   0  -2 182249. 9932.97  27
   4   0   3 2469.87 906.266  46
  -4   0  -3 2189.14 2290.80  27
   4   0   3 1825.42 838.245  24
   4   0   3 2212.70 1008.32  11
   4   0   3 2351.77 947.361  36
  -4   0  -3 997.595 1860.21  31
   4   0   3 1986.32 936.781  39
  -4   0  -4 110169. 3570.45  57
   4   0   4 107020. 3725.14  36
   4   0   4 106080. 3745.68  24
   4   0   4 109583. 4338.99  11
   4   0   4 103627. 4387.64  39
  -4   0  -4 120018. 3970.49  40
   4   0   5 58659.8 2069.68  11
  -4   0  -5 57656.4 1751.43  40
  -4   0  -5 58626.9 1989.61  41
   4   2  -6 53065.7 2771.80  42
  -4   2   6 55356.7 2663.41  36
   4   2  -6 50492.4 2506.76  35
  -4   2   6 57652.2 3042.34  46
  -4   2   6 57740.7 2904.68  39
  -4   2   6 59629.2 2819.37  44
  -4   2   6 59311.4 2846.28  11
  -4   2   5 35891.7 2510.62  46
   4   2  -5 30433.7 2343.80  42
   4   2  -5 32100.6 2483.06  57
  -4   2   5 35303.4 2439.17  39
  -4   2   5 35399.5 2376.75  44
   4   2  -5 33049.1 2228.35  43
  -4   2   5 36089.6 2343.43  36
   4   2  -5 28891.1 2166.52  35
   4   2  -5 34432.7 2263.16  22
   4   2  -4 75905.7 6420.03  50
   4   2  -4 78533.3 7080.86  27
   4   2  -4 74080.5 5529.64   5
  -4   2   4 78204.2 5937.61  33
  -4   2   4 71061.4 6517.65  28
  -4   2   3 7330.74 1456.53   2
   4   2  -3 11313.4 2476.26  27
   4   2  -3 9499.53 1972.87  50
  -4   2   3 6453.66 1752.80  28
   4   2  -3 9674.43 1631.33  32
  -4   2   3 8686.67 1717.26  33
   4   2  -3 10756.2 1928.17  49
  -4   2   2 78554.1 3906.79   2
   4   2  -2 76734.0 3314.77   6
   4   2  -2 79909.0 3773.12  49
  -4   2   2 75548.8 4234.27  33
   4   2  -2 78284.6 4145.25  32
  -4   2   2 75588.3 4126.56  28
  -4   2   1 245568. 5313.12  28
   4   2  -1 239927. 7862.93   7
  -4   2   1 256956. 8227.26  52
  -4   2   1 239051. 7200.37  33
  -4   2   1 236164. 6426.11   2
   4   2   0 347452. 9974.93   7
   4   2   0 324377. 6022.94   8
  -4   2   0 337311. 8889.76  48
   4   2   0 322950. 8271.00  29
   4   2   0 326585. 8665.81  32
  -4   2   0 330772. 8983.98  33
  -4   2   0 323550. 7678.60   2
   4   2   1 171422. 7012.97  32
   4   2   1 186916. 7977.79   7
   4   2   1 182868. 5845.47   8
  -4   2  -1 201248. 8314.67  48
   4   2   1 182585. 6765.20  29
  -4   2  -1 203871. 9272.19  27
  -4   2  -1 197683. 5972.59  50
  -4   2  -2 3556.33 1669.29  27
  -4   2  -2 4354.22 1713.92  48
   4   2   2 7334.76 2085.95   7
   4   2   2 5208.71 1629.46  29
  -4   2  -3 39846.8 2454.67  40
   4   2   3 35820.4 2656.58  39
  -4   2  -3 48269.3 6910.94  27
   4   2   3 34867.8 4842.33   7
  -4   2  -3 40146.8 5402.94  51
  -4   2  -3 40274.1 5596.05  48
   4   2   3 40508.8 2951.70  11
  -4   2  -4 35975.6 2301.71  41
  -4   2  -4 35117.8 2168.63  40
   4   2   4 28255.1 2330.72  39
   4   2   4 30533.8 2318.98  11
  -4   2  -5 28816.5 1212.32  40
   4   2   5 31793.1 1576.13  26
   4   2   5 26721.4 1278.39  20
  -4   2  -5 29960.7 1436.75  53
   4   2   5 26755.0 1366.98  11
  -4   2  -5 29132.4 1366.75  41
  -4   4   6 21001.5 1824.26  46
  -4   4   6 21026.5 1777.66  39
  -4   4   6 22822.4 1775.38  11
  -4   4   6 21594.1 1619.45  44
   4   4  -6 16484.2 1470.22  35
   4   4  -6 16289.6 1527.36  42
   4   4  -5 7750.41 1386.35  42
  -4   4   5 7530.51 1186.53  44
  -4   4   5 6132.27 1218.67  46
   4   4  -5 8709.53 1420.03  22
   4   4  -5 5835.53 1116.86  35
  -4   4   5 5893.60 1147.11  39
  -4   4   4 7989.72 2180.64  33
  -4   4   4 4935.37 1923.61  28
   4   4  -4 8163.73 2023.45   5
   4   4  -3 74423.3 4891.24   5
  -4   4   3 94509.2 5142.72   2
   4   4  -3 72983.9 5395.44  27
  -4   4   3 93296.6 6286.53  28
  -4   4   3 93438.9 5818.12  33
   4   4  -2 316758. 7945.27   5
  -4   4   2 338528. 8860.62   2
   4   4  -2 338984. 8544.00   6
   4   4  -2 329330. 8342.54  32
  -4   4   2 341128. 9864.17  33
  -4   4   2 345311. 9534.72  28
  -4   4   1 19493.6 2174.91   2
   4   4  -1 19793.6 1594.91   5
   4   4  -1 21250.2 2769.04   7
   4   4  -1 18678.7 2099.21   6
  -4   4   1 21347.8 2717.06  33
   4   4  -1 20393.7 2245.66  32
   4   4  -1 20017.5 2356.62  29
   4   4   0 18877.3 2285.19  29
   4   4   0 20946.0 2463.56  32
  -4   4   0 17462.6 2434.77  33
  -4   4   0 18607.0 2427.99  48
  -4   4   0 16538.0 2415.40  52
   4   4   0 20848.6 2872.53   7
   4   4   1 93315.4 5320.88  29
  -4   4  -1 112317. 6953.52  27
   4   4   1 96819.9 6205.31   7
  -4   4  -1 101648. 6292.88  48
  -4   4  -2 1673.87 2150.07  27
  -4   4  -2 1181.47 1657.53  48
   4   4   2-379.101 1309.18  29
   4   4   2 1335.55 1653.58   7
  -4   4  -3 93539.3 3668.64  40
   4   4   3 86658.6 4047.72  11
   4   4   3 85882.7 4141.21  45
  -4   4  -4 22924.7 1692.34  40
   4   4   4 18053.0 1678.97  39
   4   4   4 20931.6 1842.07  11
  -4   4  -4 23105.5 1516.41  12
  -4   4  -4 23162.7 1800.19  41
  -4   4  -5 14326.0 936.037  53
  -4   4  -5 14272.5 894.834  41
   4   4   5 13721.2 931.974  20
  -4   4  -5 13049.6 739.330  40
  -4   4  -5 11014.0 694.930  37
  -4   6   6 29656.7 1935.22  39
  -4   6   6 32008.3 2091.54  46
   4   6  -6 27270.3 1724.28  35
   4   6  -6 25843.0 1497.85  12
  -4   6   6 30280.0 1856.89  11
   4   6  -6 25529.7 1749.31  42
   4   6  -6 24899.7 2036.98  22
   4   6  -5 68455.2 3494.78  22
  -4   6   5 69866.9 3388.15  46
   4   6  -5 65536.9 3310.81  42
  -4   6   5 69491.9 3149.58  11
   4   6  -5 61944.8 3131.91  35
  -4   6   5 69864.1 3304.68  39
  -4   6   5 59905.5 3252.41  38
  -4   6   5 65773.6 2929.89  44
   4   6  -4 9366.42 1344.23  22
   4   6  -4 8314.03 1860.40   5
  -4   6   4 11916.6 1430.04  39
  -4   6   4 11624.4 1484.68  38
  -4   6   4 11953.9 1417.31  55
  -4   6   4 10805.4 1361.14  46
   4   6  -4 7616.28 1302.51  42
  -4   6   4 11116.3 2340.05  33
   4   6  -4 8863.20 1365.51  35
   4   6  -3 123284. 6627.34   6
  -4   6   3 123571. 6222.79   2
   4   6  -3 132451. 6928.02   5
  -4   6   3 130983. 7394.03  33
   4   6  -2 932274. 14762.2  32
  -4   6   2 941707. 18592.9  33
   4   6  -2 867723. 14865.6   5
   4   6  -2 905807. 16517.9   6
  -4   6   2 880302. 15443.1   2
   4   6  -1 351409. 9508.01  32
  -4   6   1 355102. 11962.1  33
   4   6  -1 361055. 10662.0  29
   4   6  -1 353991. 10233.7   6
   4   6  -1 381361. 9050.34   5
  -4   6   1 341342. 9358.50   2
  -4   6   0 71533.6 5203.97  52
   4   6   0 77391.1 5036.94  32
  -4   6   0 82103.9 5478.79  33
  -4   6   0 73436.6 4936.53  48
   4   6   0 74953.8 4876.74  29
   4   6   0 81503.3 5875.90   7
  -4   6  -1 32023.5 3990.35  52
  -4   6  -1 31458.4 3867.30  48
   4   6   1 43945.1 4598.46   7
   4   6   1 43747.5 4104.61  29
  -4   6  -1 36513.8 4188.64  27
  -4   6  -2 46966.7 5470.14  48
   4   6   2 37031.5 4839.17   7
   4   6   2 46369.8 4718.20  29
  -4   6  -2 48522.4 5556.45  27
  -4   6  -3 253527. 5879.54  40
  -4   6  -3 239138. 6057.30  41
   4   6   3 237041. 6912.28  47
   4   6   3 238358. 6921.11  45
  -4   6  -3 243221. 5369.07  12
  -4   6  -4 64475.9 2565.21  40
  -4   6  -4 66697.9 2779.23  41
   4   6   4 59034.1 3039.91  45
  -4   6  -4 62061.1 2742.17  53
  -4   6  -4 61612.7 2240.62  12
   4   6   4 60720.3 2574.15  11
  -4   8   6 2078.13 761.463  45
   4   8  -6 2421.55 470.536  12
  -4   8   6 4158.18 851.908  46
  -4   8   6 2637.40 696.043  39
   4   8  -6 2373.70 975.266  22
   4   8  -6 1481.88 560.915  42
   4   8  -5 7631.73 1294.33  42
   4   8  -5 10397.6 1412.76  35
   4   8  -5 6860.27 1074.33  12
   4   8  -5 8657.22 1105.77  40
  -4   8   5 8073.81 1239.87  46
  -4   8   5 7622.42 1330.22  47
   4   8  -5 8572.03 1534.26  22
  -4   8   5 7756.47 1159.61  39
  -4   8   5 6785.55 1236.80  38
  -4   8   4 5895.59 1100.41  39
  -4   8   4 6943.14 1237.40  55
   4   8  -4 8037.95 1387.93  42
  -4   8   4 5604.88 1176.14  47
  -4   8   4 6969.44 1268.89  46
   4   8  -4 8113.11 1452.90  22
   4   8  -4 6594.37 1021.40  12
  -4   8   4 8309.83 1368.44  38
   4   8  -4 6793.48 1293.08  35
  -4   8   3 45575.3 4771.63  33
   4   8  -3 39915.5 4418.12   6
   4   8  -3 42121.9 4406.01   5
  -4   8   2 333380. 12370.4  33
   4   8  -2 301065. 11024.3   6
   4   8  -2 304650. 10575.5   5
  -4   8   1 41079.8 4396.65  33
   4   8  -1 36325.0 3768.54  29
   4   8  -1 30634.3 3519.98   6
   4   8  -1 36568.3 3724.72   7
  -4   8   1 36682.0 3734.27  48
  -4   8   0 13542.1 2527.19  33
  -4   8   0 12271.0 2338.44  48
   4   8   0 12937.9 2443.09  29
   4   8   0 15716.5 2977.46   7
  -4   8  -1 63967.8 5620.44  52
  -4   8  -1 73204.2 6206.67  33
  -4   8  -1 69965.1 5894.78  48
   4   8   1 66057.3 6179.00   7
   4   8   1 69767.9 5569.59  29
  -4   8  -1 70435.9 5975.14  27
  -4   8  -2 73851.1 2936.46  12
   4   8   2 72138.3 7037.54   7
   4   8   2 75944.3 3870.11  45
  -4   8  -2 70336.6 6468.24  52
  -4   8  -2 71785.7 3306.86  53
  -4   8  -2 77936.5 7278.78  33
  -4   8  -2 72421.2 3251.33  41
   4   8   2 67381.2 6109.62  29
  -4   8  -2 82192.3 7383.58  27
   4   8   2 77626.7 3508.37   9
  -4   8  -2 73292.8 3050.86  40
   4   8   2 64724.0 3407.61  47
  -4   8  -2 82168.9 7485.19  48
  -4   8  -3 183839. 4519.31  12
  -4   8  -3 180923. 5062.67  41
  -4   8  -3 179219. 5164.06  53
   4   8   3 177561. 5948.38  45
  -4   8  -3 185665. 4838.13  40
   4   8   3 168952. 5786.90  47
   4   8   4 7986.52 1283.93  45
  -4   8  -4 10245.2 1074.76  41
  -4   8  -4 9658.80 852.729  12
   4   8   4 8698.71 1208.25  20
  -4   8  -4 10986.5 1122.47  53
  -4   8  -4 10433.9 986.666  40
  -4   8  -4 9492.28 993.773  37
  -4  10   6 19505.6 1181.46  46
   4  10  -6 19887.3 1128.70  42
  -4  10   5 3721.67 1031.75  38
  -4  10   5 5612.56 1058.81  39
   4  10  -5 1930.55 673.475  42
   4  10  -5 2774.08 1060.73  22
  -4  10   5 5403.93 1186.55  47
  -4  10   5 5855.64 1054.98  46
   4  10  -5 1880.71 617.737  12
   4  10  -5 1542.08 601.459  40
   4  10  -4 56026.5 2700.12  40
  -4  10   4 58696.7 3320.88  47
   4  10  -4 55330.8 3168.05  35
   4  10  -4 53762.7 3043.63  42
  -4  10   4 62290.2 3097.98  46
   4  10  -4 54160.7 2626.74  12
  -4  10   4 59183.9 3251.68  38
  -4  10   4 60765.5 2981.41  39
   4  10  -4 58202.5 3604.56  22
   4  10  -3 42585.6 5072.00   6
   4  10  -3 50860.2 5461.64   5
   4  10  -3 48739.0 2880.03  42
  -4  10   3 49524.0 5846.50  29
  -4  10   3 43806.0 2831.40  47
  -4  10   3 43246.5 2570.84  46
   4  10  -3 51898.4 3221.53  22
  -4  10   3 40272.3 4849.02  33
   4  10  -3 46853.3 2954.44  35
  -4  10   3 43035.0 2418.08  39
  -4  10   3 44748.2 2757.24  38
  -4  10   3 44612.9 2805.07  37
   4  10  -2 2273.22 1218.98   6
   4  10  -2 2747.55 1133.86   5
  -4  10   2 5973.44 1727.81  48
  -4  10   2 1620.08 1342.72  33
  -4  10   1 109516. 6756.69  48
  -4  10   1 120656. 8052.64  33
   4  10  -1 119426. 7552.31  29
   4  10  -1 110799. 7533.40   6
  -4  10   0 14171.7 2526.13  48
   4  10   0 26329.3 3970.81   7
  -4  10   0 17483.7 3031.24  33
   4  10   0 23047.3 3539.09  29
  -4  10  -1 31844.5 1917.22  12
   4  10   1 27195.8 2042.71  37
  -4  10  -1 31160.9 2198.39  37
   4  10   1 26839.4 3918.10  29
   4  10   1 29219.8 2116.29  47
  -4  10  -1 31844.7 4229.73  48
   4  10   1 32708.4 2391.39  18
  -4  10  -1 33833.0 4704.19  33
  -4  10  -1 33668.7 2201.15  53
   4  10   1 30609.1 2477.14  45
   4  10   1 29031.1 2254.38  25
  -4  10  -1 33117.9 2094.20  41
   4  10   1 30418.2 2154.86   9
  -4  10  -1 29487.9 1905.48  40
   4  10   1 32117.8 4678.75   7
   4  10   2 24569.5 2356.96  45
  -4  10  -2 21389.8 1852.19  53
   4  10   2 26320.6 2185.69   9
  -4  10  -2 23771.3 1910.23  41
  -4  10  -2 22987.4 1698.76  12
   4  10   2 27942.5 2459.74  20
   4  10   2 22842.0 2141.70  47
  -4  10  -2 23052.1 1739.24  40
  -4  10  -2 22988.5 1913.93  37
   4  10   3 548.023 794.871  47
  -4  10  -3 543.878 486.167  12
  -4  10  -3 166.034 616.833  37
   4  10   3 780.964 857.027  20
  -4  10  -3 529.917 590.725  41
  -4  10  -3 346.894 488.947  40
  -4  10  -3 71.6382 614.632  53
   4  10   3 87.6713 985.258  45
   4  10   4 15699.0 1461.43  45
  -4  10  -4 17670.8 929.866  12
  -4  10  -4 18673.3 1198.79  53
   4  10   4 14476.8 1140.44  20
  -4  10  -4 17404.9 1142.23  41
  -4  10  -4 16922.5 1045.75  37
  -4  10  -4 16558.3 1016.04  40
  -4  10  -4 16743.2 994.478  38
  -4  12   5 46418.7 2603.70  47
   4  12  -5 45620.2 1711.34  12
   4  12  -5 45533.7 3200.86  22
  -4  12   5 49777.3 2189.13  46
  -4  12   5 45320.4 2485.57  38
   4  12  -5 46866.0 2154.16  42
   4  12  -4 156009. 4804.78  42
   4  12  -4 158575. 4243.45  40
   4  12  -4 158172. 6137.20  22
   4  12  -4 155165. 4088.25  12
  -4  12   4 153700. 4552.64  46
  -4  12   4 154429. 5114.51  38
  -4  12   4 156751. 5370.11  47
  -4  12   3 47529.1 3089.81  47
  -4  12   3 49382.8 2759.80  46
   4  12  -3 48051.3 2588.49  41
   4  12  -3 50191.8 2939.13  42
   4  12  -3 51819.9 2561.09  40
  -4  12   3 44027.0 2924.34  37
  -4  12   3 43920.0 2854.15  38
   4  12  -3 49445.2 2666.65  17
   4  12  -3 49404.0 3616.10  22
   4  12  -2 19881.8 2227.94  22
   4  12  -2 22690.2 1858.77  17
   4  12  -2 22077.0 1936.46  42
  -4  12   2 27331.7 4189.78  33
   4  12  -2 22806.9 1672.23  25
  -4  12   2 24271.7 2119.29  38
   4  12  -2 21870.9 1760.78  41
  -4  12   2 27804.1 2177.47  13
  -4  12   2 24232.6 2179.61  37
  -4  12   2 27421.6 2333.94  47
  -4  12   2 25680.5 2081.79  56
   4  12  -2 25068.7 4235.26   6
   4  12  -1 84862.6 3588.25  17
   4  12  -1 77630.0 3618.22  18
   4  12  -1 80330.5 3300.69  41
  -4  12   1 88951.3 7474.78  33
   4  12  -1 78945.3 3142.82  25
  -4  12   1 83287.4 3637.62  38
   4  12  -1 83706.1 7259.04   6
  -4  12   1 84436.1 3786.56  54
  -4  12   1 78238.2 3420.80  56
  -4  12   1 85559.1 3610.67  13
   4  12  -1 76231.7 3004.24  40
  -4  12   1 81179.0 3327.09  40
  -4  12   1 81025.3 3659.82  37
   4  12   0 219854. 11449.4  29
   4  12   0 196927. 5711.27  17
  -4  12   0 206803. 5498.24  17
   4  12   0 217124. 6022.15  18
  -4  12   0 213612. 11409.7  33
  -4  12   0 212557. 5661.49  54
  -4  12   0 192470. 4957.93  40
  -4  12   0 205196. 5401.84  38
   4  12   0 195137. 5164.12  25
  -4  12   0 196152. 4899.30  12
  -4  12   0 205784. 5320.70  13
   4  12   0 190475. 5250.23  41
  -4  12   0 205021. 5213.66  41
  -4  12   0 222680. 10691.6  48
  -4  12   0 193389. 5476.33  37
  -4  12  -1 201131. 5348.29  54
   4  12   1 190871. 5300.74  37
  -4  12  -1 211865. 5624.88  37
  -4  12  -1 200323. 5236.62  41
   4  12   1 202119. 5620.82   9
  -4  12  -1 214564. 5059.51  12
  -4  12  -1 199245. 5021.28  40
   4  12   1 215202. 6488.18  45
  -4  12  -1 199549. 5240.40  38
   4  12   2 44732.9 3102.01  45
  -4  12  -2 36088.2 2173.94  38
   4  12   2 38573.1 2502.37   9
  -4  12  -2 36896.0 2039.35  12
  -4  12  -2 34788.6 2074.54  40
  -4  12  -2 37489.3 2276.29  41
  -4  12  -2 34932.7 2240.53  37
  -4  12  -2 36954.5 2131.94  54
   4  12   2 36437.3 2618.80  47
  -4  12  -3 409.739 506.964  41
  -4  12  -3 573.027 463.681  40
  -4  12  -3 158.085 374.086  12
  -4  12  -3 874.257 457.240  38
  -4  12  -3 1049.02 570.129  37
   4  12   3 617.290 1002.08  45
  -4  14   5 14202.9 1288.53  47
   4  14  -5 14090.6 993.485  18
   4  14  -4 39789.9 1892.50  40
  -4  14   4 35650.8 2342.73  38
   4  14  -4 39372.7 2140.78  42
   4  14  -4 34764.2 3154.43  22
   4  14  -4 37777.0 1845.05  41
  -4  14   4 39813.7 2597.73  47
   4  14  -3 9333.91 1186.48  41
   4  14  -3 9658.62 1347.88  42
   4  14  -3 10689.8 1315.18  17
  -4  14   3 7795.38 1407.47  47
   4  14  -3 10206.6 1191.72  40
   4  14  -3 7635.95 1991.69  22
  -4  14   3 9317.47 1392.85  38
  -4  14   3 6500.82 1249.15  37
  -4  14   2 25157.4 2303.98  47
   4  14  -2 25206.0 1814.26  40
   4  14  -2 23884.6 2005.74  17
   4  14  -2 24449.5 2233.36  18
  -4  14   2 26164.2 2216.13  38
  -4  14   2 23396.7 2068.67  13
  -4  14   2 27900.2 2370.35  37
   4  14  -2 26452.7 1967.93  41
  -4  14   2 25945.8 2090.51  56
   4  14  -1 53728.1 3042.19  17
   4  14  -1 54751.6 3183.60  18
  -4  14   1 56448.6 3008.49  38
   4  14  -1 56150.7 2670.28  25
  -4  14   1 57030.4 2984.95  13
   4  14  -1 56833.8 2925.12  41
  -4  14   1 60133.9 3260.25  47
   4  14  -1 53062.8 2611.84  40
  -4  14   1 49430.8 2615.98  40
  -4  14   1 55223.0 2841.57  56
  -4  14   1 55661.4 3102.73  37
  -4  14   0 79242.7 3410.95  17
   4  14   0 82269.8 3824.88  17
   4  14   0 85436.4 3925.75  18
   4  14   0 73098.7 3505.13  25
  -4  14   0 79165.7 3271.00  41
  -4  14   0 83647.5 3456.65  38
  -4  14   0 83780.1 3680.19  37
   4  14   0 75864.4 3145.82  37
  -4  14   0 77895.1 3203.18  40
  -4  14   0 73343.1 3060.97  12
  -4  14   0 79234.7 3304.02  13
  -4  14   0 82725.7 3578.12  54
   4  14   1 163516. 4967.46   9
  -4  14  -1 172597. 4425.07  12
  -4  14  -1 179752. 4514.55  13
  -4  14  -1 171196. 4670.81  41
   4  14   1 169560. 5532.29  45
  -4  14  -1 173730. 4646.19  38
  -4  14  -1 173107. 4908.71  17
  -4  14  -1 171631. 4529.32  40
  -4  14  -1 177905. 5008.23  37
  -4  14  -1 172095. 4668.57  54
  -4  14  -2 30870.2 1941.66  17
   4  14   2 30903.7 2051.62   9
   4  14   2 31473.9 2437.84  45
  -4  14  -2 30141.7 1681.44  12
   4  14   2 29177.7 2120.87  47
  -4  14  -2 30943.0 1909.04  37
  -4  14  -2 26608.4 1646.47  40
  -4  14  -2 29756.2 1715.82  38
  -4  14  -2 27017.4 1742.62  41
  -4  14  -3 23926.2 1099.03  12
  -4  14  -3 24553.1 1287.01  41
  -4  14  -3 23596.5 1235.13  37
  -4  14  -3 25236.4 1190.23  40
  -4  14  -3 25410.8 1361.14  17
   4  14   3 28146.3 1885.25  45
  -4  14  -3 24668.6 1069.56  38
  -4  16   4 1734.15 605.585  38
  -4  16   4 1749.77 695.541  47
  -4  16   4 700.148 618.697  45
   4  16  -4 2021.81 617.295  18
  -4  16   3 18884.4 1631.23  37
   4  16  -3 18163.8 1689.82  18
   4  16  -3 20156.7 1501.18  17
   4  16  -3 21290.1 1411.62  40
  -4  16   3 23284.4 1812.54  38
   4  16  -3 20839.3 1473.02  41
  -4  16   2 99879.1 3937.42  47
  -4  16   2 98049.5 3820.69  37
   4  16  -2 105554. 3629.72  41
   4  16  -2 109512. 3436.51  40
  -4  16   2 109608. 3926.05  38
   4  16  -2 113838. 3998.09  17
   4  16  -2 116268. 4318.58  18
  -4  16   1 9182.45 1236.11  13
   4  16  -1 10838.2 1337.97  41
  -4  16   1 7927.47 1165.22  38
  -4  16   1 8638.50 1310.33  37
   4  16  -1 9988.61 1310.57  17
   4  16  -1 11385.3 1500.39  18
  -4  16   1 8040.56 1218.66  47
  -4  16   0 1330.82 632.996  38
  -4  16   0 2050.06 788.310  37
   4  16   0 2556.51 978.479  18
   4  16   0 1631.70 762.114  17
  -4  16   0 2573.86 769.971  17
  -4  16   0 930.107 605.986  41
  -4  16   0 2180.05 646.491  13
  -4  16   0 2186.23 632.382  40
  -4  16  -1 3463.03 759.334  37
  -4  16  -1 3324.18 652.252  38
  -4  16  -1 4108.72 744.972  17
   4  16   1 5775.20 1037.59   9
  -4  16  -1 3951.86 813.964  41
  -4  16  -1 2695.73 669.470  40
  -4  16  -1 3386.51 692.168  12
  -4  16  -2 4620.77 682.902  37
  -4  16  -2 4178.77 545.665  38
  -4  16  -2 3635.68 543.102  12
  -4  16  -2 3890.68 623.095  17
   4  16   2 3783.39 709.269   9
  -4  16  -2 2778.88 495.288  41
  -4  16  -2 5047.52 635.963  40
   4  16   2 1713.39 693.451  45
  -4  18   3 23675.0 1383.27  47
   4  18  -3 21660.9 1105.98  17
   4  18  -3 22243.5 1312.20  18
  -4  18   3 24266.1 1328.16  38
  -4  18   2 82920.7 2698.87  38
   4  18  -2 83418.8 2841.80  17
   4  18  -2 83228.8 2959.12  18
  -4  18   2 82007.4 2722.88  47
  -4  18   2 77474.3 2725.00  37
  -4  18   1 29500.3 1764.37  37
  -4  18   1 30588.7 1674.25  38
   4  18  -1 28035.6 1754.80  18
   4  18  -1 27977.1 1859.74  17
  -4  18   0 25966.6 1420.14  38
   4  18   0 29068.8 1741.08   9
  -4  18   0 27457.3 1624.14  37
  -4  18   0 26960.7 1387.93  41
   4  18   1 24789.8 1367.91   9
  -4  18  -1 22404.4 1250.46  37
  -4  18  -1 20492.3 1043.24  41
  -4  18  -1 21051.1 1093.89  17
   5 -19  -2 42288.9 1265.51  43
   5 -19  -2 41921.7 1298.75  16
   5 -19  -1 13025.5 775.500  16
   5 -19   0 20661.9 922.409  21
   5 -17  -3 48975.5 1846.94  16
  -5 -17   3 50250.0 2434.37  23
   5 -17  -3 54369.6 1985.95  43
   5 -17  -3 49780.6 1599.41  35
   5 -17  -2 18908.9 1324.85  43
  -5 -17   2 16400.2 1465.08  23
   5 -17  -2 18902.1 1301.11  16
   5 -17  -1 13892.8 1150.29  16
   5 -17  -1 11880.4 1026.47  43
   5 -17   0 35082.6 1587.24  16
   5 -17   1 42413.3 1508.06  34
   5 -17   1 44847.3 1540.00  15
   5 -15  -4 3989.78 707.215  16
   5 -15  -4 3380.91 671.318  43
  -5 -15   4 4186.42 764.368  34
   5 -15  -4 4028.22 666.356  35
   5 -15  -3 14626.8 1351.74  16
   5 -15  -3 15649.6 1285.48  35
   5 -15  -3 14392.5 1323.14  43
   5 -15  -2 44989.8 2308.60  16
   5 -15  -2 44559.0 2304.58  43
   5 -15  -1 17868.1 1514.65  16
   5 -15  -1 17358.6 1417.93  43
   5 -15   0 62057.2 2560.74  15
   5 -15   0 62428.1 2541.38  16
   5 -15   0 59618.0 2594.02  34
   5 -15   1 7448.34 971.324  15
   5 -15   1 8505.51 1024.37  34
   5 -15   2 280.505 412.971  15
   5 -15   2 800.123 460.759  34
   5 -13  -5 75364.0 2353.30  16
  -5 -13   5 80308.7 2772.50  34
   5 -13  -5 74283.9 2453.31  43
   5 -13  -5 76690.8 2349.87  35
   5 -13  -4 44739.4 2425.84  16
  -5 -13   4 46893.2 2593.30  34
   5 -13  -4 43376.2 2401.16  43
   5 -13  -4 41869.7 2136.19  35
   5 -13  -3 10296.9 1357.32  16
   5 -13  -3 8569.31 1091.10  35
  -5 -13   3 9272.09 1291.19  34
   5 -13  -3 8750.97 1226.31  43
   5 -13  -2 78497.6 3275.13  16
   5 -13  -2 81171.3 3306.22  43
   5 -13  -1 273539. 5812.09  16
   5 -13  -1 266758. 5715.63  43
   5 -13   0 219700. 5378.92  15
   5 -13   0 223469. 5104.98  16
   5 -13   0 213415. 5493.14  34
   5 -13   1 36079.7 2281.88  15
   5 -13   1 38664.9 2432.08  34
   5 -13   2 102.078 596.243  15
   5 -13   2 1666.38 667.719  34
   5 -13   2 1281.40 628.200  36
   5 -13   3 26833.7 1281.11  15
   5 -13   3 26661.1 1339.17  34
  -5 -11   6 34114.9 1439.27  34
   5 -11  -6 30921.5 1216.46  35
   5 -11  -5 12017.5 1290.06  16
   5 -11  -5 12687.3 1272.56  35
  -5 -11   5 8278.98 1252.40  24
   5 -11  -5 12939.5 1193.57  42
  -5 -11   5 10713.0 1317.61  34
   5 -11  -5 11293.6 1342.31  43
   5 -11  -4 15494.5 1529.04  35
   5 -11  -4 13735.4 1667.96  16
   5 -11  -4 16814.7 1754.12  43
  -5 -11   4 12031.7 1529.76  34
   5 -11  -3 15786.0 1615.93  43
   5 -11  -3 16984.5 1728.17  16
   5 -11  -2 99175.4 7125.42  30
   5 -11  -2 96616.6 7643.98  31
   5 -11  -2 93088.8 3512.05  43
   5 -11  -2 95091.8 3608.99  16
  -5 -11   2 102082. 8730.57   3
   5 -11  -2 92604.4 7331.27  49
  -5 -11   2 99104.8 7998.79  28
   5 -11  -1 241804. 10345.1  30
   5 -11  -1 226018. 11831.3  31
   5 -11  -1 238306. 5339.28  16
  -5 -11   1 267729. 13594.3   3
   5 -11  -1 243861. 5279.16  43
  -5 -11   1 238716. 11624.9  28
   5 -11  -1 240051. 10329.6   8
   5 -11  -1 225171. 10816.9  49
   5 -11   0 83485.7 6307.17  30
   5 -11   0 80017.7 6432.21  49
  -5 -11   0 71409.7 6201.06  50
   5 -11   0 81855.9 6151.56   8
  -5 -11   0 77849.5 7282.93   3
   5 -11   0 78494.3 3401.27  34
   5 -11   0 79171.9 3056.63  16
   5 -11   0 77919.7 3306.51  15
   5 -11   1 73414.5 3403.37  34
   5 -11   1 74657.5 3354.38  15
   5 -11   1 78735.6 3445.64  36
   5 -11   2 25872.2 2007.07  34
   5 -11   2 26009.0 2067.37  44
   5 -11   2 26675.5 2058.96  36
   5 -11   2 27044.9 2040.19  24
   5 -11   2 20256.0 2391.90  26
   5 -11   2 26025.0 1967.24  15
   5 -11   3 12259.0 1187.67  34
   5 -11   3 11114.7 1081.38  15
   5 -11   3 11504.5 1202.61  36
   5 -11   3 8656.13 1430.26  26
   5 -11   3 11788.8 1223.83  24
  -5  -9   6 7297.32 952.253  44
   5  -9  -6 6975.12 781.245  42
   5  -9  -6 8169.07 865.777  43
  -5  -9   6 7011.88 1030.54  24
   5  -9  -6 8166.21 781.253  16
   5  -9  -6 8802.99 972.696  35
  -5  -9   6 8274.48 1031.21  36
  -5  -9   6 8947.81 1041.64  34
   5  -9  -5 11033.3 1212.84  42
   5  -9  -5 13409.2 1545.00  16
   5  -9  -5 12090.2 1416.91  35
  -5  -9   5 13483.3 1537.82  36
  -5  -9   5 12218.0 1386.02  44
   5  -9  -5 12013.3 1533.60  43
  -5  -9   5 12275.1 1460.26  34
   5  -9  -4 31348.3 2458.19  16
   5  -9  -4 28252.4 2295.53  43
  -5  -9   4 27848.7 2054.94  36
   5  -9  -4 30404.9 2160.93  35
   5  -9  -3 69196.6 6495.57  49
   5  -9  -3 63863.7 3081.93  43
   5  -9  -3 66653.2 3276.78  16
   5  -9  -3 64518.4 6521.64   4
  -5  -9   3 67365.2 6930.23  28
   5  -9  -3 62455.2 5220.63  30
   5  -9  -3 61304.2 5677.04  31
   5  -9  -2 37845.1 4334.86  49
  -5  -9   2 39553.6 4975.25   3
   5  -9  -2 27329.9 3232.01  30
   5  -9  -2 26953.8 3595.88  31
  -5  -9   2 33226.7 4385.57  28
  -5  -9   1 84561.6 6131.65  28
   5  -9  -1 89299.5 6145.16  49
  -5  -9   1 82258.0 6754.38   3
   5  -9  -1 88968.5 6092.77   8
   5  -9  -1 76534.3 5164.91  30
   5  -9  -1 83060.8 6629.04  31
   5  -9   0 39442.7 4114.95   8
   5  -9   0 39453.7 3894.85  30
   5  -9   0 42533.8 4322.34  49
  -5  -9   0 41598.2 4359.77  50
   5  -9   1 900.788 761.614  15
   5  -9   1 1248.61 804.011  36
   5  -9   1 1309.88 871.958  44
   5  -9   1 1641.37 1251.80  30
   5  -9   1 2056.73 931.224  34
  -5  -9  -1 2489.93 1089.40  50
   5  -9   1 620.822 1079.44  26
   5  -9   1 2087.81 796.286  24
   5  -9   2 20620.3 2011.13  36
   5  -9   2 21131.0 2042.73  24
   5  -9   2 20030.5 2397.86  26
   5  -9   2 21415.9 2044.37  44
   5  -9   2 21900.5 1860.38  15
   5  -9   2 22071.8 1942.96  34
   5  -9   3 8664.38 1151.84  34
   5  -9   3 8658.27 1297.18  44
   5  -9   3 10169.5 1121.98  15
   5  -9   3 9769.04 1333.02  36
   5  -9   3 7603.84 1534.38  26
   5  -9   3 9864.56 1341.23  24
   5  -9   4 4014.68 877.987  26
   5  -9   4 3564.78 601.185  36
  -5  -7   6 3968.29 978.006  44
   5  -7  -6 2119.74 627.446  16
   5  -7  -6 2645.91 677.090  42
  -5  -7   6 4098.36 1009.72  24
   5  -7  -6 2550.05 791.801  35
  -5  -7   6 2960.23 766.997  34
   5  -7  -6 1296.54 555.239  43
  -5  -7   6 2899.26 856.301  36
   5  -7  -5 2918.74 921.651  16
   5  -7  -5 2887.40 913.664  42
   5  -7  -5 2483.10 929.596  35
  -5  -7   5 4023.04 1030.83  36
   5  -7  -5 2119.99 908.778  43
  -5  -7   5 4262.34 1082.09  44
   5  -7  -4 75000.3 3670.93  43
   5  -7  -4 74969.9 3402.74  35
  -5  -7   4 78474.2 3385.95  36
   5  -7  -4 69814.6 6427.92   4
   5  -7  -4 68067.2 6884.23  49
   5  -7  -4 71873.3 3449.16  16
  -5  -7   4 78380.2 7718.06  28
  -5  -7   4 75532.2 3234.17  44
  -5  -7   3 512944. 16959.0  28
   5  -7  -3 497328. 15822.9   4
   5  -7  -3 484474. 14058.5  31
   5  -7  -3 498540. 12945.5  30
   5  -7  -3 544286. 16700.7  49
  -5  -7   2 251848. 10204.3  28
  -5  -7   2 250607. 10587.4   3
   5  -7  -2 245802. 8286.54  30
   5  -7  -2 241403. 9667.10  31
   5  -7  -2 250417. 9990.00  49
   5  -7  -1 18011.7 2656.76   8
  -5  -7   1 24265.2 2915.90  28
   5  -7  -1 18392.7 2230.87  30
   5  -7  -1 18301.2 2972.79  31
   5  -7  -1 19356.6 2646.87  49
  -5  -7   1 22960.9 3162.58   3
   5  -7   0 113646. 6174.09  49
  -5  -7   0 98032.2 5775.38  50
   5  -7   0 109295. 5599.37  30
   5  -7   0 113404. 6434.07   8
  -5  -7  -1 149447. 7814.20  50
   5  -7   1 133156. 7688.80   8
  -5  -7  -1 153401. 7953.97  31
   5  -7   2 276360. 6997.83  24
   5  -7   2 263048. 6263.96  34
   5  -7   2 268838. 6920.39  44
   5  -7   2 280092. 7875.59  26
   5  -7   2 275537. 7029.37  36
   5  -7   2 263960. 6050.57  15
   5  -7   2 268956. 6308.70  11
   5  -7   3 65240.9 3311.91  24
   5  -7   3 64599.7 3303.09  36
   5  -7   3 64009.1 2972.79  11
   5  -7   3 67576.8 3894.29  26
   5  -7   3 64738.3 2715.12  15
   5  -7   3 62012.8 3208.06  44
   5  -7   3 60789.9 2783.05  34
   5  -7   4 2379.15 841.283  26
   5  -7   4 1617.14 623.988  24
   5  -7   4 1849.25 623.125  36
   5  -7   4 2165.18 650.354  44
   5  -5  -6 10165.1 1259.34  42
   5  -5  -6 9950.11 1258.98  35
  -5  -5   6 8644.43 1271.40  36
  -5  -5   6 9685.42 1286.93  44
   5  -5  -6 8046.06 1017.07  43
  -5  -5   6 9499.47 1099.25  11
   5  -5  -6 8501.00 1091.33  16
  -5  -5   6 7844.79 1111.82  34
  -5  -5   5 28095.5 2030.23  11
   5  -5  -5 25025.8 2086.61  43
   5  -5  -5 26171.7 2108.79  16
  -5  -5   5 29777.1 2233.99  44
   5  -5  -5 24713.9 2135.03  35
  -5  -5   5 26475.3 2181.60  36
   5  -5  -5 24594.9 2006.75  42
   5  -5  -4 23350.3 1956.95  43
   5  -5  -4 23847.3 1943.95  16
  -5  -5   4 29433.6 2127.58  36
   5  -5  -4 24824.0 1995.43  35
   5  -5  -4 24351.1 3617.83  49
  -5  -5   4 21451.2 3880.39  28
  -5  -5   4 24333.0 4003.77   1
   5  -5  -4 28373.5 3889.17   4
  -5  -5   3 130866. 7748.55  28
   5  -5  -3 131220. 7381.03  49
   5  -5  -3 131228. 7250.78   4
   5  -5  -3 130917. 6408.01  31
   5  -5  -3 133561. 5912.97  30
  -5  -5   2 257427. 9077.20  28
   5  -5  -2 250332. 8811.97  49
  -5  -5   2 253489. 8881.26   3
   5  -5  -2 243309. 6854.31  30
   5  -5  -2 245159. 8408.41  31
  -5  -5   1 82959.7 4881.77   3
  -5  -5   1 77575.9 4411.28  28
   5  -5  -1 85582.9 3847.68  30
   5  -5  -1 90468.7 5426.63   8
   5  -5  -1 83303.1 4537.49  49
   5  -5   0 434820. 11648.9   8
   5  -5   0 432763. 9663.01  30
   5  -5   0 446253. 10368.3  49
  -5  -5   0 397911. 10295.8  50
  -5  -5   0 418214. 9904.98  31
   5  -5   0 461711. 10579.3  32
  -5  -5  -1 136060. 6739.31  50
  -5  -5  -1 135305. 7343.20  31
   5  -5   1 129745. 7179.84   8
   5  -5   2 31563.1 4047.89   8
   5  -5   2 34450.0 2212.03  15
   5  -5   2 40251.2 2937.86  26
   5  -5   2 31427.4 2424.31  36
  -5  -5  -2 32065.7 4596.21  31
   5  -5   2 35066.5 2235.99  34
   5  -5   2 37523.8 2588.05  11
   5  -5   2 35391.4 2549.29  44
   5  -5   2 32980.9 2460.63  24
   5  -5   3 23512.1 2137.37  24
   5  -5   3 23978.7 2133.52  44
   5  -5   3 25508.7 2156.06  11
   5  -5   3 28144.8 2598.59  26
   5  -5   3 24857.5 2180.84  36
   5  -5   4 18644.1 1748.25  26
   5  -5   4 17769.7 1456.86  24
   5  -5   4 17375.1 1416.09  44
  -5  -5  -4 19523.9 1271.34  57
  -5  -5  -4 19472.1 1331.25  40
   5  -5   4 16514.1 1379.46  11
   5  -5   4 16649.0 1411.57  36
  -5  -3   6 36710.4 2349.94  44
   5  -3  -6 35888.7 2297.23  42
  -5  -3   6 36390.5 2245.28  39
  -5  -3   6 36559.8 2172.48  11
  -5  -3   6 36303.6 2064.23  34
  -5  -3   6 37142.8 2392.79  36
   5  -3  -6 33702.6 2164.30  35
  -5  -3   6 32535.9 2297.92  46
   5  -3  -6 31522.9 1967.01  43
  -5  -3   5 13388.9 1542.44  44
   5  -3  -5 14732.4 1611.49  16
   5  -3  -5 14869.2 1609.70  42
  -5  -3   5 14176.6 1593.18  46
  -5  -3   5 13457.9 1503.64  39
   5  -3  -5 13857.5 1575.40  43
   5  -3  -5 13346.0 1583.89  35
  -5  -3   5 14332.2 1669.04  36
   5  -3  -4 2925.68 1329.62  49
  -5  -3   4 5871.68 1778.62  33
   5  -3  -4 1475.60 1078.11   4
  -5  -3   4 3791.53 1609.31   1
  -5  -3   4 5826.95 2388.25  28
   5  -3  -4 2392.37 2000.71  27
   5  -3  -3 145848. 5808.28  31
   5  -3  -3 152561. 7201.41   4
  -5  -3   3 150891. 6731.26  33
  -5  -3   3 154175. 7752.02  28
   5  -3  -3 153242. 7182.04  49
   5  -3  -2 22806.9 2332.54  31
   5  -3  -2 19909.5 2390.35   4
  -5  -3   2 20886.7 2498.77  28
  -5  -3   2 18612.9 1796.11  33
   5  -3  -2 21757.1 2271.00  49
   5  -3  -1 117785. 5725.03   8
  -5  -3   1 119817. 5139.09  52
  -5  -3   1 117269. 4461.06   3
  -5  -3   1 114988. 4600.55  28
   5  -3  -1 129740. 4619.29  49
  -5  -3   0 106730. 4277.38  50
   5  -3   0 95576.1 4074.99  30
   5  -3   0 105350. 5136.12  32
   5  -3   0 97474.1 5154.73   8
  -5  -3   0 104240. 5365.60  27
  -5  -3   0 106580. 4084.59   2
   5  -3   1 14070.1 2334.62   8
  -5  -3  -1 15734.8 2083.32  50
  -5  -3  -1 16441.4 2672.15  27
  -5  -3  -2 24573.3 4036.44  27
   5  -3   2 22067.7 2011.16  44
   5  -3   2 21375.0 2015.02  11
   5  -3   2 23785.1 2115.64  36
   5  -3   2 22853.5 2001.21  24
   5  -3   2 22343.1 3289.66   8
  -5  -3  -2 21142.7 3750.91  31
   5  -3   3 6143.15 1236.44  24
   5  -3   3 5621.98 1235.92  36
   5  -3   3 10020.8 1752.04  26
   5  -3   3 4971.56 1133.24  44
   5  -3   3 5904.15 1222.11  11
   5  -3   4 14638.9 1353.21  44
   5  -3   4 12713.2 1273.32  36
  -5  -3  -4 11887.1 1105.76  40
   5  -3   4 12798.7 1352.91  11
   5  -3   4 14048.4 1545.04  26
   5  -3   4 14486.5 1366.96  24
   5  -3   4 13306.7 1101.89  19
  -5  -1   7 29840.1 1453.16  11
   5  -1  -7 31360.2 1321.00  35
  -5  -1   7 28264.0 1555.55  46
  -5  -1   7 33696.8 1646.67  44
  -5  -1   7 26255.6 1406.87  39
   5  -1  -7 28690.2 1275.68  42
  -5  -1   6 62070.1 3148.75  46
  -5  -1   6 65439.9 3098.62  44
   5  -1  -6 66640.2 3137.60  42
  -5  -1   6 59780.1 2858.88  11
  -5  -1   6 62739.8 3021.74  36
   5  -1  -6 64947.1 2955.38  35
   5  -1  -6 65874.3 2821.14  43
  -5  -1   6 62774.4 3035.79  39
  -5  -1   5 43787.1 2713.42  46
   5  -1  -5 44028.8 2581.36  16
   5  -1  -5 46921.9 2868.74  42
   5  -1  -5 46986.3 2509.27  22
  -5  -1   5 42916.1 2671.64  44
   5  -1  -5 43629.3 2691.06  35
  -5  -1   5 42775.8 2685.16  36
  -5  -1   5 42903.9 2618.50  39
   5  -1  -5 45139.8 2577.34  57
   5  -1  -5 43513.6 2610.85  43
   5  -1  -4 54748.1 4991.85  50
   5  -1  -4 49906.7 4810.73  49
  -5  -1   4 54812.0 5094.39   1
  -5  -1   4 51608.5 5406.98  28
   5  -1  -4 48820.1 6348.72  27
  -5  -1   4 56342.3 5203.04  33
  -5  -1   3 38957.0 3385.87   1
   5  -1  -3 33347.2 3201.47   4
  -5  -1   3 39572.0 3507.40  33
  -5  -1   3 40568.1 3912.94  28
   5  -1  -3 31761.4 2894.01  50
   5  -1  -3 32542.6 3160.87  49
  -5  -1   2 198599. 6731.65  28
   5  -1  -2 189024. 6354.57   4
   5  -1  -2 196083. 5881.41  49
  -5  -1   2 199739. 6364.40  33
   5  -1  -2 192162. 5559.34  31
   5  -1  -1 737311. 12436.2   8
  -5  -1   1 761351. 15035.6  52
  -5  -1   1 754541. 9899.53  28
  -5  -1   1 738557. 10285.8  33
   5  -1  -1 768602. 13951.7  32
  -5  -1   1 758042. 11648.4   2
   5  -1  -1 749875. 10332.0   4
   5  -1   0 411460. 9704.41   8
   5  -1   0 405139. 10591.5   7
  -5  -1   0 403489. 8689.34   2
   5  -1   0 405332. 10404.3  32
  -5  -1   0 394228. 8404.21  33
  -5  -1   0 380956. 9298.22  48
   5  -1   1 41372.6 3992.42   7
   5  -1   1 38820.5 3407.43   8
   5  -1   1 43035.6 3631.81  32
  -5  -1  -1 37950.4 4213.54  27
  -5  -1  -1 34874.0 3174.35  48
  -5  -1  -2 25274.2 4081.10  27
   5  -1   2 23562.8 3189.69   8
   5  -1   3 32011.9 2356.60  24
   5  -1   3 36490.5 2497.05  36
   5  -1   3 33481.5 2472.24  20
   5  -1   3 32693.9 2299.68  44
   5  -1   3 34499.0 2598.95  11
   5  -1   4 65291.5 2575.61  36
   5  -1   4 66514.4 2656.97  24
   5  -1   4 69614.6 2635.22  20
   5  -1   4 67729.6 2968.72  11
  -5  -1  -4 68329.7 2536.10  40
  -5   1   7 28920.6 1429.98  44
   5   1  -7 28062.3 1252.30  42
   5   1  -7 29810.9 1275.68  35
  -5   1   7 30112.6 1475.41  11
  -5   1   7 32555.0 1642.34  39
  -5   1   7 28869.5 1625.02  46
  -5   1   6 63527.0 3014.58  44
  -5   1   6 64741.4 2976.82  11
  -5   1   6 59081.2 2843.29  36
   5   1  -6 64112.7 2937.59  35
  -5   1   6 60865.4 3138.43  46
  -5   1   6 62633.9 3042.90  39
   5   1  -6 63487.9 2778.93  43
   5   1  -6 64978.6 3126.72  42
  -5   1   5 44759.1 2767.60  46
  -5   1   5 42836.2 2678.61  44
   5   1  -5 49479.3 2698.03  22
  -5   1   5 44345.1 2691.26  39
  -5   1   5 42387.9 2610.44  36
   5   1  -5 44024.2 2648.34  35
  -5   1   5 44297.6 2781.57  55
   5   1  -5 42665.8 2586.32  43
   5   1  -5 42201.3 2562.20  16
   5   1  -5 45159.3 2855.05  42
  -5   1   4 55483.7 4514.15   2
   5   1  -4 45523.5 4674.95  50
   5   1  -4 51072.4 4933.04  49
   5   1  -4 47458.8 6018.27  27
  -5   1   4 51811.1 5446.88  28
  -5   1   4 51563.7 4882.34  33
  -5   1   3 40808.0 3738.84  33
   5   1  -3 30974.4 3005.19  50
   5   1  -3 32582.6 3146.96  49
   5   1  -3 36320.0 3525.39  32
  -5   1   3 35433.6 3725.95  28
  -5   1   3 42150.4 3342.44   1
   5   1  -2 200581. 5777.04  49
  -5   1   2 192738. 6860.72  33
   5   1  -2 206511. 7779.62  32
   5   1  -2 191897. 6122.17   4
  -5   1   2 189094. 6515.48   2
  -5   1   2 212869. 5128.59   1
  -5   1   2 186217. 6470.94  28
   5   1  -1 733108. 8699.68   4
  -5   1   1 738794. 12326.7   2
  -5   1   1 737000. 15710.0  52
  -5   1   1 707751. 12643.1  33
   5   1  -1 725066. 13974.4  32
   5   1  -1 703853. 14330.6   7
   5   1   0 397677. 10061.2  29
   5   1   0 398627. 10915.8  32
  -5   1   0 403939. 10020.2  33
  -5   1   0 411772. 10333.2  48
   5   1   0 431692. 9171.93   8
   5   1   0 425982. 11793.9   7
  -5   1   0 390100. 9027.59   2
   5   1   1 37938.2 4079.08   7
   5   1   1 39502.6 3096.61   8
  -5   1  -1 37360.3 4296.46  27
   5   1   1 40744.7 3506.40  29
   5   1   1 42959.5 4053.49  32
  -5   1  -1 35509.1 3641.32  48
  -5   1  -2 24844.6 3466.07  51
   5   1   2 29526.3 4075.95   7
  -5   1  -2 27477.1 3786.46  48
  -5   1  -2 27024.0 4391.87  27
   5   1   3 35007.0 2311.38  24
   5   1   3 32731.5 2526.50  11
   5   1   3 31712.5 2534.28  39
  -5   1  -3 37220.3 2286.19  40
  -5   1  -4 73143.7 2906.27  41
  -5   1  -4 69752.1 2538.05  40
   5   1   4 65652.0 2905.25  11
   5   1   4 69085.1 2881.70  20
  -5   3   6 32891.2 2030.85  36
   5   3  -6 33326.6 2124.24  35
  -5   3   6 36800.2 2349.42  39
  -5   3   6 34670.1 2190.81  44
  -5   3   6 37392.7 2430.06  46
   5   3  -6 33750.9 2207.44  42
  -5   3   6 35234.3 2206.50  11
   5   3  -6 36364.3 2226.62  22
   5   3  -5 16301.0 1753.29  22
  -5   3   5 14335.0 1731.60  55
  -5   3   5 15917.2 1661.68  39
   5   3  -5 15149.5 1767.40  42
  -5   3   5 12435.7 1521.16  44
   5   3  -5 13542.6 1574.18  43
   5   3  -5 12261.6 1509.69  35
  -5   3   5 14764.2 1569.52  36
  -5   3   5 13273.6 1604.37  46
   5   3  -4 4433.58 2293.55  27
  -5   3   4 4046.87 2215.98  28
   5   3  -4 638.018 1155.46   5
  -5   3   4 5440.60 1593.70   2
  -5   3   4 6168.55 1847.38  33
   5   3  -3 149886. 6695.60   5
  -5   3   3 158056. 6960.81   2
   5   3  -3 143396. 6445.92  32
  -5   3   3 141530. 7509.55  28
  -5   3   3 153924. 7513.50  33
   5   3  -2 21538.3 2142.03   6
  -5   3   2 19671.5 2262.23  28
  -5   3   2 20000.4 2572.82  33
   5   3  -2 18911.9 2401.12  32
   5   3  -2 15999.6 1903.12   5
  -5   3   2 19889.8 2378.40   2
   5   3  -1 119852. 6405.58   7
  -5   3   1 115977. 5462.92   2
   5   3  -1 109897. 5641.66  32
  -5   3   1 118202. 6283.05  33
  -5   3   1 112633. 6495.66  52
  -5   3   0 97935.6 6230.05  52
   5   3   0 92164.3 5594.96  32
  -5   3   0 108971. 5837.51  33
  -5   3   0 117245. 5981.00  48
   5   3   0 100382. 6299.26   7
   5   3   0 96871.7 5479.01  29
  -5   3   0 112312. 5175.83   2
  -5   3  -1 16012.8 3049.94  27
  -5   3  -1 15608.2 2598.61  48
   5   3   1 13275.4 2247.08  29
  -5   3  -1 14295.7 2459.04  33
   5   3   1 14726.7 2656.67  32
   5   3   1 12444.0 2498.81   7
   5   3   2 22795.8 2017.35  11
   5   3   2 19996.0 3401.12   7
   5   3   2 23548.4 2071.01   9
  -5   3  -2 23337.9 3849.19  48
  -5   3  -2 26359.8 4484.44  27
   5   3   3 5929.00 1271.43  11
   5   3   3 4955.99 1268.68  45
  -5   3  -3 5603.58 990.858  40
   5   3   3 5616.40 1233.99  39
   5   3   4 13784.5 1419.41  20
  -5   3  -4 10828.3 1159.72  41
  -5   3  -4 11788.4 1068.78  40
   5   3   4 13876.0 1353.47  11
   5   5  -6 8934.27 977.885  12
  -5   5   6 8203.53 1148.17  11
  -5   5   6 8682.47 1292.09  46
   5   5  -6 9195.75 1122.67  35
  -5   5   6 8919.65 1131.09  44
   5   5  -6 7811.12 1115.36  42
  -5   5   6 8544.27 1198.55  39
   5   5  -6 9903.83 1352.03  22
   5   5  -5 29146.9 2259.77  22
  -5   5   5 25045.0 1989.92  44
  -5   5   5 25523.7 2175.00  55
   5   5  -5 25185.2 2104.06  35
   5   5  -5 26413.2 2210.20  42
  -5   5   5 23951.5 2083.54  46
  -5   5   5 26481.9 2147.98  39
  -5   5   4 30866.0 4248.67  33
   5   5  -4 28092.1 2193.55  42
   5   5  -4 22146.8 3294.80   5
   5   5  -4 25200.8 1965.02  43
  -5   5   4 29512.4 2151.81  39
  -5   5   4 28161.6 2147.15  55
   5   5  -4 22005.1 1949.22  35
   5   5  -4 26202.8 2037.07  22
  -5   5   4 21248.2 4055.60  28
  -5   5   4 30651.0 2165.10  46
   5   5  -3 126411. 6510.03   5
  -5   5   3 128728. 6832.22   2
   5   5  -3 125126. 6132.93   6
  -5   5   3 136564. 7753.73  33
  -5   5   3 130679. 7897.37  28
   5   5  -2 241234. 8227.07   6
  -5   5   2 252945. 8929.12   2
   5   5  -2 227225. 7259.84   5
  -5   5   2 246056. 9948.60  33
   5   5  -2 237839. 8362.05  32
  -5   5   1 73760.3 4571.60   2
   5   5  -1 80926.0 5270.98  29
   5   5  -1 79400.4 4970.68  32
  -5   5   1 73901.1 5532.07  33
   5   5  -1 78833.3 4977.87   6
   5   5  -1 89707.3 6147.22   7
   5   5   0 460532. 14230.3   7
   5   5   0 432111. 12476.7  32
  -5   5   0 447095. 13031.5  33
   5   5   0 428044. 11991.5  29
  -5   5   0 432035. 12412.2  48
  -5   5   0 405056. 13159.8  52
   5   5   1 123981. 8065.26   7
   5   5   1 130295. 7208.97  29
  -5   5  -1 153540. 8825.10  27
  -5   5  -1 134518. 8007.73  33
  -5   5  -1 131870. 8542.85  52
  -5   5  -1 136069. 7934.33  48
   5   5   2 30138.9 2319.09  11
   5   5   2 29996.9 4351.87   7
   5   5   2 32131.0 2653.92  45
  -5   5  -2 34683.9 4601.86  48
   5   5   2 34193.8 4236.49  29
  -5   5  -2 37416.8 5129.69  27
  -5   5  -2 37364.2 2321.88  41
   5   5   2 33311.9 2387.72   9
   5   5   3 21926.1 2221.41  45
   5   5   3 21675.3 1890.47  11
  -5   5  -3 26068.5 2025.15  41
  -5   5  -3 25970.1 1816.19  40
  -5   5  -4 18046.2 1195.38  40
   5   5   4 15524.4 1436.35  20
  -5   5  -4 17348.5 1314.78  41
   5   5   4 16969.7 1260.73  11
  -5   5  -4 18622.2 1407.38  53
  -5   7   6 2441.23 685.801  11
  -5   7   6 3148.76 875.815  46
  -5   7   6 2540.12 817.171  39
   5   7  -6 1776.23 678.250  35
   5   7  -6 2276.08 718.227  42
   5   7  -6 1415.63 874.744  22
  -5   7   5 3972.33 1036.71  46
   5   7  -5 1335.01 735.074  35
  -5   7   5 3092.45 1002.40  38
  -5   7   5 3158.03 922.675  39
  -5   7   5 3011.77 824.666  44
   5   7  -5 3423.85 1118.34  22
   5   7  -5 2827.99 999.753  42
   5   7  -4 68079.1 6057.96   5
   5   7  -4 74433.8 3583.24  42
  -5   7   4 73543.1 3465.62  46
  -5   7   4 72884.0 3486.27  47
   5   7  -4 71463.6 3530.28  22
   5   7  -4 69347.7 3413.52  35
  -5   7   4 69643.3 6580.46  33
  -5   7   4 69132.5 3281.67  39
  -5   7   4 68441.9 3374.46  38
  -5   7   4 77531.2 3496.13  55
  -5   7   3 495029. 13544.6   2
  -5   7   3 499895. 16208.9  33
   5   7  -3 493584. 14136.2   6
   5   7  -3 500606. 14337.1   5
  -5   7   2 241852. 9036.93   2
   5   7  -2 242030. 8820.96  32
  -5   7   2 246311. 11208.5  33
   5   7  -2 240548. 9504.48   6
   5   7  -2 238976. 8601.88   5
   5   7  -1 17842.9 2808.63  29
   5   7  -1 16806.2 2602.54  32
  -5   7   1 22254.7 3365.91  33
  -5   7   1 20430.3 2966.17  48
   5   7  -1 19680.2 2825.46   6
   5   7  -1 19891.5 3213.80   7
   5   7   0 108715. 6667.38  29
  -5   7   0 97858.6 6914.75  52
  -5   7   0 102454. 6816.39  33
  -5   7   0 102081. 6549.55  48
   5   7   0 114423. 7755.08   7
   5   7   1 133696. 7936.81  29
  -5   7  -1 150932. 9033.90  27
  -5   7  -1 150295. 9196.76  52
   5   7   1 131421. 8889.16   7
  -5   7  -1 145895. 8792.15  48
  -5   7  -1 151485. 9132.34  33
  -5   7  -2 266583. 6086.46  41
   5   7   2 243072. 6787.11  47
  -5   7  -2 253750. 6146.29  53
  -5   7  -2 260758. 5568.32  40
   5   7   2 254893. 7178.83  45
  -5   7  -3 61983.3 2963.29  53
  -5   7  -3 58313.0 2561.55  40
   5   7   3 66850.1 3439.07  20
  -5   7  -3 61000.4 2838.33  41
   5   7   3 63945.4 3605.25  45
  -5   7  -4 2963.21 584.643  37
   5   7   4 2499.64 790.395  45
  -5   7  -4 2823.57 587.743  41
  -5   7  -4 2496.55 453.244  40
  -5   7  -4 3441.04 649.103  53
   5   7   4 2103.64 688.287  20
  -5   9   6 7044.50 942.668  46
  -5   9   6 7209.61 937.506  39
   5   9  -6 6105.31 1215.06  22
   5   9  -6 7489.01 848.566  42
   5   9  -5 13455.1 1812.95  22
  -5   9   5 13105.2 1589.92  47
   5   9  -5 11905.3 1463.37  35
   5   9  -5 12352.0 1451.76  42
  -5   9   5 11231.5 1505.85  38
  -5   9   5 15625.3 1572.46  39
  -5   9   5 14124.1 1544.62  46
   5   9  -4 30184.1 2551.89  22
   5   9  -4 26049.7 2190.51  42
  -5   9   4 28740.8 2253.86  55
  -5   9   4 28491.7 2368.25  47
   5   9  -4 26742.4 2274.51  35
  -5   9   4 27037.1 2095.73  39
  -5   9   4 24409.9 2180.82  38
  -5   9   4 26178.5 2152.08  46
  -5   9   3 60035.3 3154.42  38
   5   9  -3 67123.2 3352.46  22
  -5   9   3 55783.5 3037.70  46
  -5   9   3 56180.1 3171.62  47
  -5   9   3 53035.0 2860.87  13
  -5   9   3 56281.1 3002.00  56
   5   9  -3 63964.1 3167.89  42
   5   9  -3 59779.6 5636.03   6
   5   9  -3 57514.3 5286.40   5
  -5   9   3 58053.7 6101.03  33
   5   9  -3 62758.9 3359.56  35
  -5   9   2 33050.7 4266.84  48
   5   9  -2 28815.0 3846.40   6
  -5   9   2 28421.9 4340.71  33
  -5   9   1 79949.0 6035.23  48
   5   9  -1 91136.0 6558.97   7
   5   9  -1 81024.3 6356.59   6
   5   9  -1 85356.2 6489.61  29
  -5   9   1 79939.5 6631.63  33
  -5   9   0 48962.9 4861.94  48
   5   9   0 43560.7 4748.56  29
  -5   9   0 42854.2 4844.52  33
   5   9   0 44597.3 5301.27   7
  -5   9  -1 3650.53 1789.46  48
  -5   9  -1 6883.95 1988.57  33
   5   9   1 1222.76 1046.55   7
   5   9   1 1991.19 1832.34  29
   5   9   1 742.980 873.133  45
   5   9   1 1635.45 1058.37  25
  -5   9  -1 2543.41 1813.31  27
   5   9   1 1892.33 1140.61  20
   5   9   1 1540.56 823.464   9
  -5   9  -1 4265.82 1001.49  37
   5   9   1 1272.27 701.417  47
  -5   9  -1 3275.66 904.455  53
  -5   9  -1 3012.30 1826.87  52
   5   9   2 22004.3 2341.61  45
  -5   9  -2 21956.8 1795.23  41
  -5   9  -2 22463.3 1581.47  12
  -5   9  -2 22386.3 1654.96  40
   5   9   2 21969.8 1966.07   9
  -5   9  -2 20905.2 1841.08  53
   5   9   2 21776.5 2174.43  20
  -5   9  -2 24078.2 1945.99  37
   5   9   2 18419.1 2034.63  47
  -5   9  -3 7667.84 1065.73  37
  -5   9  -3 6758.45 1053.19  53
  -5   9  -3 7035.09 803.019  12
  -5   9  -3 6348.69 953.289  41
  -5   9  -3 6767.03 879.663  40
   5   9   3 9277.20 1273.76  20
   5   9   3 8670.70 1471.10  45
  -5   9  -4 2681.63 420.673  41
   5   9   4 3668.11 604.865  20
  -5   9  -4 3540.35 489.801  37
  -5   9  -4 2830.49 434.579  38
   5  11  -6 20454.3 1574.82  22
  -5  11   5 10056.0 1245.49  46
  -5  11   5 8976.48 1146.17  39
  -5  11   5 5915.99 1148.14  38
   5  11  -5 10528.9 1208.51  42
   5  11  -5 10294.8 1162.23  18
   5  11  -5 11287.9 1811.12  22
  -5  11   5 9879.99 1424.93  47
   5  11  -4 14941.4 1668.66  42
   5  11  -4 15215.0 2024.21  22
  -5  11   4 12517.2 1573.08  46
  -5  11   4 9981.23 1573.10  47
  -5  11   4 11485.1 1381.86  39
  -5  11   4 11441.0 1624.87  38
  -5  11   3 18132.3 1907.50  56
  -5  11   3 18912.5 2003.16  47
  -5  11   3 15752.0 1717.97  46
  -5  11   3 18534.0 1717.02  39
  -5  11   3 16273.5 1787.59  38
   5  11  -3 16740.3 1742.25  42
   5  11  -3 18108.1 2146.82  22
   5  11  -2 85366.6 3400.36  17
   5  11  -2 86686.6 3802.98  18
  -5  11   2 92960.6 6918.27  48
  -5  11   2 99455.5 8227.41  33
   5  11  -2 86967.0 7343.97   6
  -5  11   2 95346.1 4108.26  38
  -5  11   2 99962.3 4082.20  56
  -5  11   2 87438.2 4000.55  54
   5  11  -2 84976.7 3415.71  42
  -5  11   2 108670. 4244.72  13
  -5  11   2 89819.4 3940.04  37
   5  11  -2 84849.6 3294.76  25
   5  11  -1 230267. 11616.3  29
  -5  11   1 227949. 5751.37  13
  -5  11   1 231458. 11917.0  33
  -5  11   1 229264. 10806.1  48
  -5  11   1 221449. 5765.52  37
   5  11  -1 203867. 5127.00  25
   5  11  -1 210760. 5460.12  14
   5  11  -1 209379. 5467.28  17
   5  11  -1 233318. 6152.71  18
  -5  11   1 225907. 6007.41  54
  -5  11   1 219482. 5702.88  38
   5  11  -1 246366. 12177.8   6
  -5  11   0 74504.7 6716.70  33
  -5  11   0 73517.6 3366.38  54
  -5  11   0 71945.5 3223.69  38
  -5  11   0 79667.7 6729.01  48
  -5  11   0 75947.7 3354.13  37
   5  11   0 78141.0 6960.36  29
   5  11   0 78158.4 3368.53  25
  -5  11   0 70695.3 2819.67  12
   5  11   0 69794.9 3374.34  17
   5  11   0 72682.0 3574.47  18
   5  11   1 58439.4 3541.22  25
   5  11   1 69285.6 3780.85  45
   5  11   1 66769.1 3351.86  47
  -5  11  -1 60549.8 2884.71  38
  -5  11  -1 61014.8 3003.36  37
  -5  11  -1 60150.4 2569.11  12
  -5  11  -1 60406.5 2807.24  41
   5  11   1 70189.8 3338.15   9
  -5  11  -1 60104.8 2642.46  40
  -5  11  -2 24526.0 1913.82  53
   5  11   2 21864.9 2087.51  47
  -5  11  -2 25148.4 1692.31  40
   5  11   2 26276.1 2064.98  20
   5  11   2 26931.1 2485.77  45
  -5  11  -2 23330.3 1853.00  37
  -5  11  -2 25350.8 1796.92  41
  -5  11  -2 24696.1 1605.89  12
   5  11   2 25372.2 2019.07   9
  -5  11  -3 14229.3 1189.39  37
  -5  11  -3 13618.5 1003.96  40
   5  11   3 12097.5 1525.34  45
   5  11   3 11038.3 1169.97  20
  -5  11  -3 13481.8 1124.35  41
  -5  11  -3 13229.1 1104.35  38
  -5  11  -3 13206.6 894.859  12
  -5  13   5 70213.3 2312.13  46
  -5  13   5 67737.4 2862.81  47
   5  13  -5 66748.1 2322.57  18
  -5  13   5 61657.1 2610.08  38
   5  13  -5 63929.2 2197.72  42
   5  13  -5 58150.6 3305.46  22
  -5  13   4 37919.9 2290.07  46
  -5  13   4 38954.9 2726.94  47
   5  13  -4 38947.5 2394.92  18
   5  13  -4 39555.5 3148.64  22
   5  13  -4 39016.5 2258.95  42
  -5  13   4 38449.9 2562.37  38
  -5  13   3 7334.57 1239.09  46
  -5  13   3 10470.2 1706.32  47
   5  13  -3 7795.20 1325.11  18
   5  13  -3 8554.14 1344.35  42
   5  13  -3 7294.28 1904.45  22
  -5  13   3 7224.58 1380.36  38
  -5  13   3 6015.00 1190.32  37
  -5  13   2 69254.6 3447.04  37
   5  13  -2 69554.5 2986.36  41
   5  13  -2 78200.9 3372.07  17
   5  13  -2 75366.8 3698.39  18
   5  13  -2 72756.8 2955.92  25
  -5  13   2 69551.5 3447.14  13
  -5  13   2 65216.5 3383.68  38
  -5  13   2 63720.3 3279.55  56
  -5  13   2 70859.8 3716.84  47
  -5  13   1 231792. 6273.26  54
  -5  13   1 250161. 6045.53  56
   5  13  -1 245423. 6235.44  17
   5  13  -1 253485. 6728.55  18
  -5  13   1 249438. 6166.55  13
  -5  13   1 244576. 6092.32  38
  -5  13   1 245628. 6224.88  37
   5  13  -1 240687. 5691.25  41
   5  13  -1 247558. 5698.07  25
  -5  13   0 216125. 5521.91  38
  -5  13   0 212288. 5655.77  37
   5  13   0 209922. 5592.50  25
   5  13   0 194822. 5726.67  17
   5  13   0 211210. 6116.63  18
  -5  13   0 202798. 4824.74  12
  -5  13   0 212635. 5399.32  13
  -5  13   0 214158. 5722.41  54
  -5  13   0 202562. 4878.10  40
  -5  13  -1 33292.7 2159.16  54
  -5  13  -1 36664.5 2010.31  40
  -5  13  -1 33015.1 2185.99  37
  -5  13  -1 36474.0 2085.56  41
  -5  13  -1 36500.6 2223.03  38
  -5  13  -1 33975.5 1919.77  12
  -5  13  -1 35712.8 2092.84  13
   5  13   1 33876.5 2340.88   9
   5  13   1 37687.8 2695.97  45
   5  13   2 531.731 885.544  45
  -5  13  -2 447.884 467.169  41
  -5  13  -2-73.0046 417.624  40
  -5  13  -2 752.796 390.972  13
  -5  13  -2 680.911 443.514  12
   5  13   2 831.481 689.617   9
  -5  13  -2 1130.28 612.247  37
  -5  13  -2 1087.85 507.043  38
  -5  13  -2 671.867 489.329  54
  -5  13  -3 26947.8 1262.48  37
  -5  13  -3 27003.8 1134.95  38
  -5  13  -3 27593.0 1310.63  17
   5  13   3 27522.4 1762.96  45
  -5  13  -3 25369.1 1133.98  41
  -5  15   4 2755.03 909.909  47
   5  15  -4 2814.61 1253.51  22
   5  15  -4 4630.62 843.544  18
  -5  15   4 1723.63 671.924  38
   5  15  -3 11484.3 1196.51  17
   5  15  -3 13601.1 1520.23  18
   5  15  -3 9110.46 1808.05  22
  -5  15   3 13609.1 1316.83  46
  -5  15   3 12478.1 1582.28  47
  -5  15   3 14116.1 1517.59  38
  -5  15   3 12027.0 1395.89  37
  -5  15   2 36691.5 2367.02  37
   5  15  -2 38569.0 2174.90  41
  -5  15   2 33370.1 2197.43  56
   5  15  -2 39118.9 2345.52  17
   5  15  -2 43721.9 2741.19  18
  -5  15   2 40093.0 2492.00  38
  -5  15   2 37930.4 2361.03  13
  -5  15   2 39723.6 2622.03  47
  -5  15   2 39445.0 2207.54  46
   5  15  -2 40886.7 2089.93  25
  -5  15   1 12557.9 1333.80  56
   5  15  -1 14565.4 1582.62  17
   5  15  -1 15947.7 1734.12  18
  -5  15   1 14260.2 1580.64  47
   5  15  -1 14713.8 1526.66  25
  -5  15   1 13682.6 1468.24  38
  -5  15   1 13626.1 1456.32  13
  -5  15   1 14334.8 1549.50  37
  -5  15   0 60123.5 2659.12  13
  -5  15   0 56492.1 2417.34  40
  -5  15   0 61007.2 2772.75  38
  -5  15   0 57973.8 2794.10  54
  -5  15   0 60933.4 2584.37  56
   5  15   0 57747.1 3078.71  18
   5  15   0 59376.8 2954.15   9
  -5  15   0 60478.7 2880.69  37
  -5  15  -1 7120.70 965.364  17
  -5  15  -1 6505.55 843.736  41
  -5  15  -1 6080.58 957.423  37
  -5  15  -1 6569.65 892.801  38
  -5  15  -1 6202.55 818.531  12
  -5  15  -1 7054.31 859.788  13
  -5  15  -1 6949.26 835.378  40
   5  15   1 7659.67 1117.17   9
  -5  15  -1 6800.93 946.055  54
   5  15   2 1606.44 811.371  45
   5  15   2 813.781 527.552   9
  -5  15  -2 1068.60 461.567  37
  -5  15  -2 1190.08 420.674  38
  -5  15  -2 768.145 459.204  17
  -5  15  -2 573.073 394.505  41
  -5  15  -2 1100.02 352.892  40
  -5  17   3 41805.1 1815.76  37
   5  17  -3 45811.6 1737.73  17
   5  17  -3 47670.6 2203.43  18
  -5  17   3 48583.2 2257.56  47
  -5  17   3 45913.2 2073.42  38
  -5  17   2 14689.8 1357.96  37
  -5  17   2 14669.8 1324.51  38
   5  17  -2 17795.6 1408.60  17
   5  17  -2 19118.1 1614.23  18
  -5  17   2 14074.3 1349.26  47
  -5  17   1 8754.93 1109.95  37
  -5  17   1 8481.38 994.360  47
  -5  17   1 10543.0 1111.38  38
   5  17  -1 12788.1 1348.41  17
   5  17  -1 12163.0 1352.59  18
   5  17   0 34348.3 1944.07   9
  -5  17   0 36003.8 1789.56  38
  -5  17   0 33104.7 1822.31  37
  -5  17   0 34166.5 1582.16  13
   5  17   1 51629.9 2000.74   9
  -5  17  -1 52884.4 1731.62  38
  -5  17  -1 53906.2 1665.12  17
  -5  17  -1 54243.7 1957.36  37
   5  19  -2 34751.4 1403.22  18
  -5  19   2 37191.6 1315.89  37
  -5  19   1 15515.1 977.028  37
  -5  19   1 14738.4 865.877  38
   5  19  -1 14240.1 1021.41   9
   5  19   0 22759.7 1093.38   9
  -5  19   0 19595.6 977.891  37
   6 -18  -2 6047.49 597.306  16
   6 -18  -2 6372.73 587.741  43
   6 -18  -1 11973.9 821.874  21
   6 -18  -1 11749.4 752.059  16
   6 -18   0 66746.6 1757.28  21
   6 -16  -4 10950.3 795.302  16
   6 -16  -4 12236.9 872.531  43
   6 -16  -3 3535.70 684.658  43
   6 -16  -3 3556.57 657.029  16
   6 -16  -2 17664.7 1258.92  43
   6 -16  -2 16922.7 1264.60  21
   6 -16  -2 18189.2 1300.31  16
   6 -16  -1 1554.61 504.775  16
   6 -16   0 72477.3 2093.79  16
   6 -16   0 69468.5 2173.90  15
   6 -16   0 68360.6 2265.46  34
   6 -16   1 20589.2 1157.80  15
   6 -16   1 21053.7 1179.37  34
   6 -14  -5 39468.5 1392.87  16
   6 -14  -5 37789.9 1241.19  35
  -6 -14   5 37249.3 1805.74  23
  -6 -14   5 42567.0 1634.66  34
   6 -14  -5 39388.0 1477.09  43
  -6 -14   4 17062.0 1396.76  34
   6 -14  -4 15469.0 1297.61  43
   6 -14  -4 14819.2 1106.21  35
   6 -14  -4 15896.1 1295.47  16
   6 -14  -3 29915.5 1906.70  43
   6 -14  -3 30638.4 1646.18  35
   6 -14  -3 29694.6 1883.60  16
   6 -14  -2 96402.7 3311.72  43
   6 -14  -2 96089.5 3310.30  16
   6 -14  -1 29336.7 1812.97  16
   6 -14   0 14865.0 1444.60  34
   6 -14   0 13298.5 1300.27  15
   6 -14   0 12215.3 1125.37  16
   6 -14   1 5249.04 904.272  34
   6 -14   1 3615.29 774.685  15
   6 -14   2 13531.2 1053.69  34
   6 -14   2 13145.2 996.173  15
   6 -12  -5 5644.77 762.168  35
  -6 -12   5 6803.98 996.691  34
  -6 -12   5 5969.02 1009.58  24
   6 -12  -5 6102.41 884.780  16
   6 -12  -5 5049.67 856.410  43
  -6 -12   4 13944.5 1538.69  34
   6 -12  -4 16797.6 1570.91  43
   6 -12  -4 17901.1 1668.91  16
   6 -12  -4 18329.6 1444.79  35
   6 -12  -3 30515.9 1844.90  35
  -6 -12   3 27310.8 2012.74  34
   6 -12  -3 29702.7 2050.49  43
   6 -12  -3 31257.4 2095.48  21
   6 -12  -3 33387.2 2189.18  16
   6 -12  -2 281052. 5853.81  43
   6 -12  -2 279782. 5928.32  16
   6 -12  -1 250953. 5813.36  34
   6 -12  -1 254780. 5608.15  15
   6 -12  -1 257339. 5379.99  16
   6 -12   0 6343.76 1184.49  34
   6 -12   0 7643.16 1289.27  15
   6 -12   1 31695.5 2168.71  34
   6 -12   1 33938.7 2173.21  15
   6 -12   2 27825.0 1787.80  34
   6 -12   2 27765.7 1718.46  15
   6 -12   2 25434.9 1694.01  36
   6 -12   3 56868.8 1642.04  34
   6 -12   3 56737.5 1538.11  15
   6 -10  -6 4520.11 627.870  16
   6 -10  -6 5067.63 626.503  35
  -6 -10   6 2521.84 659.054  24
   6 -10  -6 3625.19 634.317  43
  -6 -10   6 3898.28 709.410  34
  -6 -10   5 15737.9 1561.83  34
  -6 -10   5 16262.0 1465.81  36
   6 -10  -5 13963.9 1323.10  35
   6 -10  -5 14341.2 1535.30  16
   6 -10  -5 14940.4 1537.39  43
   6 -10  -4 26136.0 1871.87  35
   6 -10  -4 27598.0 2219.00  16
   6 -10  -4 27856.8 2137.05  43
   6 -10  -3 22642.1 2038.64  21
   6 -10  -3 20406.6 1780.92  43
   6 -10  -3 21198.2 1841.81  16
   6 -10  -3 20921.8 1580.92  35
   6 -10  -2 91714.7 3328.39  43
  -6 -10   2 93772.7 7633.04   3
   6 -10  -2 92881.5 7457.79  31
   6 -10  -2 93420.1 3450.65  16
  -6 -10   2 100025. 7621.88  28
   6 -10  -2 89440.0 6713.51  49
  -6 -10   1 37150.0 4719.32   3
   6 -10  -1 42366.7 2491.16  34
  -6 -10   1 35933.7 4274.12  28
   6 -10  -1 42589.0 4358.39   8
   6 -10  -1 42860.8 2425.34  15
   6 -10  -1 42513.3 2191.64  16
   6 -10  -1 40182.0 4329.25  49
   6 -10   0 4361.77 1211.41   8
   6 -10   0 3947.92 956.633  34
   6 -10   0 4980.18 1115.25  36
   6 -10   0 4445.89 967.703  15
   6 -10   1 76437.0 3491.27  36
   6 -10   1 70242.8 3311.94  34
   6 -10   1 70747.7 3211.38  15
   6 -10   1 71228.5 3287.24  24
   6 -10   2 30877.6 2197.83  36
   6 -10   2 29451.7 2106.40  24
   6 -10   2 23293.8 2437.37  26
   6 -10   2 28894.3 1956.18  15
   6 -10   2 30311.8 2048.56  34
   6 -10   3 3196.88 597.273  34
   6 -10   3 3529.60 723.431  36
   6 -10   3 3790.70 614.804  15
   6  -8  -6 899.149 529.171  35
  -6  -8   6 190.697 587.969  34
  -6  -8   6 172.789 675.663  24
  -6  -8   6 887.410 632.247  44
  -6  -8   6 1028.60 608.877  36
   6  -8  -6 1098.70 535.475  16
   6  -8  -6 1453.05 645.294  43
  -6  -8   5 54480.6 2717.72  44
  -6  -8   5 50424.1 2750.98  36
   6  -8  -5 56601.0 2790.94  35
   6  -8  -5 55944.5 3009.17  16
   6  -8  -5 56828.2 3109.29  43
   6  -8  -4 75958.3 3178.23  35
  -6  -8   4 75364.8 3267.00  36
   6  -8  -4 81762.5 3825.87  16
   6  -8  -4 73415.5 3454.25  43
   6  -8  -3 105321. 3824.70  43
   6  -8  -3 116116. 7612.91  31
   6  -8  -3 115928. 4120.34  16
  -6  -8   3 102697. 7954.17  28
   6  -8  -3 104477. 7509.58  49
   6  -8  -3 117260. 8236.68   4
   6  -8  -2 5481.23 1881.53  31
  -6  -8   2 3897.27 1267.51   3
  -6  -8   2 2408.60 1138.61  28
   6  -8  -2 5874.64 1596.28  49
  -6  -8   1 1645.75 976.874  28
   6  -8  -1 3817.82 1120.25   8
  -6  -8   1 1532.02 1029.05   3
   6  -8   0 63211.1 5221.17   8
   6  -8   1 37674.9 2438.62  34
   6  -8   1 38127.3 2534.45  24
   6  -8   1 31718.1 2789.10  26
   6  -8   1 37254.2 2532.43  44
   6  -8   1 38804.6 2597.12  36
   6  -8   1 38559.2 2415.43  15
   6  -8   2 40939.3 2452.91  34
   6  -8   2 35674.3 2905.54  26
   6  -8   2 44676.7 2773.85  24
   6  -8   2 41060.7 2622.42  44
   6  -8   2 44357.1 2759.63  36
   6  -8   2 43994.3 2450.43  15
   6  -8   3 6890.01 917.587  34
   6  -8   3 6721.35 839.978  15
   6  -8   3 6781.89 1033.54  24
   6  -8   3 6732.94 1057.25  36
   6  -8   3 6985.08 1375.08  26
   6  -6  -6 23423.6 1666.60  16
   6  -6  -6 21893.3 1403.23  42
  -6  -6   6 24664.0 1764.49  34
   6  -6  -6 22356.2 1695.95  43
   6  -6  -6 23340.0 1725.07  35
  -6  -6   6 24080.2 1851.75  36
  -6  -6   6 24210.1 1818.68  44
   6  -6  -5 230041. 6194.73  43
   6  -6  -5 223141. 5927.67  16
   6  -6  -5 241726. 5979.32  35
  -6  -6   5 234096. 6028.55  36
  -6  -6   5 219596. 5714.45  44
  -6  -6   4 129510. 4155.51  44
   6  -6  -4 121858. 8540.55   4
  -6  -6   4 115911. 8473.03   1
   6  -6  -4 122143. 8823.77  49
  -6  -6   4 129436. 9358.29  28
   6  -6  -4 131517. 4248.96  35
   6  -6  -4 133631. 4725.90  43
   6  -6  -4 126299. 4552.58  16
   6  -6  -3 155467. 7897.88  31
  -6  -6   3 159517. 9012.64  28
   6  -6  -3 142946. 8282.77  49
   6  -6  -3 150397. 8695.67   4
  -6  -6   2 8295.59 1935.25   3
   6  -6  -2 5577.72 1861.79  31
  -6  -6   2 7102.32 1792.99  28
   6  -6  -2 5063.87 1447.41  49
   6  -6  -1 32745.2 3618.79   8
  -6  -6   1 34134.1 3249.57  28
  -6  -6   1 37394.2 3593.95   3
   6  -6   0 665899. 15916.2   8
   6  -6   1 237573. 10356.2   8
   6  -6   1 246727. 5704.62  15
   6  -6   1 229085. 6678.86  26
   6  -6   1 258143. 6371.80  24
   6  -6   1 250980. 6192.72  44
   6  -6   1 251681. 6332.13  36
  -6  -6  -1 251608. 10860.9  31
   6  -6   1 257697. 5951.46  34
   6  -6   1 244021. 5880.79  11
   6  -6   2 138474. 5503.71  26
   6  -6   2 131320. 4770.35  24
   6  -6   2 136124. 4844.58  36
   6  -6   2 126583. 4069.59  15
   6  -6   2 132389. 4275.33  34
   6  -6   2 134095. 4749.41  44
   6  -6   2 128255. 4447.11  11
   6  -6   3 3617.96 1002.68  26
   6  -6   3 4099.27 931.757  44
   6  -6   3 4882.22 810.652  34
   6  -6   3 4536.57 1003.24  24
   6  -6   3 4618.14 941.556  11
   6  -6   3 5436.74 1082.93  36
   6  -6   4 19621.2 1110.19  36
   6  -6   4 18202.3 878.868  19
   6  -6   4 17115.0 1239.16  26
  -6  -4   6 23262.6 1737.55  34
  -6  -4   6 24443.4 1913.75  36
   6  -4  -6 21274.8 1787.95  35
  -6  -4   6 23263.5 1837.39  44
   6  -4  -6 21431.0 1721.18  43
   6  -4  -6 21438.6 1709.52  16
  -6  -4   6 24289.4 1739.29  11
   6  -4  -6 19936.0 1524.79  42
   6  -4  -5 112770. 4224.66  16
  -6  -4   5 116928. 4300.79  44
   6  -4  -5 115659. 4397.78  43
   6  -4  -5 120886. 4427.10  35
  -6  -4   5 115104. 4345.36  36
  -6  -4   4 10643.7 2648.37  28
  -6  -4   4 8981.10 1755.42  33
  -6  -4   4 5569.40 1577.77   1
   6  -4  -4 4911.19 1752.67   4
   6  -4  -4 5576.01 1113.17  16
   6  -4  -4 6554.60 1185.87  43
  -6  -4   4 7961.20 1192.44  44
   6  -4  -4 3948.09 1320.82  49
   6  -4  -4 6229.54 1016.79  35
   6  -4  -3 17252.3 2820.45   4
   6  -4  -3 18753.8 2665.18  49
  -6  -4   3 20918.6 3109.55  28
   6  -4  -2 1519.60 1023.93  31
   6  -4  -2 1519.30 843.194   4
   6  -4  -2 1650.01 962.705  49
  -6  -4   2 2669.64 1196.67  28
   6  -4  -1 45009.3 3942.43   8
   6  -4  -1 41727.7 3676.42  32
  -6  -4   1 48766.0 3283.26  28
   6  -4   0 239523. 8903.07   8
  -6  -4   0 242162. 8929.66  27
  -6  -4   0 236937. 8403.15  31
   6  -4   0 242426. 8516.89  32
   6  -4   1 20584.8 2977.60   8
  -6  -4  -1 15857.1 2861.80  27
  -6  -4  -1 15717.9 2801.31  31
   6  -4   2 27816.4 2289.54  36
   6  -4   2 32159.2 2639.96  26
   6  -4   2 27463.4 2255.06  24
   6  -4   2 28859.6 2301.67  11
   6  -4   2 27276.2 2161.20  44
   6  -4   2 27426.5 1908.82  34
   6  -4   2 28487.0 1918.74  15
   6  -4   3 7346.86 1205.87  36
   6  -4   3 6975.53 1159.65  44
   6  -4   3 7420.38 1205.32  24
   6  -4   3 7865.71 1282.58  11
   6  -4   3 9109.99 1537.94  26
   6  -4   4 2111.89 419.087  19
   6  -4   4 3645.66 733.020  26
   6  -4   4 2605.98 533.270  36
  -6  -2   7 46968.3 1875.29  36
   6  -2  -7 46034.2 1686.39  35
  -6  -2   7 48024.8 1977.01  44
  -6  -2   7 43410.6 1657.04  11
  -6  -2   6 41549.2 2505.77  44
   6  -2  -6 39723.4 2328.08  43
  -6  -2   6 40558.0 2467.70  36
   6  -2  -6 41305.8 2436.00  35
  -6  -2   6 42464.9 2425.70  39
  -6  -2   6 39583.9 2325.40  11
   6  -2  -6 41368.0 2279.63  42
  -6  -2   6 38675.8 2437.34  46
  -6  -2   6 37704.3 2112.29  34
  -6  -2   5 4300.46 992.881  44
   6  -2  -5 3782.32 1054.66  43
   6  -2  -5 1957.04 727.511  42
  -6  -2   5 4855.08 1038.69  39
   6  -2  -5 3524.42 928.002  35
   6  -2  -5 3678.09 1014.18  16
   6  -2  -5 3996.22 903.231  22
  -6  -2   5 5988.21 1196.57  36
  -6  -2   5 3775.97 911.779  46
  -6  -2   4 8368.15 2237.50   1
   6  -2  -4 10463.4 2164.54   4
   6  -2  -4 6164.43 1655.75  49
  -6  -2   4 10221.1 2616.02  28
  -6  -2   4 5562.10 1596.74  33
  -6  -2   3 695.013 1130.42   1
   6  -2  -3 378.196 694.392   4
   6  -2  -3-334.940 959.079  49
  -6  -2   3 1028.66 1042.09  28
  -6  -2   3 1454.43 679.429  33
   6  -2  -2 193171. 7167.27   4
  -6  -2   2 202865. 6342.14  33
  -6  -2   1 196533. 6691.83   2
   6  -2  -1 215384. 6379.59   4
   6  -2  -1 208633. 7952.20   8
  -6  -2   1 199850. 8481.24  52
   6  -2  -1 194275. 7854.83  32
   6  -2   0 24890.4 2950.50  32
   6  -2   0 23950.7 2688.34   8
   6  -2   0 21084.1 2692.36   7
  -6  -2   0 21056.7 2964.00  27
   6  -2   1 43063.5 3893.68   8
  -6  -2  -1 50359.3 5072.63  27
   6  -2   2 2549.95 968.737  11
   6  -2   2 2244.61 933.636  36
   6  -2   2 596.593 795.438  24
   6  -2   2 1950.24 731.996  44
  -6  -2  -2 1344.41 1398.59  31
   6  -2   2 1680.46 871.845  20
  -6  -2  -2-456.131 3444.71  27
   6  -2   3 18244.7 1818.22  11
   6  -2   3 19519.1 1962.11  26
   6  -2   3 15849.8 1647.36  24
   6  -2   3 15249.7 1554.04  36
   6  -2   3 15921.2 1541.78  44
   6  -2   4 43317.5 2046.30  26
  -6  -2  -4 43283.6 1823.49  41
   6  -2   4 42913.9 1912.97  11
   6  -2   4 39524.2 1578.54  36
  -6   0   7 92412.0 2732.37  46
   6   0  -7 105742. 2549.51  35
  -6   0   7 108104. 2900.87  44
  -6   0   7 92575.3 2615.12  39
  -6   0   7 104641. 2710.62  11
   6   0  -6 75939.1 3170.37  43
  -6   0   6 76146.8 3278.59  36
   6   0  -6 77401.4 3296.56  35
  -6   0   6 71705.3 3336.18  46
  -6   0   6 78327.6 3413.55  44
  -6   0   6 79013.6 3272.72  11
  -6   0   6 74587.0 3268.99  39
   6   0  -6 80872.9 3311.28  42
   6   0  -5 31778.3 2330.35  35
   6   0  -5 34831.3 2287.06  22
   6   0  -5 31465.1 2249.41  42
  -6   0   5 37907.4 2506.55  46
   6   0  -5 32113.8 2285.96  16
  -6   0   5 40527.7 2546.03  39
   6   0  -5 28963.5 2232.86  43
  -6   0   5 37884.4 2545.76  44
  -6   0   5 36039.9 2592.45  55
   6   0  -4 28048.2 3832.64  32
  -6   0   4 27146.9 4040.28  28
   6   0  -4 28072.0 3514.75  49
  -6   0   4 30151.8 3886.30  33
  -6   0   4 27894.8 3551.87   1
   6   0  -3 173693. 8501.36  32
  -6   0   3 161163. 7695.40  28
   6   0  -3 156363. 6885.44  49
  -6   0   3 146554. 7044.23  33
   6   0  -3 161210. 7224.72   4
  -6   0   2 592626. 12268.2  33
   6   0  -2 612393. 14682.4  32
  -6   0   2 591042. 11721.9  28
   6   0  -2 567191. 11156.8   4
  -6   0   2 604264. 12699.7   2
  -6   0   1 459511. 10285.8  33
   6   0  -1 480545. 12725.0  32
  -6   0   1 471981. 13533.8  52
  -6   0   1 476505. 10931.6   2
  -6   0   0 145892. 5898.45   2
   6   0   0 142633. 7159.31  32
   6   0   0 142904. 6014.38   8
   6   0   0 129536. 6914.28   7
  -6   0   0 140961. 6443.45  48
  -6   0  -1 141143. 9065.95  27
   6   0   1 134585. 7931.63   7
   6   0   2 265571. 6412.09  24
   6   0   2 263570. 6264.26  36
   6   0   2 269899. 6689.06  20
   6   0   2 270565. 6838.93  11
  -6   0  -2 261377. 14175.5  27
   6   0   3 124594. 4127.07  24
   6   0   3 121989. 3947.53  36
   6   0   3 124937. 4448.73  11
   6   0   3 125097. 4302.98  20
   6   0   3 125395. 3830.73  19
  -6   0  -4 86338.3 2559.70  41
   6   0   4 87133.2 2719.06  11
   6   0   4 84373.0 2287.96  20
  -6   2   7 45923.8 1922.79  39
  -6   2   7 45527.6 2016.15  46
  -6   2   7 42079.6 1701.35  44
  -6   2   7 45207.8 1779.05  11
   6   2  -7 44068.5 1614.78  35
  -6   2   6 41156.8 2390.87  11
  -6   2   6 40596.3 2488.27  39
  -6   2   6 38991.6 2516.59  46
  -6   2   6 39451.6 2350.65  36
   6   2  -6 42605.6 2442.87  35
   6   2  -6 41838.0 2388.82  42
  -6   2   6 41820.6 2484.39  44
   6   2  -6 42764.2 2322.64  22
  -6   2   5 4012.73 1021.70  46
  -6   2   5 4578.36 1181.91  55
   6   2  -5 2446.12 882.760  42
  -6   2   5 4618.26 1039.08  44
   6   2  -5 4632.20 1065.19  43
   6   2  -5 3901.31 1073.38  35
  -6   2   5 4003.19 1045.43  39
   6   2  -5 4780.90 1095.74  22
  -6   2   4 9909.33 2556.91  33
   6   2  -4 8063.23 2005.43   5
  -6   2   4 9522.52 2039.15   2
  -6   2   4 8117.68 2312.82  28
   6   2  -3 1552.35 1262.72  32
  -6   2   3-17.4666 1231.42  33
  -6   2   3 1472.67 892.727   2
  -6   2   3 792.599 954.690  28
  -6   2   2 220292. 8510.06  33
   6   2  -2 197730. 8433.01  32
  -6   2   2 215019. 7947.66   2
  -6   2   2 208238. 7025.33  28
   6   2  -1 193472. 8498.35   7
  -6   2   1 187557. 7973.64  33
   6   2  -1 189495. 8218.23  32
  -6   2   1 188623. 8883.67  52
  -6   2   1 200327. 7657.28   2
  -6   2   0 20266.9 2360.18   2
   6   2   0 20398.4 2734.94  29
  -6   2   0 19438.8 2689.26  48
  -6   2   0 19217.3 3066.84  52
   6   2   0 25371.9 3356.30   7
   6   2   0 25408.4 3291.60  32
  -6   2   0 18275.4 2515.10  33
  -6   2  -1 45713.2 4611.45  48
   6   2   1 38000.1 4406.37  32
  -6   2  -1 38937.3 3873.81  33
  -6   2  -1 47694.0 5279.47  27
   6   2   1 41713.4 4115.39  29
   6   2   1 41971.6 4786.75   7
   6   2   2 3581.77 1148.71  20
   6   2   2 2491.81 1004.26  11
   6   2   2 7217.65 1569.43  45
   6   2   2 2141.85 788.956  19
   6   2   2 1224.36 2171.84   7
  -6   2  -2 3565.87 1947.32  27
  -6   2  -3 18684.2 1681.94  41
   6   2   3 18348.7 1857.59  20
   6   2   3 14921.0 1626.19  11
   6   2   4 44094.6 1832.11  20
   6   2   4 44706.3 1883.74  11
  -6   2  -4 43537.5 1764.80  41
  -6   2  -4 43609.4 1840.50  53
   6   4  -6 23964.4 1870.84  22
   6   4  -6 19641.5 1670.04  35
   6   4  -6 20787.8 1724.04  42
  -6   4   6 22670.0 1943.87  46
  -6   4   6 22804.1 1796.20  44
  -6   4   6 24592.3 1920.93  39
  -6   4   6 22581.4 1762.52  11
   6   4  -5 104456. 4099.86  43
  -6   4   5 115343. 4464.22  46
   6   4  -5 121060. 4352.54  22
   6   4  -5 121073. 4373.36  42
  -6   4   5 111235. 4502.23  55
  -6   4   5 115183. 4368.78  39
  -6   4   5 118938. 4382.37  44
   6   4  -5 108043. 4209.03  35
   6   4  -4 7863.57 1290.98  22
  -6   4   4 10971.7 2662.77  33
   6   4  -4 9319.42 2020.47   5
  -6   4   4 7226.24 2111.89   2
  -6   4   4 8978.40 2419.69  28
  -6   4   4 8590.12 1210.09  39
  -6   4   4 8962.54 1333.04  46
   6   4  -4 6574.15 1130.18  35
   6   4  -4 6606.70 1199.69  43
   6   4  -3 17611.2 2480.79   5
  -6   4   3 20713.3 2854.19   2
   6   4  -3 18987.0 2762.33  32
  -6   4   3 15891.5 2805.82  33
  -6   4   3 19032.9 3164.28  28
   6   4  -2 2519.48 881.211   5
  -6   4   2 2734.10 1301.54   2
  -6   4   2 1048.53 774.363  28
   6   4  -2 2448.54 1433.18  32
  -6   4   2 630.734 1147.31  33
   6   4  -1 39598.8 3915.23  32
  -6   4   1 49621.3 4538.26  33
  -6   4   1 48288.1 4776.91  52
  -6   4   1 44867.6 4248.97  48
  -6   4   1 45729.1 3854.08   2
   6   4  -1 41782.7 4322.19   7
   6   4   0 235065. 10171.8  32
  -6   4   0 245375. 9786.55  33
  -6   4   0 244384. 9767.03  48
   6   4   0 234917. 9567.15  29
   6   4   0 234884. 10722.8   7
  -6   4   0 234190. 10674.0  52
   6   4   1 17440.3 2944.26  29
  -6   4  -1 14181.6 2882.91  48
  -6   4  -1 14304.0 3092.64  27
  -6   4  -1 15444.1 3253.01  52
  -6   4  -1 14991.8 2690.16  33
   6   4   1 19730.7 3593.77   7
   6   4   2 26809.0 2523.44  45
   6   4   2 26680.8 2153.64  11
  -6   4  -2 23004.0 1872.53  41
   6   4   2 27283.7 2328.46  20
   6   4   3 6490.07 1103.96  11
   6   4   3 8827.71 1570.40  45
  -6   4  -3 7263.91 1080.01  41
   6   4   3 6717.58 1264.38  20
   6   4   4 2799.28 609.940  20
  -6   4  -4 1874.26 476.615  53
  -6   4  -4 2530.91 500.654  41
   6   6  -6 21961.6 1849.57  22
  -6   6   6 23154.7 1879.67  46
  -6   6   6 22374.2 1754.67  39
   6   6  -6 22000.3 1638.32  42
  -6   6   6 22849.8 1636.94  44
   6   6  -6 21573.4 1657.05  35
  -6   6   6 22870.4 1647.06  11
   6   6  -5 223002. 5981.40  35
  -6   6   5 234505. 6137.21  39
  -6   6   5 228492. 6255.34  46
   6   6  -5 228194. 5883.94  42
  -6   6   5 224138. 5792.35  44
  -6   6   5 219102. 6197.83  55
   6   6  -5 248512. 6349.66  22
  -6   6   4 127218. 4555.18  39
   6   6  -4 110137. 7558.66   5
  -6   6   4 135649. 4757.18  55
  -6   6   4 129447. 4651.15  46
   6   6  -4 123849. 4508.52  35
   6   6  -4 134673. 4609.04  22
  -6   6   4 130832. 9194.22  33
   6   6  -3 149643. 7637.95   5
  -6   6   3 152941. 8032.59   2
  -6   6   3 144048. 9113.52  33
   6   6  -2 7622.93 1833.34   6
  -6   6   2 5193.42 1614.75   2
   6   6  -2 3647.74 1490.14  32
  -6   6   2 7540.53 2262.05  33
   6   6  -1 33929.4 3970.69  29
   6   6  -1 32460.5 3709.80  32
  -6   6   1 38050.1 4325.55  33
   6   6  -1 32403.8 4067.21   7
  -6   6   1 34513.7 3529.96   2
  -6   6   1 33676.7 3829.51  48
   6   6   0 615250. 16739.6  29
   6   6   0 687922. 19235.4   7
   6   6   0 667108. 17955.5  32
  -6   6   0 673275. 17681.0  33
  -6   6   0 631231. 17036.3  48
  -6   6   0 663384. 18753.8  52
   6   6   1 249645. 6844.37  45
   6   6   1 245161. 6508.08  20
  -6   6  -1 272794. 12744.9  27
   6   6   1 241641. 11080.8  29
  -6   6  -1 246616. 11702.6  33
  -6   6  -1 249642. 11753.6  48
  -6   6  -1 252776. 5707.71  53
  -6   6  -1 264830. 12985.5  52
   6   6   1 243914. 12688.1   7
   6   6   1 256892. 6076.20   9
   6   6   2 129160. 4880.32  20
  -6   6  -2 134687. 4228.91  41
  -6   6  -2 127075. 4340.04  53
   6   6   2 139581. 4876.96   9
   6   6   2 130498. 5291.94  45
   6   6   3 4334.24 1000.77  20
   6   6   3 5315.17 1128.47  45
  -6   6  -3 3903.20 884.780  53
  -6   6  -3 2521.07 677.440  41
  -6   6  -4 17537.1 965.163  37
  -6   6  -4 15886.1 851.603  41
  -6   6  -4 16402.5 975.847  53
  -6   8   6 353.185 570.956  39
  -6   8   6 784.660 667.549  46
   6   8  -6 351.356 497.792  42
   6   8  -6 878.073 560.352  35
   6   8  -6 750.565 844.292  22
   6   8  -5 50336.3 2696.67  42
  -6   8   5 53049.2 3012.24  46
   6   8  -5 57673.0 3214.86  22
   6   8  -5 49578.1 2830.01  35
  -6   8   5 51031.3 2639.17  44
  -6   8   5 48697.8 2923.88  38
  -6   8   5 55755.2 2996.54  39
  -6   8   5 50318.4 2914.52  55
  -6   8   4 67206.4 3536.25  47
  -6   8   4 72424.4 3585.12  46
   6   8  -4 76218.2 3668.30  35
  -6   8   4 70205.4 3541.69  38
  -6   8   4 71241.2 3464.11  39
   6   8  -4 78842.6 3730.25  22
  -6   8   4 73382.4 3576.60  55
   6   8  -4 76232.0 3392.13  42
  -6   8   3 94971.5 7994.38  33
   6   8  -3 111176. 4366.87  35
   6   8  -3 93864.7 3649.14  18
  -6   8   3 95366.2 3959.43  56
  -6   8   3 97258.5 4093.99  46
   6   8  -3 107584. 4082.94  22
  -6   8   3 97374.6 4029.25  38
  -6   8   3 94730.9 3822.85  13
  -6   8   3 94674.9 6416.41   2
  -6   8   2 1282.04 1284.87  48
   6   8  -2 3065.40 1333.90   6
   6   8  -2 3221.12 1335.93  32
  -6   8   2 3356.31 1665.62  33
   6   8  -1 3556.17 2147.59   7
   6   8  -1 4940.78 1946.81  29
  -6   8   1 3372.22 1440.82  48
   6   8  -1 3428.58 1262.79  32
  -6   8   1 2920.24 1637.14  33
  -6   8   0 72288.1 6657.99  52
   6   8   0 67651.3 6580.26   7
   6   8   0 61011.6 3224.60  18
  -6   8   0 74882.3 6417.92  33
  -6   8   0 72579.1 6171.62  48
   6   8   0 63079.1 5775.39  29
  -6   8  -1 45575.3 5339.36  33
  -6   8  -1 39962.6 4951.77  48
   6   8   1 36268.9 2830.77  45
   6   8   1 39312.2 2721.24  20
   6   8   1 39320.6 2522.65   9
   6   8   1 36332.7 2532.39  14
  -6   8  -1 43196.4 5453.72  52
  -6   8  -1 40493.4 2392.32  53
  -6   8  -1 42218.8 2479.33  37
   6   8   1 37378.5 2449.43  25
  -6   8  -1 46731.8 5571.98  27
   6   8   1 34534.0 4703.35  29
  -6   8  -2 39918.8 2434.78  37
   6   8   2 44539.5 2710.10   9
  -6   8  -2 37841.3 2170.75  41
   6   8   2 44683.3 2799.38  20
   6   8   2 41564.9 3034.44  45
  -6   8  -2 37104.1 2326.26  53
  -6   8  -3 6181.02 940.752  53
  -6   8  -3 7600.94 976.934  37
  -6   8  -3 8094.59 935.955  41
   6   8   3 7202.18 1091.28  20
   6   8   3 7163.05 1317.88  45
  -6  10   6 3510.44 637.736  39
  -6  10   6 4098.03 753.790  46
   6  10  -6 2798.83 936.914  22
   6  10  -6 3915.52 560.894  42
   6  10  -5 14127.3 1767.67  22
  -6  10   5 16161.5 1698.53  46
   6  10  -5 12252.5 1344.62  42
  -6  10   5 12982.2 1617.30  47
  -6  10   5 10916.2 1463.32  38
  -6  10   5 14130.1 1438.88  39
  -6  10   4 25896.3 2144.05  55
   6  10  -4 19715.7 1759.90  18
  -6  10   4 24992.1 2196.03  46
  -6  10   4 26106.2 2350.34  47
   6  10  -4 27605.7 2480.26  22
  -6  10   4 23347.2 1992.83  39
  -6  10   4 23449.8 2226.51  38
   6  10  -4 25939.5 2007.71  42
   6  10  -3 22454.9 1814.10  42
  -6  10   3 22371.1 2123.39  46
  -6  10   3 20614.3 2163.75  47
  -6  10   3 20230.6 1970.88  13
   6  10  -3 21641.0 2197.83  22
   6  10  -3 21091.4 1920.74  18
  -6  10   3 18867.1 1996.86  38
  -6  10   3 21722.1 2158.03  56
  -6  10   2 97892.5 8183.74  33
  -6  10   2 86708.7 6975.59  48
   6  10  -2 88204.5 3753.21  18
   6  10  -2 90123.5 7176.74   6
   6  10  -2 84589.6 3278.05  14
  -6  10   2 92842.3 3852.02  13
  -6  10   2 93230.4 3938.02  38
   6  10  -2 81436.5 3386.07  25
  -6  10   2 94376.3 4111.30  54
  -6  10   2 95169.3 4009.38  56
  -6  10   1 43367.0 5341.69  33
  -6  10   1 43168.0 5027.92  48
   6  10  -1 39833.4 2376.38  17
   6  10  -1 43027.1 2678.25  18
   6  10  -1 42523.4 2542.87  10
   6  10  -1 40923.5 5008.83  29
  -6  10   1 42351.1 2479.61  37
   6  10  -1 39808.8 2363.53  14
  -6  10   1 39933.7 2410.67  38
  -6  10   1 37920.0 2484.54  54
   6  10  -1 39314.9 2398.75  25
   6  10   0 4262.61 1313.58  10
   6  10   0 4545.67 1004.13   9
   6  10   0 5195.71 1231.84  18
   6  10   0 4965.76 2133.61  29
   6  10   0 4508.95 1163.00  45
   6  10   0 885.675 2114.50   7
   6  10   0 5417.90 1183.32  25
  -6  10   0 1933.30 1714.04  27
  -6  10   0 5132.14 1532.16  33
  -6  10   0 2552.36 1346.06  48
  -6  10   0 4334.37 910.334  37
  -6  10   0 4525.96 947.115  38
   6  10   0 4803.47 1565.51  14
   6  10   1 71691.3 3453.54  20
  -6  10  -1 71626.3 3218.59  37
   6  10   1 70613.5 3904.90  45
   6  10   1 65873.1 3284.84   9
  -6  10  -1 76471.1 3302.08  53
  -6  10  -2 28629.1 1954.54  37
   6  10   2 28849.8 2122.63   9
  -6  10  -2 26698.1 1898.68  53
   6  10   2 29343.5 2511.44  45
  -6  10  -2 27171.1 1710.78  41
   6  10   2 28805.1 2052.72  20
  -6  10  -3 2727.17 576.413  37
  -6  10  -3 2518.18 547.785  38
  -6  10  -3 1797.96 464.487  41
   6  10   3 3434.04 945.427  45
   6  10   3 4146.77 748.864  20
   6  12  -5 4364.90 1269.16  22
  -6  12   5 5471.42 1026.41  38
  -6  12   5 6085.92 897.442  39
   6  12  -5 4751.13 727.966  18
  -6  12   5 7046.60 1050.48  46
  -6  12   5 5981.72 1119.07  47
   6  12  -5 5576.42 810.840  42
   6  12  -4 16198.1 1571.56  18
   6  12  -4 15364.5 2005.34  22
  -6  12   4 13306.6 1665.58  38
  -6  12   4 15099.5 1486.80  39
  -6  12   4 13551.4 1760.03  47
   6  12  -4 17373.2 1535.37  42
  -6  12   4 14679.7 1630.47  46
   6  12  -3 25839.3 2109.62  18
  -6  12   3 28087.1 2130.96  39
  -6  12   3 27308.0 2289.21  38
   6  12  -3 30072.6 2069.79  42
   6  12  -3 31045.8 1940.91  25
  -6  12   3 26813.8 2359.27  56
   6  12  -3 29000.5 2623.82  22
  -6  12   3 25993.1 2437.78  47
  -6  12   3 28965.3 2340.96  46
  -6  12   3 28003.6 2285.74  13
  -6  12   2 264183. 6620.96  56
  -6  12   2 266140. 6594.71  38
  -6  12   2 263230. 6522.87  13
   6  12  -2 253512. 5757.17  25
  -6  12   2 254179. 6253.95  37
   6  12  -2 252167. 5814.98  17
   6  12  -2 271068. 6780.64  18
  -6  12   1 227702. 6134.06  54
   6  12  -1 228414. 5738.82  25
  -6  12   1 242976. 5977.90  38
  -6  12   1 234547. 5869.19  13
   6  12  -1 238622. 5960.29  17
   6  12  -1 241972. 6431.69  18
  -6  12   1 234160. 5854.30  37
   6  12   0 6401.28 1249.97  18
   6  12   0 7142.93 1297.29  25
   6  12   0 5590.41 1095.25   9
  -6  12   0 5575.62 1108.09  54
  -6  12   0 6010.13 1095.22  37
  -6  12   0 6819.38 1105.55  38
   6  12   0 8242.61 1653.44  45
  -6  12  -1 28464.6 1944.73  38
   6  12   1 32535.5 2261.82   9
  -6  12  -1 30394.0 2068.41  54
  -6  12  -1 31697.3 2108.16  37
   6  12   1 31384.8 2568.76  45
  -6  12  -2 23708.1 1593.73  37
  -6  12  -2 22840.1 1507.25  38
   6  12   2 30426.8 1949.58   9
   6  12   2 30599.6 2308.30  45
  -6  12  -2 21956.7 1468.50  54
  -6  12  -2 21768.2 1336.05  41
  -6  12  -3 56875.5 1632.29  37
  -6  12  -3 59984.9 1552.56  38
   6  12   3 59766.0 2198.30  45
  -6  12  -3 59868.9 1625.98  17
   6  14  -5 24531.8 2037.96  22
  -6  14   5 34790.6 1663.23  47
  -6  14   4 15585.4 1372.10  46
  -6  14   4 16680.8 1684.27  47
  -6  14   4 12173.5 1339.17  38
   6  14  -4 14387.1 1351.22  18
   6  14  -4 13491.8 2048.87  22
   6  14  -3 27696.8 2092.73  18
   6  14  -3 25359.1 2467.36  22
  -6  14   3 27367.7 2242.20  47
  -6  14   3 30586.2 2078.57  46
  -6  14   3 28084.7 2090.60  38
   6  14  -2 83356.0 3319.70  17
   6  14  -2 90247.0 3871.73  18
  -6  14   2 81749.0 3738.73  47
  -6  14   2 83590.4 3427.70  46
  -6  14   2 78670.0 3355.34  37
   6  14  -2 88015.5 3243.92  25
  -6  14   2 81156.2 3463.01  56
  -6  14   2 77278.0 3378.14  13
  -6  14   2 78331.2 3418.95  38
  -6  14   1 20569.7 1716.00  13
   6  14  -1 25657.5 1947.28  25
  -6  14   1 23126.6 1846.73  37
  -6  14   1 23560.2 1854.88  38
   6  14  -1 30680.2 2178.14  17
   6  14  -1 26711.3 2194.90  18
  -6  14   1 21164.9 1925.93  54
  -6  14   1 22094.6 1775.45  56
  -6  14   0 12694.3 1421.11  54
   6  14   0 12800.4 1488.02   9
  -6  14   0 12927.7 1379.45  37
  -6  14   0 13804.6 1325.91  13
  -6  14   0 16010.3 1484.17  38
  -6  14  -1 4146.12 794.079  54
  -6  14  -1 4530.73 735.850  17
  -6  14  -1 4142.63 810.078  37
  -6  14  -1 4271.23 774.791  38
   6  14   1 3427.65 868.403   9
  -6  14  -1 4810.39 759.031  13
   6  14   1 4183.49 1140.13  45
  -6  14  -2 14515.5 966.763  38
  -6  14  -2 14590.5 956.925  17
   6  14   2 13819.0 1333.95  45
  -6  14  -2 14746.8 1038.33  37
  -6  16   4 12411.4 1007.47  38
  -6  16   4 14160.2 1171.99  47
   6  16  -4 11866.6 955.034  18
  -6  16   3 4460.66 814.746  38
  -6  16   3 1452.48 480.054  37
   6  16  -3 3240.59 785.979  18
  -6  16   3 4138.04 649.952  46
  -6  16   3 4071.14 903.965  47
  -6  16   2 16744.8 1447.89  38
  -6  16   2 15475.2 1335.42  37
  -6  16   2 19006.7 1621.79  47
  -6  16   2 18205.8 1349.93  46
   6  16  -2 16683.1 1308.93  25
   6  16  -2 16124.7 1357.13  17
   6  16  -2 17726.8 1615.10  18
  -6  16   1 1874.49 665.195  38
  -6  16   1 1611.51 628.834  37
   6  16  -1 1330.48 728.299   9
  -6  16   1 2029.67 725.767  47
  -6  16   1 869.398 528.222  56
   6  16  -1 1174.90 675.491  18
  -6  16   1 2062.36 613.800  13
  -6  16   0 74046.2 2323.69  56
   6  16   0 70968.0 2753.54   9
  -6  16   0 73635.9 2429.19  13
  -6  16   0 71217.8 2530.88  38
  -6  16   0 72437.7 2628.43  37
   6  16   1 21465.0 1343.41   9
  -6  16  -1 23127.6 1286.27  37
  -6  16  -1 20372.8 959.402  13
  -6  16  -1 20857.0 1163.74  38
   6  18  -2 4742.95 654.762   9
  -6  18   2 5683.71 695.273  47
  -6  18   2 4229.58 620.108  38
  -6  18   2 5054.73 594.229  37
   6  18  -2 6836.75 835.254  18
  -6  18   1 11304.1 884.012  37
   6  18  -1 13403.7 1035.86   9
  -6  18   1 11893.9 894.794  38
  -6  18   0 65309.0 1795.38  37
   6  18   0 68657.1 1986.10   9
  -6  18   0 66522.3 1696.09  38
   7 -17  -3 18877.3 878.112  43
   7 -17  -3 19209.8 924.079  16
   7 -17  -2 1641.23 415.063  21
   7 -17  -2 1544.46 370.268  16
   7 -17  -1 21380.0 1147.72  21
   7 -17  -1 21282.5 905.669  16
   7 -17   0 41126.0 1391.44  21
   7 -15  -4 14082.8 996.948  43
   7 -15  -4 15239.5 998.474  16
   7 -15  -3 29929.1 1591.05  43
   7 -15  -3 30120.1 1590.26  16
   7 -15  -2 9722.82 1054.76  21
   7 -15  -2 10726.8 1006.12  43
   7 -15  -2 8670.91 905.404  16
   7 -15  -1 4895.89 723.430  16
   7 -15   0 14082.0 1180.42  34
   7 -15   0 14571.6 1103.67  15
   7 -15   1 23347.3 1124.78  21
   7 -15   1 21571.1 1201.64  34
   7 -15   1 22075.2 1167.75  15
   7 -13  -5 3090.99 561.956  43
  -7 -13   5 2292.84 546.461  34
   7 -13  -5 2311.16 394.602  35
   7 -13  -5 3309.67 561.858  16
   7 -13  -4 58040.2 2421.68  43
   7 -13  -4 58284.7 2420.76  16
   7 -13  -4 56084.9 1955.62  35
  -7 -13   4 58802.0 2510.28  34
   7 -13  -3 113290. 3554.25  21
   7 -13  -3 116584. 3591.68  16
   7 -13  -3 111675. 3502.19  43
   7 -13  -2 123059. 3994.81  21
   7 -13  -2 124009. 3650.45  16
   7 -13  -2 118040. 3467.91  43
   7 -13  -1 11023.3 1085.20  16
   7 -13  -1 10784.8 1165.26  15
   7 -13  -1 9436.38 1189.93  34
   7 -13   0 14062.5 1384.20  15
   7 -13   0 14425.5 1450.22  34
   7 -13   1 71873.9 2651.13  15
   7 -13   1 76837.5 2817.50  34
   7 -13   2 74404.1 2042.32  15
   7 -13   2 78214.2 2154.26  34
   7 -13   2 74138.9 1768.02  19
   7 -11  -5 16855.1 1382.55  43
   7 -11  -5 15682.3 1138.91  35
  -7 -11   5 16655.4 1499.06  34
   7 -11  -5 15810.7 1352.08  16
   7 -11  -4 71987.9 3056.18  16
   7 -11  -4 66134.3 2528.48  35
   7 -11  -4 69202.5 2976.65  43
   7 -11  -3 66443.1 3135.18  21
   7 -11  -3 66429.9 2951.73  16
   7 -11  -3 68422.4 2927.93  43
   7 -11  -2 86863.1 3189.55  16
   7 -11  -2 83580.1 3444.92  34
   7 -11  -2 89317.2 3130.15  43
   7 -11  -1 29093.3 2016.95  15
   7 -11  -1 27489.4 2068.45  34
   7 -11   0 18093.6 1676.29  15
   7 -11   0 17405.5 1686.98  34
   7 -11   1 35980.4 2172.09  15
   7 -11   1 37487.5 2285.07  34
   7 -11   2 49383.0 2048.16  15
   7 -11   2 45139.3 2038.99  34
   7  -9  -6 17269.2 1252.18  43
  -7  -9   6 16299.9 1363.48  24
  -7  -9   6 17396.3 1296.11  34
  -7  -9   6 14368.8 1102.19  36
   7  -9  -6 14468.2 991.610  35
   7  -9  -6 15196.6 1152.89  16
   7  -9  -5 13107.0 1430.61  16
   7  -9  -5 13714.7 1248.80  35
  -7  -9   5 14572.3 1394.13  36
   7  -9  -5 13895.6 1478.71  43
   7  -9  -4 52016.3 2827.25  16
   7  -9  -4 48800.3 2333.13  35
   7  -9  -4 49606.5 2701.84  43
   7  -9  -3 8484.91 1291.92  21
   7  -9  -3 7898.15 1141.69  16
   7  -9  -3 7777.48 1149.78  43
  -7  -9   2 24423.4 3509.32  28
   7  -9  -2 28936.3 1873.92  16
   7  -9  -2 27783.6 2158.37  34
   7  -9  -1 62559.7 2955.89  15
   7  -9  -1 59802.8 2997.87  34
   7  -9  -1 58034.2 5255.43   8
   7  -9   0 4831.44 1077.94  34
   7  -9   0 3964.49 973.005  15
   7  -9   1 29011.6 2651.98  26
   7  -9   1 36090.8 2447.81  36
   7  -9   1 34617.8 2322.66  34
   7  -9   1 33676.7 2208.58  15
   7  -9   2 16231.2 1930.22  26
   7  -9   2 19422.3 1529.58  34
   7  -9   2 19099.6 1483.02  15
   7  -9   2 18846.4 1647.27  36
   7  -9   3 1016.09 408.739  19
  -7  -7   6 72911.5 2713.28  44
   7  -7  -6 79268.4 2914.93  16
  -7  -7   6 77990.8 2916.60  36
   7  -7  -6 78104.1 2597.78  35
  -7  -7   6 76298.7 2846.69  34
   7  -7  -6 81830.8 3093.87  43
   7  -7  -5 148373. 4788.72  43
  -7  -7   5 150824. 4446.08  44
   7  -7  -5 146199. 4242.99  35
  -7  -7   5 148855. 4638.47  36
   7  -7  -5 155072. 4955.10  16
   7  -7  -4 62700.9 3097.01  21
   7  -7  -4 69491.0 3333.63  16
  -7  -7   4 66380.6 3099.48  36
   7  -7  -4 64155.7 2755.89  35
   7  -7  -4 63984.4 3162.53  43
  -7  -7   3 26484.4 4006.59  28
   7  -7  -3 30131.8 1996.45  43
   7  -7  -3 29736.6 4084.84   4
   7  -7  -3 28878.0 2295.77  21
   7  -7  -3 29778.3 2065.69  16
  -7  -7   2 719.483 1173.82  28
   7  -7  -2 8368.15 1979.78   4
   7  -7  -1 118173. 7215.34   8
   7  -7  -1 125823. 7193.39  32
   7  -7   0 329138. 6896.91  34
   7  -7   0 337787. 12354.0   8
   7  -7   0 325692. 7110.85  36
   7  -7   0 328183. 6661.48  15
   7  -7   1 171142. 4900.52  15
   7  -7   1 163700. 4857.61  34
   7  -7   1 170855. 5295.53  36
   7  -7   1 167379. 5237.95  24
   7  -7   2 35417.0 2055.96  15
   7  -7   2 31757.9 2244.25  24
   7  -7   2 29657.9 2514.70  26
   7  -7   2 32359.1 2000.73  34
   7  -7   2 34027.8 2302.00  36
   7  -7   3 36755.4 1875.82  36
   7  -7   3 38064.9 1710.32  19
  -7  -5   6 165219. 3903.85  11
  -7  -5   6 174444. 4540.46  34
   7  -5  -6 176360. 4726.32  43
  -7  -5   6 176955. 4624.09  44
   7  -5  -6 175037. 4541.07  16
  -7  -5   6 177358. 4700.99  36
   7  -5  -6 186115. 4451.60  35
   7  -5  -5 139697. 4301.48  35
  -7  -5   5 132941. 4604.45  36
   7  -5  -5 143154. 4377.60  22
  -7  -5   5 133836. 4470.96  44
   7  -5  -5 128584. 4611.63  16
   7  -5  -5 141090. 4962.70  43
  -7  -5   4 18578.3 1656.40  44
   7  -5  -4 21626.9 3617.97   4
   7  -5  -4 17798.4 1846.94  16
   7  -5  -4 17253.6 1727.63  43
  -7  -5   4 16708.6 3305.94  28
   7  -5  -4 16823.4 1501.11  35
   7  -5  -4 16085.0 1637.62  21
   7  -5  -4 11686.1 2403.10  49
   7  -5  -3 5069.63 1785.50   4
  -7  -5   3 3308.81 1412.07  28
   7  -5  -2 11734.3 2104.82   4
  -7  -5   2 18275.1 2548.84  28
   7  -5  -1 173949. 8270.41   8
   7  -5  -1 165285. 7980.35  32
   7  -5   0 204100. 9086.68   8
   7  -5   1 153001. 4532.95  15
   7  -5   1 151221. 4558.09  34
   7  -5   1 156112. 8354.11   8
   7  -5   1 149666. 4964.10  24
   7  -5   1 154459. 4907.18  44
   7  -5   1 149134. 4964.74  36
   7  -5   2 28740.3 2138.69  44
   7  -5   2 31224.7 1965.89  34
   7  -5   2 28902.1 1905.58  15
   7  -5   2 29496.0 2221.58  36
   7  -5   2 29758.8 2177.11  11
   7  -5   2 28796.4 2410.02  26
   7  -5   2 32795.0 2342.75  24
   7  -5   3 20147.6 1545.87  36
   7  -5   3 21580.6 1424.57  19
   7  -5   3 19792.5 1705.51  26
  -7  -3   7 399.037 446.239  36
  -7  -3   7-9.20098 535.090  44
   7  -3  -7 241.329 332.032  35
  -7  -3   6 25543.8 1969.67  36
   7  -3  -6 23368.9 1775.21  35
   7  -3  -6 22302.1 1807.88  43
  -7  -3   6 25545.7 1945.12  44
  -7  -3   6 26190.4 1833.63  11
   7  -3  -6 22454.1 1741.90  16
   7  -3  -5 29040.2 2077.89  22
   7  -3  -5 26885.8 2041.50  35
   7  -3  -5 26382.9 2215.29  43
  -7  -3   5 28740.6 2204.62  44
   7  -3  -5 27424.5 2197.16  16
   7  -3  -4 40390.4 2520.60  16
   7  -3  -4 38058.6 2208.06  35
  -7  -3   4 44184.0 5163.96  28
   7  -3  -4 39153.4 2497.06  22
   7  -3  -4 42283.9 2668.41  43
   7  -3  -4 43829.7 4898.28   4
   7  -3  -3 125585. 7276.55   4
  -7  -3   3 146422. 7768.23  28
   7  -3  -2-629.918 1118.92  32
   7  -3  -2-495.731 808.784   4
   7  -3  -1 53925.1 4375.37   8
  -7  -3   1 57437.8 4083.51   2
   7  -3  -1 51777.8 4488.39  32
   7  -3   0 61190.9 4713.74   8
   7  -3   0 65376.3 5001.74  32
  -7  -3   0 65963.9 5497.48  27
   7  -3   1 16113.3 1525.40  34
   7  -3   1 13452.1 2308.77   8
   7  -3   1 15836.9 1613.90  44
   7  -3   1 16893.1 1721.36  11
   7  -3   1 16709.4 1744.54  36
   7  -3   1 16332.1 1740.82  24
  -7  -3  -1 12360.9 3225.42  27
   7  -3   1 18283.0 1651.31  15
   7  -3   2 50694.5 2852.85  36
   7  -3   2 49067.4 2857.86  11
   7  -3   2 48928.0 2703.02  44
   7  -3   2 50551.1 2895.39  24
   7  -3   3 20118.0 1552.93  36
   7  -3   3 20952.5 1497.16  19
   7  -3   3 21094.2 1657.54  11
  -7  -1   7 54759.8 2024.65  36
   7  -1  -7 56672.9 1901.09  35
  -7  -1   7 54966.6 2111.98  44
  -7  -1   7 54953.1 1913.87  11
  -7  -1   6 39674.1 2456.10  44
   7  -1  -6 31060.1 2134.14  43
   7  -1  -6 35266.7 1983.10  22
  -7  -1   6 32858.5 2235.33  46
  -7  -1   6 41240.8 2481.45  36
   7  -1  -6 36615.6 2284.86  35
  -7  -1   6 34920.6 2162.29  39
   7  -1  -5 15618.2 1696.84  16
   7  -1  -5 18019.2 1706.13  22
  -7  -1   5 15174.5 1576.07  39
  -7  -1   5 17313.6 1801.20  44
  -7  -1   5 17097.6 1782.33  55
   7  -1  -5 16957.7 1713.10  35
  -7  -1   5 16843.1 1718.40  46
   7  -1  -5 14638.8 1703.14  43
   7  -1  -4 161137. 9459.32  32
   7  -1  -4 159207. 4791.18  16
  -7  -1   4 147619. 8243.89   2
   7  -1  -4 165277. 4986.20  43
  -7  -1   4 150596. 9285.24  28
   7  -1  -4 161477. 4495.40  35
  -7  -1   4 142781. 8364.22  33
  -7  -1   4 163822. 4924.01  55
   7  -1  -4 175650. 4918.70  22
  -7  -1   3 167594. 7636.59  33
   7  -1  -3 176838. 9098.52  32
  -7  -1   3 165977. 8065.93  28
  -7  -1   3 168916. 7961.24   2
   7  -1  -3 165945. 7839.77   4
   7  -1  -2 169676. 6633.30   4
  -7  -1   2 158857. 7128.94   2
   7  -1  -2 162119. 8173.67  32
  -7  -1   1 85912.7 5165.17  48
  -7  -1   1 91146.2 5319.37   2
   7  -1  -1 90557.2 5444.84   8
  -7  -1   1 93244.8 6393.19  52
   7  -1  -1 84629.7 5815.78  32
  -7  -1   0 13532.2 2667.41  52
   7  -1   0 13334.2 2445.40  32
   7  -1   0 13412.8 2088.90   8
   7  -1   0 12891.9 2496.29   7
  -7  -1   0 16581.4 2872.39  27
   7  -1   1 160701. 4815.74  20
  -7  -1  -1 154852. 9942.92  27
   7  -1   1 154416. 4773.15  36
   7  -1   1 159403. 5166.19  45
   7  -1   1 149355. 4845.63  11
   7  -1   1 150174. 4831.82  24
   7  -1   2 168442. 5224.91  11
   7  -1   2 167933. 4952.83  36
   7  -1   2 179769. 5263.81  24
   7  -1   2 174610. 5001.37  20
   7  -1   2 176506. 4981.01  19
   7  -1   3 83694.3 2771.12  19
   7  -1   3 85154.2 2910.45  36
   7  -1   3 88494.6 2858.14  20
   7  -1   3 89967.6 3314.28  11
  -7   1   7 50334.3 1890.70  39
  -7   1   7 57307.2 2109.06  44
  -7   1   7 54323.1 1946.82  11
   7   1  -7 56024.3 1863.50  35
   7   1  -6 34524.0 2108.48  22
   7   1  -6 32857.0 2203.17  43
  -7   1   6 39672.4 2465.95  44
  -7   1   6 34150.4 2294.77  46
  -7   1   6 32734.0 2191.85  39
  -7   1   6 35700.7 2312.60  36
   7   1  -6 37254.0 2305.95  35
   7   1  -5 15790.8 1707.87  16
   7   1  -5 17615.7 1710.61  22
  -7   1   5 16911.5 1760.96  46
  -7   1   5 17528.6 1775.71  39
  -7   1   5 16151.6 1806.12  55
   7   1  -5 16216.8 1720.48  35
  -7   1   5 17117.2 1801.52  44
   7   1  -5 17939.2 1864.62  43
   7   1  -4 159376. 4747.03  16
  -7   1   4 161796. 4790.76  39
   7   1  -4 153798. 4774.16  43
  -7   1   4 139627. 8941.89  28
   7   1  -4 151661. 8847.06  32
   7   1  -4 166601. 4689.64  35
   7   1  -4 168570. 4841.75  22
  -7   1   4 152125. 8430.66   2
  -7   1   4 153222. 9013.59  33
  -7   1   3 174413. 8238.33   2
  -7   1   3 166756. 8069.07  28
  -7   1   3 176906. 8478.99  33
   7   1  -3 178654. 9348.17  32
  -7   1   2 139403. 6926.81  33
  -7   1   2 158229. 7427.58   2
  -7   1   1 86703.1 5449.81  33
   7   1  -1 82463.2 6007.46  32
  -7   1   1 89078.8 5710.25  48
  -7   1   1 93826.6 5715.08   2
  -7   1   1 87183.9 6431.27  52
   7   1   0 11364.3 2489.64   7
   7   1   0 11778.9 2414.63  32
  -7   1   0 16237.5 2986.32  52
  -7   1   0 18557.8 2793.75  48
   7   1   1 151228. 5403.34  45
   7   1   1 152772. 9165.52   7
   7   1   1 162558. 4997.35  20
   7   1   1 158333. 4764.98  19
   7   1   1 147660. 4777.42  11
   7   1   2 179147. 5352.72  20
   7   1   2 176698. 5614.74  45
   7   1   2 173464. 4919.76  19
   7   1   2 173281. 5252.76  11
   7   1   3 84632.5 3170.27  11
  -7   1  -3 83582.0 2893.04  41
   7   1   3 86296.6 2701.13  19
   7   1   3 85756.1 3102.84  20
  -7   3   7 857.166 463.709  11
  -7   3   7 1185.08 578.469  46
  -7   3   7 595.799 457.401  39
   7   3  -7-94.9956 321.023  35
   7   3  -6 20322.9 1486.19  42
  -7   3   6 26383.0 2029.53  39
   7   3  -6 22592.0 1785.20  35
  -7   3   6 23041.2 1785.21  36
  -7   3   6 22746.5 1924.41  46
  -7   3   6 26735.3 1994.02  44
   7   3  -6 24335.7 1866.62  22
   7   3  -5 23455.3 2058.65  43
   7   3  -5 26136.4 2066.62  22
  -7   3   5 30229.3 2377.19  39
  -7   3   5 28628.4 2352.06  55
  -7   3   5 28496.6 2293.17  46
   7   3  -5 24901.4 2139.23  35
  -7   3   4 43855.8 5263.93  33
   7   3  -4 41471.0 2486.07  35
   7   3  -4 37578.2 2491.52  43
  -7   3   4 41554.1 4901.77  28
   7   3  -4 43944.1 2540.48  22
  -7   3   4 42972.4 2629.96  46
  -7   3   4 45169.7 2692.27  39
   7   3  -4 33937.7 4105.83   5
  -7   3   4 46533.0 4827.19   2
   7   3  -3 123425. 7562.88  32
  -7   3   3 124197. 7907.67  33
   7   3  -3 121562. 6456.53   5
  -7   3   3 134415. 7606.18   2
  -7   3   3 130626. 7520.78  28
  -7   3   2 170.932 884.713   2
   7   3  -2 1130.01 1181.20  32
  -7   3   2 26.7408 1049.11  33
   7   3  -1 54718.8 5159.17  32
  -7   3   1 56819.2 4755.23  33
  -7   3   1 59045.3 5006.47  48
  -7   3   1 58443.8 4600.19   2
  -7   3   1 60806.4 5646.17  52
   7   3  -1 49679.9 4943.15   7
  -7   3   0 65318.2 5351.81  48
   7   3   0 61590.5 5612.01   7
   7   3   0 70722.4 6135.58  32
  -7   3   0 53859.1 4631.98  33
  -7   3   0 57771.9 5730.34  52
  -7   3  -1 15942.5 3476.50  52
   7   3   1 17937.8 1896.75   9
   7   3   1 15754.5 1635.58  11
   7   3   1 13927.7 1705.49  20
   7   3   1 15225.0 1901.70  45
  -7   3  -1 18626.7 3184.74  48
  -7   3  -1 13129.7 3056.48  27
   7   3   1 16540.4 3414.18   7
   7   3   1 18824.8 1787.80  19
   7   3   2 48603.9 2757.94  11
   7   3   2 51225.6 3296.31  45
   7   3   2 53373.8 2724.02  19
   7   3   2 49699.4 2945.21  20
   7   3   3 20050.0 1606.41  20
  -7   3  -3 18156.3 1315.25  41
  -7   3  -3 18853.5 1426.47  53
   7   3   3 23301.2 1757.96  45
   7   5  -6 174539. 4713.23  22
  -7   5   6 181923. 4595.70  11
  -7   5   6 173612. 5017.30  46
  -7   5   6 183242. 4681.27  44
  -7   5   6 175723. 4836.77  39
   7   5  -6 163625. 3826.96  42
   7   5  -6 167835. 4481.34  35
  -7   5   5 131588. 5025.86  55
  -7   5   5 135254. 4963.26  46
  -7   5   5 131539. 4766.46  39
   7   5  -5 130170. 4573.14  35
   7   5  -5 142198. 4789.93  22
  -7   5   4 18954.3 1907.03  39
   7   5  -4 19508.8 1839.17  22
   7   5  -4 16805.6 1760.40  43
   7   5  -4 17306.6 2953.66   5
  -7   5   4 22162.0 3401.45   2
  -7   5   4 14254.6 3502.56  33
  -7   5   4 17857.6 1936.47  46
   7   5  -4 16451.7 1721.60  35
   7   5  -3 2702.12 1077.07  32
  -7   5   3 3364.21 1455.86  33
  -7   5   3 2265.28 1436.32   2
   7   5  -2 9623.02 2199.50  32
  -7   5   2 14744.5 2854.06  33
  -7   5   1 171246. 8919.37  48
  -7   5   1 169649. 8070.52   2
   7   5  -1 166428. 9069.44  32
  -7   5   1 153950. 8594.98  33
   7   5  -1 170533. 9414.44   7
   7   5   0 207211. 10213.3  29
  -7   5   0 202843. 11052.2  52
  -7   5   0 184575. 9529.19  48
   7   5   0 199448. 10651.8  32
  -7   5   0 186396. 9443.19  33
   7   5   0 203136. 10762.1   7
  -7   5  -1 151229. 10353.5  52
  -7   5  -1 158738. 4461.99  53
   7   5   1 150438. 5632.94  45
   7   5   1 162313. 5211.55  20
   7   5   1 160486. 4770.94  19
  -7   5  -1 152718. 10272.9  27
   7   5   1 164073. 9508.21  29
   7   5   1 157083. 5000.74   9
   7   5   1 152037. 9976.64   7
  -7   5  -1 161268. 9579.62  48
  -7   5  -2 30465.3 2061.62  53
   7   5   2 30375.0 2651.29  45
   7   5   2 29953.9 2298.68  20
  -7   5  -3 20877.4 1438.47  53
   7   5   3 21707.6 1588.52  20
   7   5   3 25062.6 1821.41  45
  -7   5  -3 20316.4 1266.13  41
  -7   7   6 73349.8 3074.17  46
   7   7  -6 72095.5 3108.32  22
  -7   7   6 69476.1 2447.76  11
   7   7  -6 74274.7 2833.12  35
  -7   7   6 72814.2 2969.46  39
   7   7  -6 69262.1 2291.16  42
  -7   7   6 71840.6 2611.88  44
  -7   7   5 152142. 5018.10  39
   7   7  -5 159686. 5093.14  22
  -7   7   5 149920. 5213.99  55
  -7   7   5 148155. 5116.18  46
   7   7  -5 140179. 4716.67  35
  -7   7   4 58776.6 3271.33  47
  -7   7   4 63490.8 3523.15  46
   7   7  -4 61622.5 3268.58  35
  -7   7   4 61595.3 3342.73  39
   7   7  -4 62716.8 3266.68  22
  -7   7   3 22475.9 3335.96   2
   7   7  -3 29178.0 2103.14  22
  -7   7   3 24121.3 2129.37  56
  -7   7   3 21106.9 1871.16  13
  -7   7   3 24403.7 4696.54  33
  -7   7   3 26370.7 2391.14  46
   7   7  -3 27132.5 1890.28  10
   7   7  -2 7550.83 2192.51  32
  -7   7   2 3072.92 1949.16  33
  -7   7   2 4340.80 1525.96   2
  -7   7   2 1468.07 1183.86  48
   7   7  -1 123816. 8516.74   7
  -7   7   1 122006. 8043.18  48
   7   7  -1 120712. 8133.00  32
  -7   7   1 121965. 8166.80  33
   7   7   0 332530. 13663.4  29
   7   7   0 316199. 7952.68  45
  -7   7   0 314920. 13210.3  48
  -7   7   0 326114. 13459.4  33
  -7   7   0 317859. 14398.5  52
   7   7   0 319914. 6361.84  25
   7   7   0 348181. 7422.13  20
   7   7   0 309515. 6516.54  19
   7   7   0 304844. 6237.66  10
   7   7   0 297923. 6472.47   9
  -7   7   0 317286. 6382.77  37
   7   7   0 344399. 14597.3   7
   7   7   0 311192. 6551.05  14
   7   7   1 165245. 5079.77   9
   7   7   1 161862. 4632.31  19
   7   7   1 170748. 5321.62  20
  -7   7  -1 170956. 4737.28  53
   7   7   1 165297. 5965.80  45
   7   7   2 34499.3 2351.22  20
  -7   7  -2 32075.5 2053.58  37
  -7   7  -2 29134.6 1930.21  53
   7   7   2 31651.5 2603.41  45
   7   7   3 36119.1 1825.28  20
  -7   7  -3 32398.0 1595.90  53
  -7   7  -3 32163.9 1607.82  37
   7   9  -6 14349.2 1496.72  22
  -7   9   6 13505.9 1291.26  46
  -7   9   6 14542.9 1246.74  39
  -7   9   5 15717.8 1718.93  46
  -7   9   5 15843.5 1701.67  38
  -7   9   5 15660.6 1650.24  39
   7   9  -5 11673.7 1198.54  42
  -7   9   5 13122.6 1574.61  47
  -7   9   5 15789.8 1685.97  55
  -7   9   5 15084.3 1431.14  44
   7   9  -5 16030.1 1754.65  22
  -7   9   4 55250.0 3178.19  39
  -7   9   4 50082.1 3101.27  38
  -7   9   4 50562.9 3062.10  55
   7   9  -4 46928.8 2551.93  18
  -7   9   4 48877.9 3168.93  47
  -7   9   4 54441.2 3260.72  46
   7   9  -4 52034.8 3073.13  22
  -7   9   3 8181.97 1445.03  46
   7   9  -3 8254.11 1397.01  22
  -7   9   3 8118.20 1345.73  38
   7   9  -3 7258.02 1208.91  18
  -7   9   3 8445.14 1422.49  56
  -7   9   3 7624.83 1356.10  13
   7   9  -3 8078.78 1179.38  14
   7   9  -2 23566.0 3780.64  32
  -7   9   2 29965.7 4833.38  33
  -7   9   2 27453.1 2213.94  54
   7   9  -2 24623.9 1961.31  10
  -7   9   2 27427.4 2124.70  38
   7   9  -2 24426.8 1985.24  25
  -7   9   2 24712.1 3833.98  48
   7   9  -2 24739.4 1993.09  18
   7   9  -2 25750.0 1938.27  14
  -7   9   2 28119.6 2101.02  13
  -7   9   1 63006.1 6244.58  33
   7   9  -1 54569.2 3034.09  18
  -7   9   1 59791.5 5939.96  48
  -7   9   1 53721.9 2889.64  54
   7   9  -1 51968.6 2785.94  19
  -7   9   1 56895.3 2758.32  37
   7   9  -1 54831.4 2799.72  14
  -7   9   1 56819.7 2825.35  38
   7   9  -1 60505.7 3021.83  25
   7   9  -1 57185.1 2772.07  10
   7   9   0 4279.20 1019.23  19
  -7   9   0 2509.66 832.642  37
  -7   9   0 2718.65 796.239  38
   7   9   0 5585.87 1414.40  45
   7   9   0 3856.80 1100.16   9
   7   9   0 3974.55 945.153  10
   7   9   0 3807.80 1157.33  20
   7   9   0 3750.08 1008.55  14
   7   9   0 4040.65 1069.77  25
  -7   9  -1 39081.1 2340.70  37
   7   9   1 34756.6 2861.81  45
   7   9   1 36608.8 2403.67  20
  -7   9  -1 38326.6 2269.37  53
   7   9   1 37380.4 2490.31   9
   7   9   2 19055.1 1963.89  45
  -7   9  -2 19952.4 1532.68  37
   7   9   2 19987.9 1653.43  20
  -7   9  -2 19680.5 1525.13  53
  -7   9  -3 319.957 315.753  37
  -7   9  -3 1044.14 377.494  38
   7   9   3 350.648 534.895  45
   7   9   3 1197.68 458.128  20
   7  11  -5 15631.4 1790.71  22
  -7  11   5 12506.3 1300.52  38
  -7  11   5 15271.6 1406.80  39
  -7  11   5 13926.2 1518.62  47
  -7  11   5 12855.8 1434.16  46
   7  11  -5 14114.1 1117.19  42
  -7  11   4 58844.9 3142.75  38
  -7  11   4 63381.7 3151.73  39
  -7  11   4 64549.4 3566.71  47
  -7  11   4 65616.5 3425.21  46
   7  11  -4 63972.7 2895.54  18
   7  11  -4 66807.9 3587.46  22
   7  11  -4 61968.1 2527.35  25
   7  11  -3 65715.8 2972.40  25
  -7  11   3 67347.9 3394.33  38
  -7  11   3 72000.9 3590.86  46
  -7  11   3 73204.9 3868.03  47
   7  11  -3 65979.9 3223.69  18
  -7  11   3 65580.4 3336.75  13
  -7  11   3 68220.1 3553.91  56
   7  11  -3 66147.7 3615.08  22
   7  11  -2 80405.1 3444.40  25
  -7  11   2 69997.9 3315.72  13
  -7  11   2 67737.2 3511.13  54
  -7  11   2 67657.2 3384.48  56
   7  11  -2 81387.4 3674.43  18
   7  11  -2 83572.4 3559.23  14
  -7  11   2 70953.5 3352.28  38
   7  11  -1 26724.2 2199.92  18
  -7  11   1 24830.1 1912.80  37
   7  11  -1 26316.1 2139.86  25
   7  11  -1 28367.2 2497.06  14
  -7  11   1 25032.9 2109.69  54
  -7  11   1 27178.6 1993.33  38
  -7  11   1 27919.8 2071.88  13
  -7  11   0 20397.4 1759.62  37
   7  11   0 16734.6 2087.53  45
   7  11   0 18821.7 1848.91  25
  -7  11   0 19379.4 1658.81  38
  -7  11   0 18961.8 1789.78  54
   7  11   0 16123.4 1641.71   9
   7  11   1 40560.2 2861.55  45
  -7  11  -1 35158.5 2106.49  37
  -7  11  -1 34069.1 2043.28  38
   7  11   1 36132.5 2289.38   9
   7  11   1 37344.6 2177.61  20
   7  11   2 48785.2 2684.78  45
  -7  11  -2 53667.7 2128.39  38
  -7  11  -2 50434.5 2078.48  54
   7  11   2 47245.2 2016.44  20
  -7  11  -2 51424.0 2125.03  37
   7  13  -5 2185.92 966.504  22
  -7  13   5 2090.44 524.764  38
  -7  13   5 2144.04 554.744  46
  -7  13   5 2325.22 639.107  47
   7  13  -4 53857.6 2442.21  18
  -7  13   4 58378.2 2699.11  46
  -7  13   4 51408.8 2578.31  38
  -7  13   4 54570.1 2347.17  39
   7  13  -4 49249.3 3140.86  22
  -7  13   4 51092.5 2774.88  47
  -7  13   3 113077. 3712.75  39
  -7  13   3 107623. 3934.42  38
   7  13  -3 108296. 3405.14  25
  -7  13   3 108209. 3931.82  46
  -7  13   3 114043. 4376.17  47
  -7  13   3 103672. 3968.97  56
   7  13  -3 108006. 3934.24  18
  -7  13   2 105541. 3964.19  56
  -7  13   2 99088.5 3747.01  38
  -7  13   2 103584. 3856.22  13
   7  13  -2 108962. 3799.51  25
  -7  13   2 100320. 3580.22  37
  -7  13   1 9080.29 1246.82  54
  -7  13   1 9760.49 1282.97  56
   7  13  -1 10203.1 1419.37  18
   7  13  -1 10871.5 1360.52  25
  -7  13   1 10461.5 1276.29  13
   7  13  -1 9855.96 1302.64   9
  -7  13   1 11072.9 1311.52  38
  -7  13   1 9859.74 1186.63  37
  -7  13   0 11315.8 1320.24  54
  -7  13   0 10839.4 1191.08  38
   7  13   0 15122.9 1885.89  25
  -7  13   0 10384.2 1220.73  37
  -7  13   0 11581.7 1234.53  13
   7  13   0 13874.7 1485.87   9
  -7  13  -1 69338.1 2430.72  13
  -7  13  -1 64834.8 2507.52  37
  -7  13  -1 69034.2 2532.55  38
  -7  13  -1 67356.7 2596.72  54
   7  13   1 71808.6 2804.76   9
  -7  13  -2 83179.6 2072.11  38
  -7  13  -2 81520.1 2141.32  37
  -7  13  -2 76515.3 1671.52  13
   7  13   2 76851.3 2532.33  45
  -7  13  -2 76158.5 1806.40  54
  -7  15   4 13662.5 1090.97  38
   7  15  -4 15146.6 1113.58  18
  -7  15   4 15235.0 1281.57  47
  -7  15   4 14999.1 1029.94  46
   7  15  -3 30180.3 1887.31  18
  -7  15   3 29993.4 1802.51  38
   7  15  -3 30060.0 1473.47  25
  -7  15   3 33418.7 2089.71  47
  -7  15   3 33016.5 1791.08  46
  -7  15   2 6162.79 926.394  13
  -7  15   2 7710.40 1034.63  38
  -7  15   2 7611.77 1037.07  56
   7  15  -2 9196.80 1215.85  18
  -7  15   2 8419.75 1049.06  46
  -7  15   2 8905.20 1190.80  47
   7  15  -2 10506.3 1175.79  25
  -7  15   2 7472.64 950.663  37
  -7  15   1 4550.80 812.144  13
   7  15  -1 4983.76 942.556   9
  -7  15   1 4385.06 769.670  37
  -7  15   1 5532.66 869.687  38
  -7  15   1 5046.48 862.882  56
   7  15  -1 2927.02 817.443  18
   7  15  -1 4858.59 1113.40  25
  -7  15   1 5864.70 948.490  47
  -7  15   0 14372.9 1165.94  38
   7  15   0 14688.0 1300.59   9
  -7  15   0 14400.6 1198.02  37
  -7  15   0 13481.4 1217.16  54
  -7  15   0 14893.9 1180.72  56
  -7  15   0 16407.9 1234.74  47
  -7  15   0 15107.9 1158.54  13
  -7  15  -1 23410.6 1231.07  37
  -7  15  -1 21207.1 986.719  56
  -7  15  -1 21276.4 1147.24  38
  -7  15  -1 20745.7 1004.10  13
   7  15   1 23650.2 1337.30   9
   7  17  -3 18844.9 1136.90  18
  -7  17   3 15459.4 1059.37  47
  -7  17   3 16151.2 1005.71  38
   7  17  -2 2036.98 525.449   9
   7  17  -2 2029.85 594.294  18
  -7  17   2 2899.96 466.115  46
  -7  17   2 3253.53 598.539  47
  -7  17   2 3208.57 564.393  38
  -7  17   2 3266.96 497.293  37
  -7  17   1 21372.2 1115.08  47
  -7  17   1 22422.5 1059.52  46
  -7  17   1 22945.1 1192.87  37
   7  17  -1 22311.5 1280.38   9
  -7  17   1 24227.6 1289.00  38
  -7  17   0 40915.2 1379.18  37
   7  17   0 43793.1 1588.30   9
  -7  17   0 42361.2 1420.38  38
   8 -16  -3 19314.9 923.241  16
   8 -16  -2 793.936 259.677  16
   8 -16  -2 1602.34 437.931  21
   8 -16  -1 8102.20 745.147  21
   8 -16   0 3364.23 436.959  21
   8 -14  -4 64428.8 2000.10  16
   8 -14  -4 64860.1 2018.41  43
   8 -14  -3 33151.8 1665.91  21
   8 -14  -3 34832.8 1637.52  16
   8 -14  -3 36672.9 1644.28  43
   8 -14  -2 16554.1 1139.71  16
   8 -14  -2 14974.3 1288.60  21
   8 -14  -1 9782.26 1044.01  21
   8 -14  -1 8597.23 881.047  15
   8 -14  -1 7183.80 892.785  34
   8 -14   0 80535.0 2477.68  21
   8 -14   0 78551.2 2541.21  34
   8 -14   0 78543.2 2420.70  15
   8 -14   1 126512. 2599.64  34
   8 -14   1 128350. 2525.12  15
   8 -12  -5 42129.1 1678.29  16
  -8 -12   5 46837.8 1973.60  34
   8 -12  -5 42673.4 1745.13  43
  -8 -12   4 88351.0 3053.46  34
   8 -12  -4 85430.2 2827.12  16
   8 -12  -4 86681.8 2858.63  43
   8 -12  -3 57383.7 2646.97  21
   8 -12  -3 59264.9 2470.65  16
   8 -12  -3 60701.3 2461.72  43
   8 -12  -2 69595.1 2551.05  16
   8 -12  -2 68914.7 3020.33  21
   8 -12  -1 22625.1 1779.66  34
   8 -12  -1 25907.7 1797.62  15
   8 -12   0 37775.8 2154.20  34
   8 -12   0 41050.9 2162.42  15
   8 -12   1 113718. 3166.75  34
   8 -12   1 112050. 2560.88  21
   8 -12   1 107763. 2570.01  19
   8 -12   1 108732. 3022.37  15
   8 -10  -6 1111.04 391.388  43
  -8 -10   6 1649.05 466.673  34
  -8 -10   6 2334.72 575.185  24
   8 -10  -6 901.542 338.339  16
  -8 -10   5 81223.4 3072.66  34
   8 -10  -5 79518.0 2831.34  43
   8 -10  -5 78836.2 2783.38  16
   8 -10  -5 74106.8 2218.99  35
   8 -10  -4 71091.1 2900.06  43
   8 -10  -4 73627.6 2964.00  16
   8 -10  -4 66970.3 2890.91  21
   8 -10  -3 6273.31 988.762  43
   8 -10  -3 6704.25 988.506  16
   8 -10  -3 6174.35 1113.36  21
   8 -10  -2 13584.7 1521.28  34
   8 -10  -2 16801.5 1538.49  15
   8 -10  -2 14867.7 1561.68  21
   8 -10  -1 2358.09 801.577  15
   8 -10  -1 2826.69 813.490  34
   8 -10   0 21499.1 1783.01  15
   8 -10   0 20195.9 1787.05  34
   8 -10   1 61496.6 2593.36  15
   8 -10   1 61472.2 2677.57  34
   8 -10   2 6584.25 734.195  19
   8 -10   2 7681.26 775.511  15
   8 -10   2 6509.84 753.185  34
  -8  -8   6 46713.4 2089.71  34
   8  -8  -6 48601.0 1985.71  16
   8  -8  -6 48665.0 2041.90  43
  -8  -8   6 42421.4 1874.97  36
   8  -8  -6 44128.4 1571.58  35
   8  -8  -5 7987.07 1176.19  43
   8  -8  -5 7521.32 909.743  35
  -8  -8   5 10955.7 1277.93  36
   8  -8  -5 9839.87 1240.91  22
   8  -8  -5 8090.02 1147.39  16
   8  -8  -4 9861.37 1331.41  16
   8  -8  -4 8324.26 1152.60  43
   8  -8  -4 8986.63 1392.38  21
   8  -8  -3 48730.9 2467.37  16
   8  -8  -3 49927.4 2881.48  21
   8  -8  -3 47166.2 2383.53  43
   8  -8  -2 47447.6 2676.77  21
   8  -8  -2 47710.0 2666.27  15
   8  -8  -2 45996.9 2786.08  34
   8  -8  -1 245258. 5908.40  15
   8  -8  -1 249546. 6124.20  34
   8  -8   0 49635.1 2665.06  15
   8  -8   0 50393.1 2769.68  34
   8  -8   1 21011.9 1691.70  15
   8  -8   1 22527.9 1780.61  34
   8  -8   2 67832.6 2434.17  19
   8  -8   2 64634.5 2311.50  34
   8  -8   2 62684.0 2230.63  15
  -8  -6   6 91835.3 3153.62  36
   8  -6  -6 93974.5 2670.03  35
  -8  -6   6 87460.0 3093.05  34
   8  -6  -6 91322.0 3100.74  16
  -8  -6   6 91563.6 2985.03  44
   8  -6  -6 96741.5 3257.92  43
   8  -6  -5 55467.3 2882.34  16
   8  -6  -5 52798.2 2385.36  35
  -8  -6   5 48069.2 2665.06  36
   8  -6  -5 54096.1 2800.56  22
  -8  -6   5 47620.3 2524.31  44
   8  -6  -5 53742.8 2843.21  43
   8  -6  -4 30603.8 2156.88  16
   8  -6  -4 26581.3 2006.48  43
   8  -6  -4 24671.0 2129.97  21
   8  -6  -3 104500. 3568.30  16
  -8  -6   3 112148. 7643.28  28
   8  -6  -3 102930. 3498.82  43
   8  -6  -3 103268. 4117.70  21
   8  -6  -3 97329.4 7074.64   4
   8  -6  -2 79841.3 3477.79  15
   8  -6  -2 80377.2 3442.28  21
   8  -6  -2 74321.4 3492.82  34
  -8  -6   2 66234.3 5057.84   2
   8  -6  -2 70719.6 5998.71  32
   8  -6  -1 176204. 5069.41  34
   8  -6  -1 168293. 8755.76  32
   8  -6  -1 185911. 4968.00  21
   8  -6  -1 186107. 9165.47   8
   8  -6  -1 186353. 5123.24  15
   8  -6   0 84675.9 3222.12  21
   8  -6   0 78093.0 3327.16  15
   8  -6   0 81630.6 3489.09  34
   8  -6   1 1304.59 706.482  15
   8  -6   1 1235.33 650.594  34
   8  -6   1 742.137 684.724  36
   8  -6   2 125607. 3581.85  19
   8  -6   2 121694. 3287.79  34
   8  -6   2 124466. 3913.82  36
   8  -6   2 119703. 3243.05  15
   8  -6   3 80652.7 1945.40  19
  -8  -4   6 42503.1 2315.96  44
   8  -4  -6 44178.9 2461.73  43
   8  -4  -6 46638.9 2108.41  22
   8  -4  -6 44577.7 2364.36  16
  -8  -4   6 43130.2 2109.51  11
  -8  -4   6 41733.1 2348.55  36
   8  -4  -6 42973.8 2038.09  35
  -8  -4   5 1707.87 760.656  44
   8  -4  -5 2318.58 947.751  43
   8  -4  -5 3133.83 1053.70  16
   8  -4  -5 1751.00 725.335  35
   8  -4  -5 1673.01 858.987  22
   8  -4  -4 1038.71 701.465  16
   8  -4  -4 1905.30 819.243  43
   8  -4  -3 81487.7 6639.28  32
  -8  -4   3 94906.1 6574.98  28
   8  -4  -3 92133.5 6548.63   4
   8  -4  -3 92761.8 3953.90  21
   8  -4  -2 23812.0 3565.93  32
  -8  -4   2 22765.9 3011.59   2
   8  -4  -1 58860.0 5124.72  32
   8  -4  -1 62525.6 5113.53   8
   8  -4   0 5598.24 1104.12  34
   8  -4   0 8099.15 1866.31   8
   8  -4   0 6316.70 1092.73  19
   8  -4   0 6045.65 1034.88  15
   8  -4   1 8186.47 1154.05  34
   8  -4   1 8194.12 1173.04  15
   8  -4   1 8600.29 1336.10  36
   8  -4   2 53793.9 2490.35  19
   8  -4   2 51169.5 2609.16  36
   8  -4   3 24459.0 1202.80  19
  -8  -2   6 7440.86 1188.67  44
   8  -2  -6 8066.97 1200.41  43
  -8  -2   6 6580.86 1126.57  36
   8  -2  -6 7351.53 990.051  35
   8  -2  -6 7675.26 1029.19  22
   8  -2  -5 68371.7 3447.45  43
   8  -2  -5 66041.4 3175.97  22
  -8  -2   5 68581.8 3324.36  55
  -8  -2   5 70825.7 3386.46  44
   8  -2  -5 65793.4 3324.29  16
   8  -2  -5 63119.4 2850.66  35
   8  -2  -4 105792. 3980.33  16
  -8  -2   4 108785. 4102.94  55
   8  -2  -4 109092. 4041.32  43
   8  -2  -4 108293. 7861.32  32
  -8  -2   4 105973. 7771.59  28
  -8  -2   4 103452. 7275.57   2
   8  -2  -4 108337. 4163.60  22
   8  -2  -3 65683.8 5261.80   4
  -8  -2   3 59040.0 5136.68   2
   8  -2  -3 61267.3 5723.26  32
  -8  -2   2 29521.1 3472.15   2
   8  -2  -2 28079.6 3799.03  32
  -8  -2   1 56159.7 4546.31   2
   8  -2  -1 62499.8 5377.72  32
  -8  -2   0 31071.3 4125.27  52
   8  -2   0 31765.2 2103.98  20
   8  -2   0 33070.8 3534.52   8
   8  -2   0 31783.6 2156.17  19
   8  -2   0 32886.0 2223.21  15
   8  -2   0 32398.1 2431.08  45
  -8  -2   0 25450.1 3747.94  27
   8  -2   0 31705.1 2098.53  34
   8  -2   1 125943. 4066.06  20
   8  -2   1 121087. 4163.94  19
   8  -2   1 120276. 4411.74  45
   8  -2   1 117559. 4261.19  36
   8  -2   1 124344. 4004.05  15
   8  -2   2 67322.3 2945.80  36
   8  -2   2 72059.6 2953.26  19
   8  -2   3 10453.3 879.195  19
  -8   0   7 19548.6 1283.16  44
   8   0  -7 19883.5 1021.78  35
  -8   0   7 19473.5 1189.59  36
  -8   0   7 19887.6 1167.07  11
   8   0  -6 23345.7 1754.44  22
  -8   0   6 29155.1 2114.17  44
   8   0  -6 21725.0 1630.88  35
  -8   0   6 29627.2 2100.81  36
   8   0  -6 21746.3 1830.71  43
  -8   0   6 25365.6 1854.98  46
  -8   0   6 24826.6 1814.73  39
  -8   0   5 144324. 4625.10  46
   8   0  -5 142054. 4879.65  43
   8   0  -5 155155. 4754.04  22
   8   0  -5 139509. 4693.82  16
  -8   0   5 151620. 5213.91  55
   8   0  -5 140436. 4315.81  35
  -8   0   5 153519. 4774.51  39
   8   0  -4 312995. 6943.19  43
  -8   0   4 280583. 6289.20  39
   8   0  -4 312935. 6801.57  22
   8   0  -4 301456. 6613.65  16
   8   0  -4 306227. 13593.7  32
  -8   0   4 300251. 12430.0   2
  -8   0   4 266840. 12263.2  28
  -8   0   3 73713.3 5819.93   2
   8   0  -3 93700.5 7039.00  32
  -8   0   2 25936.1 3337.50   2
   8   0  -2 26707.3 3757.98  32
  -8   0   1 55.8356 1129.68  48
   8   0  -1-50.5185 1678.22  32
  -8   0   1 1400.85 844.761   2
   8   0   0 107371. 7279.52  32
   8   0   0 115521. 4040.87  15
   8   0   0 120624. 7794.99   7
  -8   0   0 117212. 8334.68  27
   8   0   0 117678. 4523.65  45
   8   0   0 117599. 4125.43  19
   8   0   0 117341. 4152.88  20
  -8   0   0 121285. 8627.49  52
   8   0   1 385651. 8257.59  45
   8   0   1 392887. 7501.26  19
   8   0   1 376595. 7407.53  20
   8   0   2 73723.7 2999.02  19
   8   0   2 74351.3 3072.11  20
   8   0   3 4862.63 633.772  19
   8   0   3 6948.45 718.068  20
  -8   2   6 6746.38 1208.25  44
   8   2  -6 7124.00 1040.76  35
  -8   2   6 5757.32 1038.17  46
   8   2  -6 6836.33 1064.90  22
  -8   2   6 6438.33 1138.28  36
  -8   2   6 7298.46 1173.49  39
   8   2  -5 63769.6 3296.69  43
  -8   2   5 67384.3 3346.20  46
  -8   2   5 66385.3 3357.37  39
  -8   2   5 68818.9 3669.41  55
   8   2  -5 64196.4 3034.28  35
   8   2  -5 67078.6 3188.04  22
  -8   2   4 104818. 4137.10  39
  -8   2   4 93336.0 7413.39  33
   8   2  -4 107658. 4122.82  43
   8   2  -4 95097.1 7028.93   5
  -8   2   4 98422.8 7282.48   2
  -8   2   4 100846. 3963.55  46
   8   2  -4 110075. 4062.58  22
   8   2  -3 66122.8 6189.79  32
  -8   2   3 62986.2 5572.95   2
  -8   2   3 64658.9 5870.34  33
  -8   2   2 32545.0 3762.87  33
   8   2  -2 36263.2 4536.44  32
  -8   2   2 29494.5 3680.82   2
  -8   2   1 54553.9 4706.95   2
   8   2  -1 61021.0 5759.33  32
  -8   2   1 52872.6 4794.77  48
  -8   2   1 53360.3 5435.03  52
  -8   2   0 30704.3 4391.07  52
  -8   2   0 27707.6 3691.16  48
   8   2   0 31184.6 2220.13  20
   8   2   0 34289.7 2401.97  19
   8   2   0 33367.7 2553.03  45
   8   2   0 25791.6 3687.15   7
   8   2   0 29806.1 4169.34  32
   8   2   0 33683.6 2259.96  10
  -8   2   0 24252.0 3927.54  27
   8   2   1 127006. 4940.73  45
   8   2   1 128336. 4092.87  10
   8   2   1 125968. 4455.39  20
   8   2   1 126375. 4336.75  19
   8   2   2 73455.7 3155.56  20
   8   2   2 73476.9 2935.47  19
   8   2   2 74351.4 3386.98  45
   8   2   3 11720.8 963.313  20
  -8   4   6 43513.0 2502.69  39
   8   4  -6 47363.5 2473.16  22
   8   4  -6 43029.5 2268.53  35
  -8   4   6 41364.6 2204.60  36
  -8   4   6 43751.9 2459.74  44
  -8   4   6 41871.1 2492.54  46
   8   4  -5 581.788 865.308  22
  -8   4   5 2417.52 988.108  55
  -8   4   5 3995.80 1082.08  46
  -8   4   5 2869.36 1016.88  39
   8   4  -5 2192.83 831.768  35
   8   4  -4 1918.70 874.342  43
   8   4  -4 1387.74 945.562  22
  -8   4   4 3505.90 1120.29  39
  -8   4   4 1495.38 922.714  46
  -8   4   3 90932.4 3872.36  46
  -8   4   3 80772.6 7134.40  33
   8   4  -3 80808.9 6702.81  32
  -8   4   3 94184.0 7130.67   2
   8   4  -3 89470.6 3450.19  22
   8   4  -3 83514.5 3485.12  19
  -8   4   2 22026.4 3491.39  33
   8   4  -2 27150.6 4074.41  32
  -8   4   2 20700.2 3226.83   2
  -8   4   2 19828.3 3531.56  48
   8   4  -1 65741.3 6310.85  32
  -8   4   1 60213.8 5338.62  33
  -8   4   1 57562.6 5381.63  48
  -8   4   1 56866.6 4936.36   2
   8   4   0 6179.04 1169.68  20
  -8   4   0 7480.07 2255.37  48
  -8   4   0 1191.99 1389.54  27
  -8   4   0 8809.39 2259.42  52
   8   4   0 4948.13 1105.70  14
   8   4   0 6025.59 1257.55  19
   8   4   0 7558.46 2647.33  32
   8   4   0 7001.44 1247.76   9
   8   4   0 5539.21 1155.52  10
   8   4   0 4552.33 1552.61   7
   8   4   0 6604.04 1584.70  45
   8   4   1 9116.72 1536.65  45
   8   4   1 8254.35 1382.75  20
   8   4   1 8933.10 1401.85  19
  -8   4  -2 58083.1 2419.50  53
   8   4   2 54306.1 3048.64  45
   8   4   2 56067.1 2455.86  19
   8   4   2 55406.0 2758.78  20
   8   4   3 25004.8 1319.01  20
  -8   4  -3 27212.6 1157.03  53
  -8   4  -3 29308.6 1384.73  37
   8   6  -6 91730.5 3417.27  22
  -8   6   6 87776.4 2924.94  11
  -8   6   6 86382.8 3318.53  39
  -8   6   6 88499.2 3464.20  46
  -8   6   6 84287.4 3098.61  44
   8   6  -6 91540.7 3121.03  35
   8   6  -5 51126.1 2780.43  35
  -8   6   5 50204.8 3101.29  46
  -8   6   5 47837.3 2945.40  39
   8   6  -5 49658.0 2888.60  22
  -8   6   5 50530.8 3183.02  55
  -8   6   4 27355.8 2356.07  39
   8   6  -4 27133.3 2025.78  35
   8   6  -4 29951.7 2274.64  22
  -8   6   4 27307.1 2447.24  46
  -8   6   3 95659.6 4274.22  56
  -8   6   3 101082. 8457.31  33
   8   6  -3 96406.8 7339.27  32
   8   6  -3 97009.4 3513.54  14
   8   6  -3 98435.7 3493.94  10
   8   6  -3 103294. 3844.17  22
  -8   6   3 98514.5 7203.74   2
  -8   6   2 59105.8 3003.24  54
  -8   6   2 66638.4 6459.46  48
   8   6  -2 68672.0 3210.07  19
   8   6  -2 69703.1 3191.81  18
  -8   6   2 67586.4 5797.77   2
   8   6  -2 70837.0 3062.70  10
   8   6  -2 80894.3 6988.39  32
  -8   6   2 73026.4 6658.13  33
   8   6  -1 176329. 4700.62  25
   8   6  -1 176481. 5061.86  14
   8   6  -1 185993. 5851.14  45
  -8   6   1 175735. 4657.03  38
   8   6  -1 179421. 10544.2  32
  -8   6   1 174884. 9720.25  33
   8   6  -1 171362. 4813.14  10
   8   6  -1 160689. 4486.55   9
  -8   6   1 169475. 9725.75  48
   8   6  -1 175629. 5314.33  20
   8   6  -1 170491. 5067.06  19
   8   6   0 75458.0 3278.05  10
   8   6   0 75290.2 3365.51   9
  -8   6   0 79389.9 3180.36  37
   8   6   0 77303.0 3495.84  19
   8   6   0 80019.2 3706.16  20
   8   6   0 79005.1 3008.18  25
   8   6   0 75372.5 3361.12  14
   8   6   0 83275.0 4244.51  45
   8   6   1 1325.07 862.162  19
   8   6   1 1824.62 1137.53  45
   8   6   1 1060.03 837.908   9
   8   6   1 602.090 821.730  20
   8   6   2 127604. 4480.92  45
   8   6   2 120194. 3792.88  20
  -8   6  -2 127918. 3655.34  37
  -8   6  -2 118594. 3302.42  53
   8   6   3 80896.3 2071.61  45
  -8   6  -3 88370.9 2083.86  37
   8   6   3 85485.4 2163.89  20
  -8   8   6 38387.2 1610.86  44
  -8   8   6 41023.6 2198.72  46
  -8   8   6 40781.2 2088.86  39
   8   8  -5 7843.12 1221.84  35
  -8   8   5 9859.65 1409.83  55
  -8   8   5 8670.17 1320.42  39
   8   8  -5 10578.5 1455.56  22
  -8   8   5 9479.18 1446.51  46
  -8   8   4 7698.49 1365.27  39
   8   8  -4 9997.42 1436.90  22
  -8   8   4 5713.19 1282.27  46
  -8   8   4 7093.93 1395.17  47
   8   8  -3 45585.5 2428.48  14
  -8   8   3 42274.6 2632.31  13
   8   8  -3 41905.6 2476.15  18
  -8   8   3 43372.3 2894.85  56
  -8   8   3 46651.3 3084.08  46
   8   8  -3 44268.9 2667.58  10
  -8   8   2 50716.3 2688.36  38
   8   8  -2 51918.1 5739.83  32
   8   8  -2 41299.1 2609.12  19
   8   8  -2 45441.9 2688.27  18
   8   8  -2 46258.6 2607.18  14
  -8   8   2 43901.7 2576.56  13
  -8   8   2 48392.4 2827.57  54
   8   8  -2 45586.6 2563.25  10
   8   8  -1 243209. 5854.48  25
   8   8  -1 249274. 6366.24  20
   8   8  -1 244132. 6056.31  19
   8   8  -1 248849. 6530.61  18
   8   8  -1 242349. 5802.35  10
   8   8  -1 237989. 5547.72   9
  -8   8   1 242151. 5628.01  38
   8   8  -1 259847. 6992.26  45
   8   8  -1 245132. 6032.25  14
   8   8   0 53218.0 3006.61  20
   8   8   0 47824.6 2678.98  19
   8   8   0 53734.5 2606.93  25
   8   8   0 49118.6 3369.56  45
   8   8   0 49009.8 2741.16  14
   8   8   0 47696.1 2634.80  10
   8   8   0 50020.2 2763.36   9
  -8   8   0 48271.0 2478.63  37
  -8   8   0 48455.9 2594.60  38
   8   8   1 22053.9 2282.29  45
  -8   8  -1 21157.5 1670.85  37
   8   8   1 23695.6 1939.93  20
   8   8   1 22497.4 1929.73   9
   8   8   2 64658.6 2552.42  20
   8   8   2 70545.7 3156.49  45
  -8   8  -2 62221.0 2340.31  37
  -8  10   6 1686.94 519.367  46
   8  10  -6 1719.35 678.768  22
  -8  10   6 1844.08 455.754  39
  -8  10   5 74635.1 2620.03  44
  -8  10   5 72810.2 2876.39  55
  -8  10   5 78822.4 3282.69  46
  -8  10   5 79745.0 3155.14  39
  -8  10   5 74601.4 3057.99  47
   8  10  -5 73691.5 3363.98  22
  -8  10   4 67856.0 3243.89  55
   8  10  -4 64196.0 2729.95  18
   8  10  -4 69906.8 3493.85  22
  -8  10   4 62282.6 3375.94  47
  -8  10   4 65484.7 3369.16  46
   8  10  -4 63518.0 2846.29  25
  -8  10   4 66953.3 3308.48  39
  -8  10   4 60702.8 3010.57  38
   8  10  -3 6002.33 1143.23  25
  -8  10   3 4862.37 1194.12  56
  -8  10   3 4832.67 1058.73  13
   8  10  -3 6701.56 1355.54  14
  -8  10   3 4960.54 1150.59  46
  -8  10   3 4770.41 1016.86  38
   8  10  -3 5852.15 1066.83  18
   8  10  -2 15587.0 1655.13  25
  -8  10   2 13677.9 1630.56  54
  -8  10   2 10908.4 1411.25  56
   8  10  -2 12690.5 1577.83  18
   8  10  -2 13120.9 1513.50  14
  -8  10   2 14495.4 1518.60  13
  -8  10   2 14181.6 1511.34  38
   8  10  -2 14571.3 1475.73   9
  -8  10   1 1517.31 687.366  38
  -8  10   1 2416.63 944.742  54
   8  10  -1 3972.01 1113.11  25
   8  10  -1 3115.82 1067.55  14
   8  10  -1 2551.46 878.194  18
   8  10  -1 1351.34 1003.22  19
   8  10  -1 2532.91 797.224   9
   8  10  -1 1867.42 1061.22  10
   8  10  -1 2333.84 1042.36  45
   8  10   0 22272.5 1876.12  20
   8  10   0 18217.3 1730.03  19
   8  10   0 22695.5 1841.77  25
   8  10   0 20888.7 2158.38  45
   8  10   0 19913.4 2595.27  14
   8  10   0 19686.7 1758.72   9
   8  10   0 19262.6 2091.14  10
  -8  10   0 25470.9 1827.12  37
  -8  10   0 27538.8 1907.92  38
   8  10   1 64474.0 2708.40  20
   8  10   1 62201.6 3314.28  45
   8  10   1 65252.5 2813.43   9
  -8  10  -1 65363.8 2620.21  38
  -8  10  -1 64439.7 2607.18  37
   8  10   2 7027.22 1030.18  45
  -8  10  -2 7802.96 810.663  54
  -8  10  -2 6970.20 725.757  38
  -8  10  -2 7870.79 781.903  37
   8  10   2 6939.19 767.858  20
  -8  12   5 41218.9 1939.47  46
  -8  12   5 39174.0 1829.79  47
  -8  12   5 38783.1 1686.05  39
   8  12  -5 37528.4 2350.36  22
   8  12  -4 80296.6 3724.30  22
  -8  12   4 73314.9 2923.83  38
  -8  12   4 82533.1 3078.90  39
   8  12  -4 76965.1 2803.42  18
   8  12  -4 78978.7 2584.26  25
  -8  12   4 77305.3 3330.16  47
  -8  12   4 81215.8 3259.36  46
   8  12  -3 59973.6 2745.73  25
  -8  12   3 58038.2 2796.98  38
   8  12  -3 57542.5 2825.08  18
  -8  12   3 55117.2 2918.42  56
  -8  12   3 52147.2 2667.61  13
  -8  12   3 60723.3 3002.35  46
  -8  12   3 57386.4 3124.67  47
  -8  12   2 58397.1 3032.87  54
  -8  12   2 62262.5 3042.79  56
   8  12  -2 63962.6 3181.20  18
   8  12  -2 66911.6 3050.25  25
  -8  12   2 59949.5 2857.56  13
   8  12  -2 62264.3 2698.22   9
  -8  12   2 59774.5 2818.83  38
  -8  12   1 19321.7 1540.43  37
  -8  12   1 23556.4 1748.32  38
  -8  12   1 20866.0 1833.72  54
  -8  12   1 20464.7 1634.18  13
   8  12  -1 23169.6 1755.59   9
   8  12  -1 23779.2 1911.61  25
   8  12   0 32585.4 2198.76  25
  -8  12   0 31392.3 1851.66  37
  -8  12   0 34814.6 1975.17  38
   8  12   0 36380.8 2140.85   9
  -8  12   0 33417.1 1937.94  13
  -8  12   0 34842.5 2132.87  54
   8  12   0 39622.9 2498.53  45
  -8  12  -1 119594. 3081.77  37
  -8  12  -1 115739. 3038.93  38
   8  12   1 112768. 3286.38   9
  -8  12  -1 116482. 3226.21  54
   8  12   1 116857. 3719.71  45
  -8  12  -1 118062. 2991.11  13
  -8  14   4 57875.9 2175.24  46
  -8  14   4 57873.2 2395.60  47
   8  14  -4 62195.6 2140.53  18
  -8  14   4 58229.1 2105.57  38
  -8  14   4 57397.8 1790.75  39
  -8  14   3 36951.4 2161.60  47
  -8  14   3 38942.0 2022.46  46
   8  14  -3 36334.6 1776.80  25
  -8  14   3 35781.0 1750.23  39
  -8  14   3 33491.6 1863.28  38
   8  14  -3 31578.7 1913.47  18
   8  14  -2 14493.2 1296.03   9
  -8  14   2 14219.7 1307.30  38
   8  14  -2 15625.4 1393.34  25
  -8  14   2 14874.5 1325.78  13
  -8  14   2 15711.5 1404.63  46
  -8  14   2 16020.1 1541.09  47
  -8  14   2 14408.6 1348.11  56
   8  14  -2 15047.6 1494.27  18
  -8  14   1 6311.33 841.727  37
  -8  14   1 5558.83 841.130  38
  -8  14   1 6322.62 883.232  13
  -8  14   1 4988.48 880.147  54
  -8  14   1 7726.32 997.658  56
   8  14  -1 8374.81 1037.54   9
   8  14  -1 9055.37 1275.98  25
  -8  14   0 78744.6 2687.68  54
  -8  14   0 77685.8 2511.47  56
  -8  14   0 73871.8 2368.72  37
  -8  14   0 77035.3 2479.15  38
  -8  14   0 75934.6 2439.58  13
   8  14   0 76767.5 2631.99   9
  -8  14  -1 117515. 2385.52  38
  -8  14  -1 117480. 2208.16  13
  -8  14  -1 120925. 2374.03  37
  -8  14  -1 115159. 2384.92  54
  -8  14  -1 118048. 2273.89  56
  -8  16   3 19364.1 1248.85  47
  -8  16   3 20171.7 1128.95  38
   8  16  -3 18235.7 1167.19  18
  -8  16   3 19390.2 1021.02  46
  -8  16   2 2687.02 614.838  47
  -8  16   2 2599.39 529.117  46
  -8  16   2 3222.08 580.692  38
  -8  16   1 8168.60 757.504  38
  -8  16   1 8577.67 768.274  13
   8  16  -1 8476.63 802.379   9
  -8  16   1 10008.1 811.835  46
  -8  16   1 10223.8 863.554  47
  -8  16   1 9776.73 803.365  56
  -8  16   1 8888.21 686.951  37
   8  16   0 3687.26 518.860   9
  -8  16   0 2898.42 435.927  38
  -8  16   0 2396.99 357.675  13
   9 -15  -3 15527.6 810.483  21
   9 -15  -2 9355.26 803.002  21
   9 -15  -1 16100.5 944.692  21
   9 -13  -4 45492.4 1742.46  22
   9 -13  -4 50488.6 1699.84  16
   9 -13  -4 50101.3 1673.84  43
   9 -13  -3 14850.8 1011.76  16
   9 -13  -3 13875.9 1129.83  21
   9 -13  -2 7683.57 965.957  21
   9 -13  -1 37753.0 1717.95  15
   9 -13  -1 38021.0 1840.68  21
   9 -13   0 134611. 3121.41  34
   9 -13   0 130773. 2743.22  21
   9 -13   0 129832. 2914.90  15
  -9 -11   5 63061.7 2275.16  34
   9 -11  -5 58362.9 1913.20  16
   9 -11  -5 59277.5 1971.05  43
   9 -11  -4 33531.1 1711.31  43
   9 -11  -4 28545.5 1648.23  21
   9 -11  -4 31133.7 1648.36  16
   9 -11  -3 8243.27 1083.79  21
   9 -11  -3 7897.52 899.925  16
   9 -11  -2 106353. 3582.88  21
   9 -11  -2 106140. 3355.79  15
   9 -11  -1 67143.0 2747.60  21
   9 -11  -1 64742.6 2676.92  15
   9 -11  -1 65213.4 2838.19  34
   9 -11   0 80508.4 2593.83  21
   9 -11   0 82982.4 2977.53  34
   9 -11   0 81509.2 2825.68  15
   9 -11   1 18576.6 1189.70  34
   9 -11   1 18320.4 1138.69  15
   9 -11   1 17543.5 959.985  19
  -9  -9   6 3995.00 634.299  34
   9  -9  -6 2869.49 464.355  16
   9  -9  -6 3224.63 479.730  43
   9  -9  -5 12158.5 1207.53  22
   9  -9  -5 14211.8 1175.44  16
   9  -9  -4 5343.89 892.330  43
   9  -9  -4 4853.18 962.746  21
   9  -9  -4 4484.30 837.109  16
   9  -9  -3 8671.59 1275.89  21
   9  -9  -3 7141.89 932.405  16
   9  -9  -2 25398.0 1931.80  21
   9  -9  -2 24622.7 1882.01  15
   9  -9  -1 4218.04 920.510  21
   9  -9  -1 4212.31 885.379  15
   9  -9  -1 5258.22 1091.31  34
   9  -9   0 6204.74 941.252  19
   9  -9   0 5575.18 861.255  21
   9  -9   0 4910.62 953.792  15
   9  -9   0 5893.27 1029.46  34
   9  -9   1 12064.5 1136.40  34
   9  -9   1 12367.2 1136.76  15
   9  -9   1 10588.3 991.858  19
   9  -9   2 1854.33 375.259  19
  -9  -7   6 24079.2 1541.06  34
   9  -7  -6 25140.1 1386.21  16
  -9  -7   6 23825.5 1426.98  36
   9  -7  -6 27696.0 1504.52  43
   9  -7  -5 9774.94 1158.10  43
   9  -7  -5 9943.65 1362.09  22
  -9  -7   5 11805.3 1257.42  36
   9  -7  -5 10789.9 1200.09  16
   9  -7  -4 53991.6 2569.90  43
   9  -7  -4 48593.3 2765.34  21
   9  -7  -4 55406.2 2579.76  16
   9  -7  -3 120300. 4310.43  21
   9  -7  -2 208055. 5510.36  21
   9  -7  -2 206507. 5461.93  15
   9  -7  -1 54831.4 2733.68  21
   9  -7  -1 54187.5 2802.14  15
   9  -7  -1 55707.3 2882.11  34
   9  -7   0 5021.22 1021.67  19
   9  -7   0 4883.60 807.527  21
   9  -7   0 5099.43 1078.96  15
   9  -7   0 5155.89 1043.91  34
   9  -7   1 85169.1 2985.90  34
   9  -7   1 88331.9 3015.44  19
   9  -7   1 83144.1 2932.15  15
   9  -7   2 45602.2 1699.97  19
   9  -7   2 41348.7 1378.46  15
  -9  -5   6 162.460 585.709  36
  -9  -5   6 170.385 480.979  11
   9  -5  -6-59.1365 555.577  16
   9  -5  -6 314.110 384.646  35
  -9  -5   6 124.756 493.392  44
   9  -5  -6 951.270 562.345  43
   9  -5  -6 459.031 556.329  22
  -9  -5   5 8945.37 1251.63  36
   9  -5  -5 8491.36 1347.14  22
  -9  -5   5 9320.72 1179.23  44
   9  -5  -5 8664.03 1214.17  43
   9  -5  -5 8056.29 1181.40  16
   9  -5  -4 105932. 3694.40  43
   9  -5  -4 105152. 3629.98  16
   9  -5  -3 323846. 7224.91  21
   9  -5  -2 172375. 5151.69  15
   9  -5  -2 173495. 9764.92  32
   9  -5  -2 178838. 5112.58  21
   9  -5  -1 20654.9 1886.88  15
   9  -5  -1 19691.9 1644.77  19
   9  -5  -1 19434.0 1684.93  21
   9  -5  -1 17672.7 1766.04  34
   9  -5   0 41260.6 2459.97  15
   9  -5   0 43740.8 2522.40  34
   9  -5   0 42113.3 2436.28  19
   9  -5   1 37460.9 2069.59  15
   9  -5   1 40300.3 2139.55  34
   9  -5   1 38742.8 2179.07  19
   9  -5   2 86213.9 2572.63  19
  -9  -3   6 2323.58 750.404  36
   9  -3  -6 1092.04 417.668  35
  -9  -3   6 2262.86 762.941  44
   9  -3  -6 1413.28 710.022  43
   9  -3  -6 1085.65 666.541  22
  -9  -3   5 9204.27 1274.07  44
   9  -3  -5 10564.9 1343.45  43
   9  -3  -5 14105.0 1648.89  22
   9  -3  -5 11484.8 1419.53  16
   9  -3  -4 11536.8 1628.38  22
   9  -3  -4 12117.8 1408.37  16
   9  -3  -4 12214.8 1378.66  43
   9  -3  -3 1084.29 756.071  21
   9  -3  -3 348.161 1624.69  32
   9  -3  -2 22900.3 1947.38  21
   9  -3  -2 25090.2 3704.94  32
  -9  -3   2 20220.4 3193.63   2
   9  -3  -2 25164.0 2100.54  15
   9  -3  -1 8580.30 1289.27  34
   9  -3  -1 10461.2 1258.03  21
   9  -3  -1 10389.2 1349.43  15
   9  -3  -1 7005.72 2304.95  32
   9  -3  -1 8375.44 1244.48  19
   9  -3   0 5736.07 1106.41  19
   9  -3   0 7345.09 1163.84  34
   9  -3   0 8414.25 1234.71  15
   9  -3   1 6712.11 1021.54  15
   9  -3   1 6776.74 1100.37  19
   9  -3   2 5845.98 840.671  19
   9  -1  -6 26000.2 1793.45  22
   9  -1  -6 27924.9 1996.66  43
  -9  -1   6 32001.0 2097.18  44
   9  -1  -6 27527.9 1580.91  35
  -9  -1   6 32127.4 2154.36  36
  -9  -1   5 143886. 4878.78  55
   9  -1  -5 143558. 4493.04  16
  -9  -1   5 139720. 4792.94  44
   9  -1  -5 154052. 4765.35  22
   9  -1  -5 152072. 4807.62  43
   9  -1  -4 108938. 4253.14  22
   9  -1  -4 107428. 3726.78  16
   9  -1  -4 111935. 3948.20  43
   9  -1  -3 12449.2 2863.58  32
  -9  -1   3 8551.99 2428.67   2
  -9  -1   2 86945.5 6513.74   2
   9  -1  -2 100760. 7491.30  32
   9  -1  -2 98886.3 3827.31  21
   9  -1  -2 95657.0 3830.09  19
  -9  -1   1 89674.7 7478.51  27
   9  -1  -1 121252. 8042.97  32
   9  -1  -1 110908. 3954.26  20
   9  -1  -1 116910. 4144.88  19
   9  -1  -1 99654.8 4423.65  45
   9  -1  -1 109608. 4096.18  15
   9  -1   0 228445. 5614.64  20
   9  -1   0 222088. 5667.64  19
   9  -1   0 220427. 6360.57  45
   9  -1   0 233639. 5649.74  15
   9  -1   1 46345.4 2691.03  45
   9  -1   1 46207.0 2297.62  10
   9  -1   1 46221.5 2445.58  20
   9  -1   1 43191.8 2437.42  19
   9  -1   2 6561.65 807.080  20
   9  -1   2 5590.08 833.031  19
  -9   1   6 28440.5 1892.75  39
   9   1  -6 25234.0 1545.64  35
  -9   1   6 32412.0 2127.93  36
   9   1  -6 28068.2 1866.40  22
  -9   1   6 28710.4 1831.47  46
  -9   1   6 29060.4 2053.40  44
   9   1  -6 28217.1 2011.51  43
   9   1  -5 149473. 4668.41  22
   9   1  -5 150679. 4892.57  43
  -9   1   5 140666. 5147.81  55
   9   1  -5 142271. 3963.91  35
  -9   1   5 138928. 4583.29  39
   9   1  -4 106503. 3970.70  43
   9   1  -4 113704. 4261.40  22
  -9   1   4 105007. 4059.07  39
   9   1  -3 8885.13 2253.95  32
   9   1  -3 10416.8 1257.22  10
  -9   1   3 9046.20 2267.47   2
   9   1  -3 11904.6 1610.73  19
   9   1  -3 9882.74 1492.47  22
  -9   1   2 94516.8 6930.64   2
   9   1  -2 103148. 7846.12  32
   9   1  -2 99557.3 3751.77  10
   9   1  -2 98388.5 3973.29  19
   9   1  -1 108996. 4550.72  45
  -9   1   1 103694. 6560.00   2
   9   1  -1 104413. 3956.58  20
   9   1  -1 116964. 4276.84  19
   9   1   0 228268. 5615.91  15
   9   1   0 232512. 5846.58  20
   9   1   0 238834. 6017.78  19
   9   1   0 235345. 5834.35  10
   9   1   0 244573. 6715.45  45
   9   1   1 47799.8 2573.49  20
   9   1   1 48156.2 2586.93  19
   9   1   1 48129.7 2364.95  10
   9   1   1 42027.8 2723.51  45
   9   1   2 5794.61 903.153  19
   9   1   2 4603.24 756.220  20
  -9   3   6 2532.59 916.531  44
  -9   3   6 1789.18 747.297  39
  -9   3   6 1598.17 723.449  46
  -9   3   6 343.641 673.290  36
   9   3  -6 1220.75 492.657  35
   9   3  -6 1368.58 737.947  22
   9   3  -5 10790.0 1500.65  43
  -9   3   5 9177.80 1361.73  39
  -9   3   5 10234.6 1460.15  46
   9   3  -5 11752.7 1316.99  35
  -9   3   5 9410.34 1642.74  55
   9   3  -5 12047.2 1521.65  22
   9   3  -4 10983.6 1475.19  43
  -9   3   4 10254.9 1459.17  39
  -9   3   4 11521.3 1495.65  46
   9   3  -4 11747.9 1522.21  22
  -9   3   3 2735.57 1797.99   2
   9   3  -3 6770.36 2134.69  32
   9   3  -3 1925.46 874.780  10
  -9   3   3 2450.95 1059.15  46
   9   3  -3 2872.15 1163.25  19
   9   3  -3 3173.48 990.579  22
  -9   3   2 22137.1 3547.02   2
   9   3  -2 21787.5 2035.34  19
   9   3  -2 25679.1 3982.46  32
   9   3  -2 24151.2 2288.85  45
   9   3  -2 24487.7 1973.96  10
  -9   3   2 18255.4 3380.60  48
   9   3  -1 10200.4 1546.21  45
   9   3  -1 9925.64 1406.81  20
   9   3  -1 10058.4 1567.54  19
   9   3  -1 10330.8 2503.53  32
  -9   3   1 8131.74 2131.93  48
   9   3  -1 10363.5 1418.97  10
   9   3   0 5559.47 1094.30  14
   9   3   0 6266.30 1180.63  20
   9   3   0 5540.01 1188.10  19
   9   3   0 7474.93 1548.56  45
   9   3   0 5869.66 1159.83  10
   9   3   1 6485.79 1166.21  20
   9   3   1 6032.16 1062.81  19
   9   3   1 5246.46 893.818  10
   9   3   1 5798.16 1296.06  45
   9   3   2 6039.82 997.940  45
   9   3   2 6579.15 834.235  19
   9   3   2 5070.75 832.890  20
  -9   5   6 542.749 614.686  39
   9   5  -6 470.505 679.792  22
  -9   5   6 1748.21 843.008  46
  -9   5   6-284.560 723.182  44
  -9   5   6-521.281 586.028  36
   9   5  -6 890.690 508.179  35
  -9   5   5 9575.75 1516.93  39
   9   5  -5 8204.32 1332.47  22
  -9   5   5 8350.95 1453.10  55
  -9   5   5 9127.19 1435.91  46
   9   5  -5 7663.12 1104.44  35
  -9   5   4 113733. 4785.36  39
  -9   5   4 111137. 4599.40  46
   9   5  -4 108520. 4071.68  22
   9   5  -3 284989. 6842.68  19
   9   5  -3 305336. 6296.03  10
  -9   5   3 310051. 7402.59  46
  -9   5   3 306127. 7210.57  56
  -9   5   2 175826. 9528.11   2
   9   5  -2 178229. 4999.89  10
  -9   5   2 171716. 10283.8  48
   9   5  -2 169634. 5609.67  45
   9   5  -2 176081. 5319.86  19
   9   5  -2 191925. 11383.4  32
  -9   5   2 165989. 9857.22  33
   9   5  -1 22963.9 1992.49  14
   9   5  -1 18474.1 1589.43  25
   9   5  -1 23458.0 2296.37  45
   9   5  -1 20791.4 2019.37  19
   9   5  -1 17141.2 1791.01  20
   9   5  -1 18749.9 1802.69  10
   9   5   0 42281.5 2992.05  45
   9   5   0 45352.2 2717.84  20
   9   5   0 44303.0 2758.00  19
   9   5   0 43463.7 2515.53  14
   9   5   0 46861.2 2649.26  10
   9   5   0 41769.5 2574.41   9
   9   5   1 41767.3 2791.13  45
  -9   5  -1 43390.4 2173.52  37
   9   5   1 42394.4 2331.75  19
   9   5   1 36110.3 2233.01  20
   9   5   2 87116.9 3029.89  45
   9   5   2 85946.7 2705.92  20
  -9   5  -2 89975.1 2560.01  37
  -9   7   6 23676.9 1450.18  44
   9   7  -6 25690.6 1715.81  22
  -9   7   6 26096.0 1716.00  46
  -9   7   6 22123.0 1168.40  11
  -9   7   6 23407.5 1597.73  39
   9   7  -5 11089.7 1393.18  22
  -9   7   5 12525.6 1648.73  46
  -9   7   5 11838.4 1548.09  39
  -9   7   5 8992.71 1368.83  55
  -9   7   4 45826.1 2937.99  47
  -9   7   4 48065.4 3084.30  46
  -9   7   4 51311.3 3180.94  39
   9   7  -3 113256. 3906.42  10
  -9   7   3 121677. 4670.42  46
  -9   7   3 111752. 4437.77  56
   9   7  -3 120258. 4041.46  14
  -9   7   2 196982. 5438.32  54
   9   7  -2 200016. 5325.16  10
   9   7  -2 214684. 5527.34  25
   9   7  -2 205869. 6044.25  45
   9   7  -2 205262. 5558.07  14
  -9   7   2 198857. 5179.23  13
   9   7  -2 199240. 5705.76  19
   9   7  -2 203096. 5568.00  18
   9   7  -1 54990.0 2865.13  10
   9   7  -1 48499.8 2546.64   9
   9   7  -1 52218.6 2609.98  25
  -9   7   1 52814.3 2545.36  38
   9   7  -1 56866.5 3359.11  45
   9   7  -1 53461.5 2963.26  20
   9   7  -1 55025.6 3001.15  19
   9   7  -1 54991.9 2985.35  14
   9   7   0 5367.48 1048.39  14
   9   7   0 5444.71 1174.39  19
   9   7   0 6050.46 1143.17  20
  -9   7   0 4945.83 877.684  38
   9   7   0 5808.10 1387.29  45
   9   7   0 5513.73 1087.86   9
   9   7   0 5050.30 968.722  10
   9   7   1 85076.6 3178.73  20
   9   7   1 86738.7 3063.30  19
  -9   7  -1 79912.1 2787.36  37
   9   7   1 88058.7 3786.86  45
  -9   7  -2 43789.9 1607.81  37
   9   7   2 45475.8 2091.98  45
  -9   7  -2 44220.8 1634.46  38
   9   7   2 43164.0 1751.99  20
  -9   9   6 4664.70 653.250  46
   9   9  -6 2919.36 789.846  22
  -9   9   6 3181.64 569.293  39
  -9   9   5 13758.6 1402.37  39
   9   9  -5 11338.0 1107.49  25
  -9   9   5 12208.2 1373.26  46
   9   9  -5 16127.3 1614.64  22
  -9   9   5 12616.6 1346.99  55
   9   9  -4 4520.29 1103.74  22
  -9   9   4 3635.11 980.920  39
  -9   9   4 4646.14 1069.01  46
  -9   9   4 5291.03 1158.32  47
  -9   9   3 7037.30 1109.72  13
   9   9  -3 6144.37 1056.34  14
  -9   9   3 7047.99 1288.49  46
  -9   9   3 6719.90 1244.89  56
   9   9  -3 6306.48 1113.57  18
   9   9  -3 6055.33 1166.44  25
  -9   9   2 23543.3 1959.72  54
   9   9  -2 25502.9 2063.50  18
  -9   9   2 25212.8 1810.23  38
   9   9  -2 30007.5 2181.00  25
   9   9  -2 25634.1 2011.86  14
  -9   9   2 24599.4 1869.52  13
   9   9  -2 27146.2 2031.38  10
   9   9  -1 5722.75 1314.58  45
  -9   9   1 5134.76 1045.54  54
   9   9  -1 3165.36 976.152  10
   9   9  -1 3634.56 877.462   9
  -9   9   1 4850.42 845.672  38
   9   9  -1 4465.34 1112.01  14
   9   9  -1 2654.78 839.156  25
   9   9  -1 4000.35 1198.14  19
   9   9   0 5464.57 1153.95  19
   9   9   0 6788.93 1359.09  45
   9   9   0 5047.85 966.732  25
  -9   9   0 4913.24 840.444  37
  -9   9   0 5093.23 868.219  38
   9   9   0 5923.65 1229.97  10
   9   9   0 5082.39 1004.39   9
   9   9   0 5426.99 983.034  20
   9   9   0 4276.34 1762.28  14
   9   9   1 11659.7 1162.28  20
  -9   9  -1 13909.6 1100.73  37
  -9   9  -1 13503.1 1121.52  38
   9   9   1 13380.7 1471.63  45
  -9   9  -2 1849.24 337.092  37
  -9   9  -2 2989.78 420.460  38
   9   9   2 2535.01 409.293  20
   9   9   2 2452.10 572.197  45
  -9   9  -2 2654.31 422.722  54
  -9  11   5 57834.0 2297.59  46
   9  11  -5 55626.3 2659.64  22
  -9  11   5 56215.3 2124.33  39
  -9  11   4 32232.0 1983.27  39
   9  11  -4 32533.5 1835.17  25
  -9  11   4 33126.0 1927.47  55
  -9  11   4 32550.4 2167.02  47
  -9  11   4 34471.0 2128.27  46
   9  11  -4 31899.4 1706.83  18
   9  11  -4 34747.3 2275.52  22
  -9  11   3 9404.27 1119.19  38
   9  11  -3 8737.78 1248.64  25
  -9  11   3 6686.80 1009.20  13
   9  11  -3 8897.98 1188.60  18
  -9  11   3 7405.09 1136.32  46
  -9  11   3 6740.02 1128.77  56
  -9  11   2 101483. 3427.09  38
   9  11  -2 107956. 3773.65  25
   9  11  -2 103653. 3205.39   9
  -9  11   2 103982. 3563.31  13
   9  11  -2 100524. 3860.89  14
   9  11  -2 104795. 3881.98  18
  -9  11   2 102534. 3795.54  54
  -9  11   2 97525.0 3659.31  56
   9  11  -1 66352.0 2782.35  25
  -9  11   1 63510.0 2643.27  38
  -9  11   1 65774.8 2724.89  13
   9  11  -1 64611.4 2973.01  45
   9  11  -1 58734.7 2591.59   9
  -9  11   1 64532.3 2925.85  54
   9  11   0 84634.6 3309.33  45
  -9  11   0 80982.3 2607.27  37
  -9  11   0 84672.0 2856.30  13
  -9  11   0 79201.6 2980.93  54
   9  11   0 80229.7 2875.23   9
  -9  11   0 81811.6 2762.18  38
  -9  11  -1 20704.1 1123.67  37
  -9  11  -1 19585.7 1137.37  38
   9  11   1 20021.0 1463.47  45
  -9  11  -1 21427.5 1296.34  54
  -9  11  -1 22613.8 1212.95  13
   9  13  -4 50658.0 1728.65  25
  -9  13   4 46438.0 1994.71  46
  -9  13   4 47351.5 1722.42  38
  -9  13   4 48494.2 1843.40  39
   9  13  -4 45597.1 1718.10  18
  -9  13   4 49887.8 2172.84  47
  -9  13   3 13532.7 1289.21  56
  -9  13   3 15582.2 1252.11  39
  -9  13   3 13379.4 1144.21  38
   9  13  -3 12873.7 1177.73  25
   9  13  -3 13377.6 1235.19  18
  -9  13   3 15697.7 1470.22  47
  -9  13   3 16147.8 1351.60  46
  -9  13   2 5564.19 871.806  13
   9  13  -2 7418.20 860.635   9
  -9  13   2 6026.59 937.269  56
   9  13  -2 7588.68 1034.67  25
  -9  13   2 6005.63 858.644  38
  -9  13   1 41537.8 1916.36  38
  -9  13   1 37371.5 1843.08  13
  -9  13   1 41113.7 2080.08  54
  -9  13   1 41805.0 2031.66  56
   9  13  -1 36520.5 1962.39  25
   9  13  -1 35797.9 1789.60   9
  -9  13   0 127797. 2931.90  13
   9  13   0 131261. 3129.16   9
  -9  13   0 124802. 2631.22  37
  -9  13   0 131240. 2950.32  38
  -9  13   0 133669. 3253.14  54
  -9  13   0 129620. 3092.11  56
   9  15  -3 19400.6 1042.66  25
  -9  15   3 17349.8 974.286  38
  -9  15   3 17259.1 1174.39  47
  -9  15   3 18427.6 1068.88  46
  -9  15   2 7824.97 744.162  13
  -9  15   2 7252.70 787.204  56
   9  15  -2 9613.86 732.171   9
  -9  15   2 8642.80 907.553  47
  -9  15   2 8085.33 810.123  46
  -9  15   2 7496.93 737.465  38
  -9  15   1 16409.2 972.744  13
   9  15  -1 14807.5 909.007   9
  -9  15   1 18621.6 1067.69  56
  -9  15   1 17634.0 1028.92  46
  -9  15   1 18968.5 1095.51  47
  -9  15   1 17068.3 994.366  38
  10 -14  -3 9060.54 660.338  21
  10 -14  -2 39119.1 1413.78  21
  10 -14  -1 48931.5 1371.79  21
  10 -12  -4 9627.00 680.882  16
  10 -12  -4 10402.2 884.932  22
  10 -12  -3 26230.0 1463.41  21
  10 -12  -2 98744.2 2863.81  21
  10 -12  -1 48983.2 1837.83  15
  10 -12  -1 51085.0 1882.56  21
  10 -12   0 42827.7 1513.13  15
 -10 -10   5 3567.08 643.472  34
  10 -10  -5 2555.11 467.281  22
  10 -10  -5 3117.98 501.199  16
  10 -10  -5 2322.29 458.618  43
  10 -10  -4 15385.1 1036.32  16
  10 -10  -4 16274.5 1091.67  43
  10 -10  -3 6352.29 967.836  21
  10 -10  -2 93835.7 3103.77  15
  10 -10  -2 97299.3 3250.82  21
  10 -10  -1 41289.6 2064.49  15
  10 -10  -1 40848.1 1954.07  21
  10 -10   0 19622.1 1318.26  15
  10 -10   0 19590.2 1064.38  21
  10 -10   0 21186.6 1413.62  34
  10 -10   1 8836.04 658.725  15
  10  -8  -6 8751.27 660.780  43
 -10  -8   6 9889.77 849.824  34
  10  -8  -5 8161.88 1066.00  22
  10  -8  -5 9330.83 900.472  16
  10  -8  -5 9058.98 926.563  43
  10  -8  -4 61639.4 2307.33  43
  10  -8  -4 62944.1 2328.76  16
  10  -8  -3 22545.0 1811.33  21
  10  -8  -2 10200.0 1286.60  15
  10  -8  -2 9608.52 1209.80  21
  10  -8  -1 37607.3 2239.38  34
  10  -8  -1 39006.2 2201.13  15
  10  -8  -1 40984.8 2131.21  21
  10  -8   0 27532.9 1750.49  34
  10  -8   0 29291.7 1771.82  15
  10  -8   0 30783.7 1639.08  19
  10  -8   1 33698.8 1463.72  15
  10  -8   1 33809.8 1430.87  19
 -10  -6   6 1243.67 555.694  36
  10  -6  -6 374.596 382.901  43
  10  -6  -6 929.359 439.347  22
  10  -6  -5 4605.03 757.939  16
 -10  -6   5 4278.79 849.522  36
  10  -6  -5 6208.16 881.223  43
  10  -6  -5 5296.79 1052.88  22
  10  -6  -4 201947. 4472.54  43
  10  -6  -4 199633. 4347.58  16
  10  -6  -3 223585. 5679.76  21
  10  -6  -2 52578.8 2729.72  21
  10  -6  -2 51270.8 2745.83  15
  10  -6  -1 43121.5 2445.47  15
  10  -6  -1 43122.1 2216.96  19
  10  -6  -1 41407.6 2226.53  21
  10  -6  -1 42626.4 2511.21  34
  10  -6   0 42681.8 2264.71  15
  10  -6   0 40495.0 2119.98  19
  10  -6   0 41051.1 2238.00  34
  10  -6   1 67522.5 2311.95  19
  10  -6   1 62645.0 2148.27  15
  10  -4  -6 6583.92 939.573  22
 -10  -4   6 5368.27 793.549  44
  10  -4  -6 5495.50 818.173  43
 -10  -4   6 4677.73 830.850  36
  10  -4  -5 2709.11 931.713  22
 -10  -4   5 3887.32 812.198  44
  10  -4  -5 1562.29 683.965  43
  10  -4  -5 2469.03 642.082  16
  10  -4  -4 113236. 3546.02  43
  10  -4  -4 132556. 4535.85  22
  10  -4  -3 61290.5 3128.09  21
  10  -4  -2 5072.36 1060.05  21
  10  -4  -2 3430.40 955.430  15
  10  -4  -1 84631.9 3169.15  21
  10  -4  -1 86875.5 3329.73  19
  10  -4  -1 85170.7 3528.42  15
  10  -4   0 13127.3 1362.97  15
  10  -4   0 10735.2 1271.72  19
  10  -4   0 9719.51 1230.82  34
  10  -4   1 14019.5 1122.67  15
  10  -4   1 15129.7 1114.29  10
  10  -4   1 15243.4 1271.09  19
  10  -4   2 10618.5 734.217  19
 -10  -2   6 6061.12 942.758  44
  10  -2  -6 4663.05 804.895  43
  10  -2  -6 5528.40 933.496  22
 -10  -2   6 5665.29 973.916  36
  10  -2  -5 11792.2 1302.45  43
  10  -2  -5 10984.7 1405.72  22
 -10  -2   5 10347.3 1336.53  44
  10  -2  -5 12140.7 1260.19  16
 -10  -2   5 11932.8 1397.83  55
  10  -2  -4 703.070 556.358  43
  10  -2  -4 790.176 896.210  22
  10  -2  -3 47650.5 2620.64  10
  10  -2  -2 126612. 4285.31  21
  10  -2  -2 140944. 4427.33  19
  10  -2  -1 34521.5 2314.03  19
  10  -2  -1 33461.0 2278.17  15
  10  -2   0 5198.02 969.667  15
  10  -2   0 6076.22 1084.31  19
  10  -2   1 10425.5 1134.95  19
  10  -2   1 8642.30 921.501  10
  10  -2   2 10610.3 784.142  19
 -10   0   6 70959.0 2933.86  44
  10   0  -6 71499.5 2844.30  22
 -10   0   6 74794.1 3044.17  36
  10   0  -5 95870.4 3528.58  43
  10   0  -5 100851. 3796.61  22
 -10   0   5 91944.8 3973.69  55
  10   0  -4 38251.8 2168.15  43
  10   0  -4 42857.4 2667.99  22
  10   0  -3 7346.86 1343.95  22
  10   0  -3 6912.45 1193.73  10
  10   0  -2 256716. 6268.45  19
  10   0  -2 267741. 6311.16  10
  10   0  -1 311458. 6778.42  19
  10   0  -1 321719. 6796.23  10
  10   0   0 141989. 4322.89  20
  10   0   0 141829. 4426.36  19
  10   0   0 130873. 4826.30  45
  10   0   1 1548.89 621.840  20
  10   0   1 720.775 564.592  19
  10   0   1 1258.42 519.751  10
  10   0   2 5016.05 576.804  19
  10   2  -6 4918.46 990.877  22
 -10   2   6 6372.05 1051.02  44
 -10   2   6 5940.01 1016.11  36
 -10   2   6 7448.93 1018.29  39
 -10   2   5 8919.36 1523.90  55
  10   2  -5 12237.8 1464.75  22
 -10   2   5 10577.1 1339.78  39
  10   2  -4 194.313 803.570  43
  10   2  -4-235.155 833.317  22
 -10   2   4 2057.55 896.287  39
  10   2  -3 42922.3 2753.69  19
  10   2  -3 49440.7 2611.90  22
  10   2  -3 44409.8 2525.09  10
  10   2  -2 137358. 4588.01  10
  10   2  -2 131392. 4734.55  19
  10   2  -1 33603.3 2335.34  20
  10   2  -1 33515.4 2402.59  19
  10   2  -1 37784.9 2444.14  10
  10   2  -1 35421.3 2739.27  45
  10   2   0 6764.50 1078.20  10
  10   2   0 5260.17 939.621  14
  10   2   0 6606.70 1283.44  45
  10   2   0 6104.80 1156.98  19
  10   2   0 6042.85 1057.65  20
  10   2   1 10595.8 1157.86  19
  10   2   1 7686.00 998.412  20
  10   2   1 10165.1 969.099  10
  10   2   1 11585.3 1458.86  45
  10   2   2 10247.3 742.467  20
  10   2   2 8550.92 647.743  19
 -10   4   6 5005.87 903.043  39
 -10   4   6 4655.32 771.323  46
 -10   4   6 4062.65 734.753  36
 -10   4   6 3946.51 928.419  44
  10   4  -6 3383.55 848.637  22
 -10   4   5 4264.35 1275.10  55
  10   4  -5 2846.48 883.951  22
 -10   4   5 4336.89 1079.67  39
 -10   4   5 3666.17 988.006  46
 -10   4   4 123156. 4749.92  39
  10   4  -4 116600. 3749.10  14
 -10   4   4 120714. 4390.70  46
  10   4  -4 119751. 4179.25  22
  10   4  -3 63096.8 2973.96  10
  10   4  -3 59122.1 3305.88  19
 -10   4   3 61574.5 3069.34  46
  10   4  -2 3642.28 1008.55  10
  10   4  -2 3330.32 1150.33  19
  10   4  -1 91464.3 3744.25  10
  10   4  -1 90641.3 4098.79  45
  10   4  -1 84647.0 3566.21  20
  10   4  -1 89078.7 3845.42  19
  10   4   0 11766.7 1284.67  10
  10   4   0 9745.64 1180.02  14
  10   4   0 11008.7 1321.39  20
  10   4   0 11782.2 1432.24  19
  10   4   0 13048.1 1666.01  45
  10   4   1 13509.5 1220.70  19
  10   4   1 13331.9 1227.05  20
 -10   4  -1 17225.2 1124.37  38
  10   4   1 14596.9 1525.38  45
  10   4   2 10696.2 757.304  20
 -10   6   6 240.035 491.708  44
 -10   6   6 235.240 480.099  39
  10   6  -6 1174.05 620.602  22
 -10   6   6 779.231 520.845  46
 -10   6   5 2909.90 964.921  46
 -10   6   5 5174.38 1146.29  55
 -10   6   5 3455.18 981.139  39
  10   6  -4 202200. 5335.14  22
 -10   6   4 197315. 5566.80  46
 -10   6   4 207798. 5959.25  39
  10   6  -4 192325. 4508.03  14
 -10   6   3 219236. 5791.17  46
 -10   6   3 217689. 5720.57  56
  10   6  -3 219483. 5454.01  10
  10   6  -3 223038. 5579.01  14
  10   6  -2 56481.7 3019.84  14
 -10   6   2 56093.7 2597.76  13
  10   6  -2 53032.0 2601.59  25
  10   6  -2 53301.5 3092.95  19
 -10   6   2 51197.6 2643.56  54
  10   6  -2 53593.7 2859.65  10
  10   6  -1 41781.1 2505.13  10
  10   6  -1 43383.0 2610.85  14
  10   6  -1 43104.5 2128.18  25
  10   6  -1 45137.7 2781.20  19
  10   6  -1 42675.0 2826.29  45
  10   6   0 39625.7 2105.38  14
  10   6   0 39038.9 2232.27  10
  10   6   0 41953.4 2318.24  20
  10   6   0 43777.5 2472.17  19
 -10   6   0 36453.8 1839.93  38
  10   6   0 42890.8 2692.15  45
  10   6   1 68000.7 2863.58  45
 -10   6  -1 58960.5 1982.64  38
  10   6   1 61439.4 2342.66  20
  10   6   1 65859.3 2286.78  19
 -10   6  -1 63541.2 1989.06  37
 -10   8   6 8414.54 766.434  39
  10   8  -6 10272.4 1040.53  22
 -10   8   6 9197.60 762.165  46
 -10   8   5 9158.65 1135.98  39
  10   8  -5 8218.77 1015.57  25
  10   8  -5 9633.44 1177.40  22
 -10   8   5 8434.43 1145.14  46
 -10   8   5 10519.1 1219.89  55
 -10   8   4 65477.2 3092.71  39
  10   8  -4 70515.2 3072.01  22
 -10   8   4 58622.0 2864.03  47
 -10   8   4 65019.8 3069.36  46
  10   8  -3 22437.8 1882.24  25
  10   8  -3 21834.3 1760.76  14
 -10   8   3 22004.3 1925.68  56
 -10   8   3 24724.5 1929.05  46
  10   8  -3 22114.8 2013.40  10
 -10   8   2 10650.4 1321.57  54
  10   8  -2 9011.55 1463.39  19
  10   8  -2 9970.12 1329.90  14
 -10   8   2 12766.7 1268.09  13
  10   8  -2 9447.22 1276.80  10
  10   8  -2 9289.04 1240.85  25
  10   8  -1 38803.8 2424.10  19
  10   8  -1 39981.0 2042.31  25
 -10   8   1 40964.0 2336.92  54
  10   8  -1 39630.3 2392.94  14
 -10   8   1 40698.6 1989.58  38
  10   8  -1 39051.6 2553.71  45
  10   8  -1 38202.9 2036.01   9
  10   8  -1 36646.3 2304.74  10
  10   8   0 28653.7 1794.77  20
  10   8   0 28470.5 1903.30  19
 -10   8   0 29336.8 1606.24  38
  10   8   0 31089.4 2174.14  45
  10   8   0 28120.2 2176.43  14
  10   8   0 27981.2 1798.20  10
  10   8   1 35199.9 1851.59  45
 -10   8  -1 36686.1 1435.76  38
 -10   8  -1 37307.0 1330.23  37
 -10  10   5 1980.31 509.577  55
 -10  10   5 2345.02 522.143  44
  10  10  -5 4129.06 822.122  22
 -10  10   5 2446.14 590.322  39
  10  10  -5 2586.95 508.911  25
 -10  10   5 2125.52 589.383  46
 -10  10   4 16065.7 1406.08  39
 -10  10   4 15251.2 1373.64  55
 -10  10   4 15422.0 1438.00  47
 -10  10   4 14404.5 1350.06  46
  10  10  -4 17898.6 1385.87  25
 -10  10   3 6721.29 1068.95  56
 -10  10   3 6487.20 1033.28  46
  10  10  -3 6297.71 1068.57  25
  10  10  -3 6221.48 1379.21  14
 -10  10   3 6902.95 924.027  13
 -10  10   2 101060. 3085.20  38
 -10  10   2 99996.9 3230.53  13
  10  10  -2 94929.7 3496.59  14
 -10  10   2 99114.9 3475.23  54
 -10  10   2 99937.5 3500.21  56
  10  10  -2 101474. 3361.25  25
  10  10  -1 37092.9 1868.84  25
 -10  10   1 42913.1 1948.68  38
  10  10  -1 38789.3 1897.22   9
  10  10  -1 39346.3 2695.04  14
  10  10  -1 42290.1 2302.37  45
 -10  10   1 41482.1 2197.79  54
 -10  10   1 39319.0 1975.03  13
 -10  10   0 16972.9 1185.51  13
 -10  10   0 17059.0 1130.44  38
 -10  10   0 15408.7 1242.87  54
 -10  10  -1 10276.7 693.127  13
 -10  10  -1 10201.7 759.513  54
 -10  10  -1 9672.32 610.729  38
  10  10   1 9986.92 879.748  45
 -10  12   4 12499.4 1090.81  47
  10  12  -4 10376.0 878.639  25
 -10  12   4 11723.0 1038.14  46
 -10  12   4 11971.7 977.807  39
 -10  12   3 24816.7 1664.78  47
 -10  12   3 27380.3 1642.73  46
  10  12  -3 29416.1 1663.02  25
 -10  12   3 25444.0 1627.52  56
 -10  12   3 26137.2 1356.58  38
 -10  12   2 96788.9 3068.78  56
 -10  12   2 97151.6 2707.11  38
 -10  12   2 94956.0 2829.65  13
 -10  12   2 99310.8 3061.87  46
  10  12  -2 105930. 3050.90  25
 -10  12   1 52216.0 1892.19  38
 -10  12   1 50379.6 1941.46  13
  10  12  -1 51582.5 1851.64   9
  10  12  -1 49775.9 1959.35  25
 -10  12   1 54360.2 2205.50  54
 -10  12   1 54729.4 2158.70  56
 -10  12   0 41152.3 1473.64  13
 -10  12   0 42006.3 1638.42  54
 -10  12   0 44409.1 1636.16  56
 -10  12   0 43811.0 1438.75  38
 -10  14   3 8572.79 831.659  47
 -10  14   3 8564.90 753.763  46
  10  14  -3 10059.4 821.733  25
 -10  14   3 7568.75 602.984  39
  10  14  -2 37089.5 1569.62  25
 -10  14   2 39162.5 1439.69  13
 -10  14   2 41261.2 1614.70  56
 -10  14   2 43002.1 1721.06  47
 -10  14   2 42638.0 1582.27  46
 -10  14   2 43587.4 1409.09  39
 -10  14   2 41042.6 1367.02  38
 -10  14   1 56215.6 1563.11  13
 -10  14   1 57223.1 1666.23  56
 -10  14   1 52939.2 1413.82  38
 -10  14   1 56548.1 1630.39  46
 -10  14   1 57013.9 1685.91  47
  11 -13  -2 48344.6 1354.03  21
  11 -11  -4 13918.9 937.711  22
  11 -11  -3 40504.0 1661.76  21
  11 -11  -2 29898.7 1435.16  21
  11 -11  -1 21694.1 1006.32  21
 -11  -9   5 52479.4 1843.17  34
  11  -9  -5 58498.5 1693.78  22
  11  -9  -4 11170.4 1065.67  22
  11  -9  -3 16553.6 1300.03  21
  11  -9  -2 42966.7 1977.92  21
  11  -9  -1 8803.90 952.335  15
  11  -9  -1 9493.17 855.619  21
  11  -9   0 33667.6 1408.59  15
  11  -7  -5 57210.7 1797.84  43
  11  -7  -5 55861.5 1670.24  16
  11  -7  -4 41981.9 2130.77  22
  11  -7  -3 22332.4 1629.40  21
  11  -7  -2 20359.8 1522.50  21
  11  -7  -1 67870.9 2634.87  15
  11  -7  -1 68910.8 2324.92  21
  11  -7   0 85447.5 2537.59  15
  11  -7   0 88975.6 2371.08  19
 -11  -5   6 13094.3 975.335  36
  11  -5  -6 14210.1 850.443  43
  11  -5  -6 13989.2 950.058  22
  11  -5  -5 42931.7 1773.85  43
 -11  -5   5 42387.0 2153.65  36
  11  -5  -5 41156.3 1613.37  16
  11  -5  -4 40478.7 2292.50  22
  11  -5  -3 9585.66 1097.92  10
  11  -5  -3 7431.87 1086.75  21
  11  -5  -2 28144.2 1859.48  21
  11  -5  -1 39302.2 1992.99  19
  11  -5  -1 35674.6 1765.57  21
  11  -5  -1 36128.6 2104.23  15
  11  -5   0 94543.7 2821.96  19
  11  -5   0 88508.9 2776.89  15
  11  -5   1 51448.6 1331.47  10
  11  -5   1 59826.0 1740.73  19
 -11  -3   6 20893.2 1410.70  36
  11  -3  -6 22318.5 1342.11  22
 -11  -3   5 26336.3 1733.75  44
  11  -3  -5 30338.8 1923.36  22
  11  -3  -5 27588.9 1582.76  43
  11  -3  -4 13598.1 1508.25  22
  11  -3  -3 68249.6 3057.15  22
  11  -3  -3 73809.1 2927.83  10
  11  -3  -2 15296.5 1445.52  19
  11  -3  -1 20061.6 1598.51  19
  11  -3   0 12115.9 1136.94  10
  11  -3   0 13165.8 1245.75  19
  11  -3   1 1252.33 304.160  10
  11  -3   1 1688.24 459.502  19
  11  -1  -6 17386.6 1300.29  22
 -11  -1   6 14658.1 1284.06  36
 -11  -1   6 14328.7 1233.07  44
 -11  -1   5 2906.59 810.019  44
  11  -1  -5 2961.60 665.732  43
  11  -1  -5 4267.42 1010.80  22
 -11  -1   5 1446.76 752.982  55
  11  -1  -4 3241.77 908.232  22
  11  -1  -3 83066.5 3278.20  10
  11  -1  -3 90278.2 3377.99  22
  11  -1  -2 125070. 4056.27  19
  11  -1  -2 120381. 3996.07  10
  11  -1  -1 86460.8 3297.31  19
  11  -1  -1 89686.8 3344.04  10
  11  -1   0 43649.0 2183.41  19
  11  -1   0 46809.7 2158.93  10
  11  -1   1 13322.2 991.276  19
  11   1  -6 15953.2 1319.00  22
 -11   1   6 14632.8 1264.77  36
 -11   1   6 14620.1 1285.54  44
  11   1  -5 3370.13 900.604  22
 -11   1   5 1567.95 770.862  55
  11   1  -4 3173.86 935.052  22
  11   1  -3 78873.6 3418.50  19
  11   1  -3 84034.1 3425.91  10
  11   1  -3 88462.5 3297.89  22
  11   1  -2 118197. 4167.19  19
  11   1  -2 123106. 4159.57  10
  11   1  -1 88574.2 3454.39  19
  11   1  -1 89565.1 3410.16  10
  11   1   0 48125.2 2326.95  19
  11   1   0 46323.1 2166.95  10
  11   1   1 13488.5 1002.60  19
 -11   3   6 22195.9 1350.70  36
 -11   3   6 18169.3 1092.63  39
 -11   3   6 20665.8 1419.45  44
  11   3  -6 21850.8 1443.87  22
  11   3  -5 26217.9 1946.52  22
 -11   3   5 27797.5 1887.26  39
 -11   3   5 27940.2 2198.67  55
 -11   3   4 12408.1 1437.32  39
  11   3  -4 12579.2 1416.41  22
  11   3  -3 62494.0 3248.01  19
  11   3  -3 68376.0 3081.71  10
  11   3  -2 13744.4 1652.96  19
  11   3  -2 13888.3 1556.64  10
  11   3  -2 10987.7 1185.57  25
  11   3  -1 20451.9 1788.85  19
  11   3  -1 20163.9 1666.95  14
  11   3  -1 20212.4 1739.52  10
  11   3   0 13412.7 1204.49  10
  11   3   0 12262.6 1275.61  19
  11   3   0 11541.5 1427.01  45
  11   3   1 1429.18 481.765  19
 -11   5   6 13888.0 1050.18  44
  11   5  -6 15976.7 1183.17  22
 -11   5   6 12610.2 896.864  39
  11   5  -5 48185.9 2369.24  22
 -11   5   5 47950.3 2637.50  55
 -11   5   5 43124.9 2256.67  39
 -11   5   5 43166.4 2081.34  46
  11   5  -4 36537.6 2014.77  14
 -11   5   4 35669.7 2279.99  39
 -11   5   4 31515.0 1989.10  46
  11   5  -3 9444.99 1307.59  10
 -11   5   3 7720.34 981.208  46
  11   5  -3 9516.28 1725.90  19
  11   5  -3 11183.1 1429.12  14
  11   5  -2 29189.5 2091.56  10
  11   5  -2 32403.4 2219.27  14
  11   5  -2 31295.1 1806.53  25
 -11   5   2 30902.6 1920.69  56
  11   5  -2 32105.4 2340.63  19
  11   5  -1 36321.4 2195.62  10
  11   5  -1 38383.5 2171.07  14
 -11   5   1 40119.8 2117.35  54
  11   5  -1 34346.2 2371.77  45
  11   5  -1 38296.5 2334.19  19
  11   5   0 89401.3 2709.08  10
  11   5   0 86408.8 2450.20  14
  11   5   0 90782.1 3341.32  45
  11   5   0 97443.4 3112.51  19
  11   5   1 42663.5 1390.96  19
 -11   7   5 60706.0 2419.52  39
  11   7  -5 62617.2 2345.26  25
 -11   7   5 55392.2 2216.36  46
 -11   7   5 57038.9 2509.88  55
 -11   7   4 34504.4 2104.72  39
 -11   7   4 32906.0 1981.26  46
  11   7  -4 31499.2 1720.42  14
  11   7  -3 24121.2 1875.62  10
 -11   7   3 25721.4 1765.26  56
  11   7  -3 22288.9 1717.63  25
 -11   7   3 26232.6 1784.81  46
  11   7  -3 26487.2 1873.81  14
  11   7  -2 22604.2 1764.54  10
 -11   7   2 23399.4 1618.60  54
 -11   7   2 23554.1 1696.59  56
  11   7  -2 21965.0 1495.96  25
  11   7  -2 17974.3 1787.59  19
  11   7  -2 24100.4 1872.16  14
 -11   7   2 22287.0 1450.62  13
  11   7  -1 70856.8 3090.76  45
 -11   7   1 68213.4 2639.95  54
  11   7  -1 76570.8 2886.87  10
  11   7  -1 79005.2 3112.44  19
  11   7  -1 74530.7 2819.81  14
 -11   7   1 69718.2 2479.57  13
  11   7   0 85495.5 2986.07  45
  11   7   0 82883.5 2623.55  19
 -11   7   0 85983.9 2675.27  54
  11   9  -5 55568.0 1762.90  25
 -11   9   5 51995.9 1908.36  55
 -11   9   5 52947.6 1893.46  39
 -11   9   5 52809.0 1847.71  46
 -11   9   4 8323.90 1030.04  55
 -11   9   4 9672.39 1037.61  39
 -11   9   4 8314.13 928.288  47
 -11   9   4 9415.88 1033.51  46
  11   9  -3 19057.3 1426.45  25
  11   9  -3 18990.2 1492.80  14
 -11   9   3 18612.7 1463.49  56
 -11   9   3 19144.6 1457.42  46
  11   9  -2 45488.3 2311.41  14
 -11   9   2 47113.4 1972.12  13
 -11   9   2 47131.6 2157.16  54
 -11   9   2 47023.2 2205.74  56
  11   9  -2 46272.8 2014.49  25
  11   9  -1 11723.1 1661.25  14
 -11   9   1 8338.87 852.532  13
 -11   9   1 7885.95 913.889  54
  11   9  -1 10306.4 916.374  25
 -11   9   0 40156.8 1470.93  13
 -11   9   0 37357.7 1566.10  54
  11  11  -4 14372.7 1007.44  25
 -11  11   4 16472.3 1084.92  46
 -11  11   4 15180.9 953.243  55
 -11  11   4 17771.8 1107.68  39
 -11  11   4 16788.9 1039.09  47
 -11  11   3 45740.4 1925.59  56
 -11  11   3 48188.7 2051.72  47
 -11  11   3 47883.6 1941.22  46
  11  11  -3 46358.6 1865.75  25
 -11  11   2 30869.6 1596.07  56
 -11  11   2 35037.5 1659.41  46
 -11  11   2 33252.3 1456.96  13
 -11  11   1 20788.1 1084.46  13
 -11  11   1 21318.2 1214.98  54
 -11  11   1 21441.7 1202.70  56
 -11  13   2 55029.9 1624.48  56
 -11  13   2 54122.5 1459.27  39
 -11  13   2 54350.8 1690.06  47
 -11  13   2 54085.6 1568.21  46
  12 -10  -4 11754.4 722.078  22
  12 -10  -3 12124.5 851.009  22
  12 -10  -2 1973.18 370.292  10
  12 -10  -2 2335.21 398.155  22
  12  -8  -5 12697.0 742.898  22
  12  -8  -4 4716.49 653.388  22
  12  -8  -3 746.243 415.100  22
  12  -8  -2 19917.2 1128.80  10
  12  -8  -1 39732.5 1464.39  10
  12  -6  -5 20268.1 1146.60  22
  12  -6  -4 11998.7 1042.42  22
  12  -6  -3 1469.08 453.862  10
  12  -6  -3 1530.11 588.141  22
  12  -6  -2 46789.6 1947.00  10
  12  -6  -2 46179.2 1789.85  22
  12  -6  -1 146453. 3156.42  10
  12  -6   0 97465.1 1901.88  19
  12  -6   0 96392.9 1992.84  10
 -12  -4   5 1239.76 562.144  36
  12  -4  -5 1807.52 535.861  22
  12  -4  -4 21976.3 1514.40  22
  12  -4  -3 3423.78 724.659  22
  12  -4  -3 3080.64 656.576  10
  12  -4  -2 5685.10 824.746  10
  12  -4  -1 50588.2 1954.72  19
  12  -4  -1 48549.5 2010.89  10
  12  -4   0 39366.3 1494.57  19
  12  -4   0 37505.6 1409.39  10
 -12  -2   6-250.248 419.946  36
  12  -2  -6 743.468 367.611  22
  12  -2  -5 22101.9 1427.46  22
  12  -2  -4 24429.2 1601.52  22
  12  -2  -3 28507.9 1697.15  22
  12  -2  -3 27633.9 1677.99  10
  12  -2  -2 7189.23 1005.50  10
  12  -2  -2 7699.28 948.076  19
  12  -2  -1 464.772 477.788  10
  12  -2  -1 1683.75 638.069  19
  12  -2   0 24620.4 1314.71  19
  12  -2   0 22741.7 1175.92  10
  12   0  -6 17264.5 1073.62  22
 -12   0   6 18169.9 1092.26  36
 -12   0   5 47004.9 2177.84  44
 -12   0   5 47405.1 2222.74  55
  12   0  -4 34382.6 1892.45  22
  12   0  -3 98689.8 3310.55  19
  12   0  -3 120776. 3580.51  10
  12   0  -2 58311.4 2570.14  19
  12   0  -2 60252.7 2595.24  10
  12   0  -1 1714.20 574.141  10
  12   0  -1 2286.99 742.619  19
  12   0   0 90451.3 2299.67  10
  12   0   0 87545.3 2503.78  19
 -12   2   6 271.173 328.359  36
 -12   2   6-395.690 416.263  44
  12   2  -6 659.977 418.458  22
  12   2  -5 20729.4 1449.80  22
 -12   2   5 22554.3 1664.71  55
  12   2  -4 22785.0 1560.37  22
  12   2  -3 29053.0 1854.46  10
  12   2  -3 23870.2 1806.26  19
  12   2  -2 7188.60 1031.73  10
  12   2  -2 6920.91 1089.66  19
  12   2  -1 1375.44 664.486  19
  12   2  -1 590.589 534.823  10
  12   2  -1 1891.87 591.485  14
  12   2   0 23042.1 1322.58  19
  12   2   0 24306.3 1182.70  10
 -12   4   5 884.564 468.872  39
  12   4  -5 1917.45 634.479  22
 -12   4   5 2240.38 663.247  55
  12   4  -4 23027.0 1540.10  14
  12   4  -4 21187.1 1441.23  22
 -12   4   4 18348.6 1405.47  39
  12   4  -3 2990.54 834.870  14
  12   4  -3 1967.85 679.884  10
  12   4  -3 2261.33 659.088  25
  12   4  -2 6212.62 1049.87  19
  12   4  -2 6058.56 963.968  10
  12   4  -2 6552.05 970.331  14
  12   4  -1 50028.2 2102.37  10
  12   4  -1 49880.2 2210.30  19
  12   4  -1 49047.7 2008.85  14
  12   4   0 34916.4 1531.73  19
 -12   4   0 35450.8 1302.14  54
 -12   6   5 16858.1 1088.05  39
  12   6  -5 15088.2 1072.23  25
  12   6  -5 18805.1 1143.23  22
 -12   6   5 18251.1 1303.57  55
  12   6  -4 11133.9 1081.87  25
  12   6  -4 13821.5 1108.30  14
 -12   6   4 10310.5 1071.39  39
  12   6  -3 1820.97 743.107  10
  12   6  -3 2300.02 664.229  25
  12   6  -3 2343.63 691.359  14
  12   6  -2 48052.7 1734.23  25
  12   6  -2 46111.7 2145.55  10
 -12   6   2 47230.4 1908.38  56
  12   6  -2 49768.4 2219.32  14
  12   6  -2 45350.1 2317.86  19
  12   6  -1 140912. 3262.22  10
 -12   6   1 146513. 3012.65  54
 -12   6   1 146819. 3023.47  56
  12   6  -1 138240. 3465.81  19
  12   6  -1 138722. 3081.89  14
 -12   6   1 144244. 2747.74  13
  12   6   0 67236.3 1809.66  19
 -12   8   5 11350.3 839.158  55
 -12   8   5 11269.8 763.010  39
  12   8  -5 11663.1 757.293  25
 -12   8   5 11346.1 801.006  44
 -12   8   4 5385.52 813.388  55
 -12   8   4 5196.40 607.773  46
  12   8  -4 4921.74 708.213  25
 -12   8   4 5512.12 719.684  39
  12   8  -3 177.513 448.333  25
 -12   8   3 1162.93 485.150  56
  12   8  -3 329.712 593.393  14
 -12   8   3 955.980 447.728  46
 -12   8   2 17618.9 1144.90  56
 -12   8   2 17492.9 1078.83  46
  12   8  -2 21404.9 1123.78  25
  12   8  -2 21291.6 1390.81  14
 -12   8   1 36897.7 1399.25  54
 -12   8   1 36651.0 1412.89  56
 -12   8   1 34898.5 1242.07  13
  12  10  -4 12440.6 790.309  25
 -12  10   4 16838.6 939.383  39
 -12  10   3 15886.4 1007.44  39
 -12  10   3 15374.9 1017.44  47
 -12  10   3 15465.0 927.381  46
  12  10  -3 13483.9 875.140  25
 -12  10   2 1950.54 418.892  46
 -12  10   2 2752.57 483.215  56
  12  10  -2 2379.59 486.819  25
  13  -7  -4 1732.37 369.764  22
  13  -7  -3 32921.6 1138.72  22
  13  -7  -2 102084. 1958.77  10
  13  -5  -4 27825.8 1222.76  22
  13  -5  -3 18931.8 940.654  10
  13  -5  -3 20181.2 996.777  22
  13  -5  -2 44954.4 1563.40  10
  13  -5  -1 72894.0 1715.52  10
  13  -3  -5 13209.9 840.790  22
 -13  -3   5 13158.0 867.434  36
  13  -3  -4 3183.20 533.382  22
  13  -3  -3 12434.3 899.090  10
  13  -3  -2 5571.59 693.328  10
  13  -3  -1 17806.5 932.777  19
  13  -3  -1 20122.9 1033.71  10
  13  -1  -5 50282.5 1645.42  22
  13  -1  -4 82607.7 2226.01  22
  13  -1  -3 15015.7 1065.97  10
  13  -1  -2 2154.53 547.288  19
  13  -1  -2 2658.70 568.011  10
  13  -1  -1 37575.2 1477.63  19
  13  -1  -1 35783.1 1197.06  14
  13  -1  -1 38817.0 1468.64  10
  13   1  -5 46612.3 1585.21  22
 -13   1   5 43378.8 1524.13  44
 -13   1   5 43728.7 1617.41  55
  13   1  -4 84650.9 2502.49  14
  13   1  -4 83055.7 2185.64  22
  13   1  -3 14068.6 1097.89  10
  13   1  -2 1922.63 568.482  19
  13   1  -2 2212.32 540.288  14
  13   1  -2 2049.21 521.318  10
  13   1  -1 37515.7 1249.15  14
  13   1  -1 37650.7 1552.68  19
  13   1  -1 37508.5 1450.65  10
 -13   3   5 12356.5 886.516  44
 -13   3   5 13017.2 963.715  55
  13   3  -4 3318.43 602.833  14
  13   3  -4 2114.90 520.113  25
  13   3  -3 12892.0 1086.88  14
  13   3  -3 10723.8 960.967  10
  13   3  -2 5139.12 732.296  14
  13   3  -2 5400.15 741.964  10
  13   3  -2 5249.89 792.105  19
  13   3  -1 18362.3 998.328  10
  13   3  -1 18372.9 1081.68  19
  13   3  -1 17069.3 851.065  14
  13   5  -4 23679.8 1146.25  25
 -13   5   4 22096.5 1093.41  39
 -13   5   3 17225.7 1036.00  39
  13   5  -3 16883.5 1229.86  10
  13   5  -3 17561.7 928.004  25
  13   5  -3 19709.4 1208.47  14
  13   5  -2 45851.2 1692.16  14
  13   5  -2 43514.7 1690.27  10
  13   5  -1 47016.6 1646.33  19
  13   5  -1 53191.5 1519.67  10
 -13   7   4 2390.19 515.291  55
 -13   7   4 1793.38 360.409  39
  13   7  -4 1946.03 376.563  25
 -13   7   3 37581.8 1399.09  39
  13   7  -3 36581.9 1454.47  14
  13   7  -2 95244.8 2207.06  14
  14  -2  -4 686.578 255.325  14
  14  -2  -3 19206.3 968.108  14
  14   0  -4 42853.1 1276.03  14
  14   0  -3 24351.6 955.355  10
  14   0  -3 28550.0 1184.57  14
  14   0  -2 27959.8 1025.59  10
  14   2  -3 16197.8 829.530  10
  14   2  -3 20582.2 977.126  14
   0   0   0    0.00    0.00   0

TITL janb0512 in Cm
REM Cm (#8 with fixed user cell!)
CELL 1.54184  11.384250  16.525108   5.680875  90.0000 116.3542  90.0000
ZERR    3.00   0.000349   0.000309   0.000148   0.0000   0.0036   0.0000
LATT -7
SYMM  x,-y, z
SFAC H N O S Mo
UNIT 28.80 6.00 2.40 39.00 9.00
REM  CrysAlisPro recorded range (K): Min=159.9; max=160.0; aver:159.9
TEMP -113
SIZE 0.01 0.03 0.05
TREF
HKLF 4
END
;
_shelx_hkl_checksum                17458
