# Supplementary material for: Direct Anchoring of Molybdenum Sulfide Molecular Catalysts on Antimony Selenide Photocathodes for Solar Hydrogen Production
Source: ACS Energy Lett. 2024 Jul 12;9(8):3828–34. doi: 10.1021/acsenergylett.4c01570 (PMC11320643; doi:10.1021/acsenergylett.4c01570)
Supplement: Supplementary file 2 — nz4c01570_si_002.zip [file nz4c01570_si_002.zip › Compound 1 1.cif]

data_janb0612

_publ_contact_author_name         'Dr. Blacque, Olivier'
_publ_contact_author_address
;
University of Zurich, Department of Chemistry B, Winterthurerstrasse 190
8057 Zurich
Switzerland
;
_publ_contact_author_email        olivier.blacque@chem.uzh.ch
_publ_contact_author_phone        0041446354651
_publ_contact_author_id_orcid     0000-0001-9857-4042

_publ_section_references
;
Dolomanov, O.V., Bourhis, L.J., Gildea, R.J, Howard, J.A.K. & Puschmann, H.
 (2009), J. Appl. Cryst. 42, 339-341.

Sheldrick, G.M. (2015a). Acta Cryst. A71, 3-8.

Sheldrick, G.M. (2015b). Acta Cryst. C71, 3-8.
;

_audit_creation_date               2023-12-08
_audit_creation_method
;
Olex2 1.5-ac6-012
(compiled 2023.08.24 svn.re1ec1418 for Rigaku Oxford Diffraction, GUI svn.r6817)
;

_chemical_name_common              ?
_chemical_name_systematic          ?
_chemical_formula_moiety           'H18 Mo3 O9 S4, 4(C7 H7 O3 S), 9.838(H2 O)'
_chemical_formula_sum              'C28 H65.68 Mo3 O30.84 S8'
_chemical_formula_weight           1440.58
_chemical_melting_point            ?

loop_
  _atom_type_symbol
  _atom_type_description
  _atom_type_scat_dispersion_real
  _atom_type_scat_dispersion_imag
  _atom_type_scat_source
 'C' 'C' 0.0181 0.0091 'International Tables Vol C Tables 4.2.6.8 and 6.1.1.4'
 'H' 'H' 0.0000 0.0000 'International Tables Vol C Tables 4.2.6.8 and 6.1.1.4'
 'Mo' 'Mo' -0.0483 2.7339
 'International Tables Vol C Tables 4.2.6.8 and 6.1.1.4'
 'O' 'O' 0.0492 0.0322 'International Tables Vol C Tables 4.2.6.8 and 6.1.1.4'
 'S' 'S' 0.3331 0.5567 'International Tables Vol C Tables 4.2.6.8 and 6.1.1.4'

_shelx_space_group_comment
;
The symmetry employed for this shelxl refinement is uniquely defined
by the following loop, which should always be used as a source of
symmetry information in preference to the above space-group names.
They are only intended as comments.
;
_space_group_crystal_system        'triclinic'
_space_group_IT_number             2
_space_group_name_H-M_alt          'P -1'
_space_group_name_Hall             '-P 1'
loop_
  _space_group_symop_operation_xyz
 'x, y, z'
 '-x, -y, -z'

_cell_length_a                     11.9671(2)
_cell_length_b                     15.1770(3)
_cell_length_c                     16.5425(3)
_cell_angle_alpha                  101.825(2)
_cell_angle_beta                   96.063(2)
_cell_angle_gamma                  109.273(2)
_cell_volume                       2726.71(9)
_cell_formula_units_Z              2
_cell_measurement_reflns_used      37235
_cell_measurement_temperature      160.0(1)
_cell_measurement_theta_max        76.5020
_cell_measurement_theta_min        2.7470
_shelx_estimated_absorpt_T_max     0.770
_shelx_estimated_absorpt_T_min     0.216
_exptl_absorpt_coefficient_mu      9.205
_exptl_absorpt_correction_T_max    0.742
_exptl_absorpt_correction_T_min    0.217
_exptl_absorpt_correction_type     analytical
_exptl_absorpt_process_details
;
CrysAlisPro 1.171.43.97a (Rigaku Oxford Diffraction, 2023)
Analytical numeric absorption correction using a multifaceted crystal
model based on expressions derived by R.C. Clark & J.S. Reid.
(Clark, R. C. & Reid, J. S. (1995). Acta Cryst. A51, 887-897)
Empirical absorption correction using spherical harmonics,
implemented in SCALE3 ABSPACK scaling algorithm.
;

_exptl_crystal_colour              green
_exptl_crystal_density_diffrn      1.755
_exptl_crystal_density_meas        ?
_exptl_crystal_density_method      ?
_exptl_crystal_description         plate
_exptl_crystal_F_000               1469
loop_
  _exptl_crystal_face_index_h
  _exptl_crystal_face_index_k
  _exptl_crystal_face_index_l
  _exptl_crystal_face_perp_dist
 0 -1 0 0.0540
 0 1 0 0.0430
 1 0 0 0.0916
 -1 0 0 0.0916
 0 0 -1 0.0209
 0 0 1 0.0139

_exptl_crystal_size_max            0.24
_exptl_crystal_size_mid            0.11
_exptl_crystal_size_min            0.03

_diffrn_reflns_av_R_equivalents    0.0309
_diffrn_reflns_av_unetI/netI       0.0204
_diffrn_reflns_Laue_measured_fraction_full  0.999
_diffrn_reflns_Laue_measured_fraction_max  0.998
_diffrn_reflns_limit_h_max         14
_diffrn_reflns_limit_h_min         -14
_diffrn_reflns_limit_k_max         18
_diffrn_reflns_limit_k_min         -18
_diffrn_reflns_limit_l_max         20
_diffrn_reflns_limit_l_min         -20
_diffrn_reflns_number              55138
_diffrn_reflns_point_group_measured_fraction_full  0.999
_diffrn_reflns_point_group_measured_fraction_max  0.998
_diffrn_reflns_theta_full          67.684
_diffrn_reflns_theta_max           74.503
_diffrn_reflns_theta_min           2.778
_diffrn_ambient_environment        N~2~
_diffrn_ambient_temperature        160.0(1)
_diffrn_detector                   'CCD plate'
_diffrn_detector_area_resol_mean   10.3801
_diffrn_detector_type              Atlas
_diffrn_measured_fraction_theta_full  0.999
_diffrn_measured_fraction_theta_max  0.998
_diffrn_measurement_details
;
List of Runs (angles in degrees, time in seconds):

  # Type    Start    End  Width  t~exp~   \w     \q     \k     \f   Frames
--------------------------------------------------------------------------
  1  \w    -87.00  -6.00   1.00    1.00    --  -40.89 125.00 120.00   81
  2  \w    -67.00  35.00   1.00    1.00    --  -40.89  37.00  30.00  102
  3  \w   -128.00 -44.00   1.00    1.00    --  -40.89-171.00-113.00   84
  4  \w   -117.00 -15.00   1.00    1.00    --  -40.89 -37.00-150.00  102
  5  \w      4.00  31.00   1.00    1.00    --   40.89  86.00 104.31   27
  6  \w    -33.00  70.00   1.00    1.00    --   40.89 -57.00  90.00  103
  7  \w      3.00  29.00   1.00    1.00    --   40.89  90.00 -77.81   26
  8  \w     39.00 143.00   1.00    2.52    --  113.00 -61.00-180.00  104
  9  \w     38.00 109.00   1.00    2.52    --  113.00-111.00  60.00   71
 10  \w     83.00 178.00   1.00    2.52    --  113.00  61.00  60.00   95
 11  \w     38.00 109.00   1.00    2.52    --  113.00-111.00 -90.00   71
 12  \w     38.00 109.00   1.00    2.52    --  113.00-111.00 120.00   71
 13  \w     38.00 109.00   1.00    2.52    --  113.00-111.00 150.00   71
 14  \w     85.00 178.00   1.00    2.52    --  113.00  45.00-150.00   93
 15  \w     39.00 110.00   1.00    2.52    --  113.00-114.00  27.00   71
 16  \w     35.00 144.00   1.00    2.52    --  113.00 -30.00-150.00  109
 17  \w    103.00 178.00   1.00    2.52    --  113.00  77.00 -60.00   75
 18  \w     83.00 178.00   1.00    2.52    --  113.00  61.00 150.00   95
 19  \w     38.00 109.00   1.00    2.52    --  113.00-111.00-150.00   71
 20  \w     38.00 109.00   1.00    2.52    --  113.00-111.00  90.00   71
 21  \w    104.00 178.00   1.00    2.52    --  113.00 111.00  60.00   74
 22  \w     38.00 109.00   1.00    2.52    --  113.00-111.00-180.00   71
 23  \w    103.00 178.00   1.00    2.52    --  113.00  77.00 -90.00   75
 24  \w     61.00 146.00   1.00    2.52    --  113.00 178.00  60.00   85
 25  \w     38.00 141.00   1.00    2.52    --  113.00 -45.00 -30.00  103
 26  \w    104.00 178.00   1.00    2.52    --  113.00 111.00 -90.00   74
 27  \w     38.00 109.00   1.00    2.52    --  113.00-111.00 -60.00   71
 28  \w     61.00 146.00   1.00    2.52    --  113.00 178.00 -30.00   85
 29  \w     38.00 109.00   1.00    2.52    --  113.00-111.00 -30.00   71
 30  \w    104.00 178.00   1.00    2.52    --  113.00 111.00   0.00   74
 31  \w     85.00 178.00   1.00    2.52    --  113.00  45.00-180.00   93
 32  \w    -87.00  -6.00   1.00    1.00    --  -40.89 125.00-150.00   81
 33  \w   -115.00 -11.00   1.00    1.00    --  -40.89 -57.00  90.00  104
 34  \w      4.00  31.00   1.00    1.00    --   40.89  86.00 177.77   27
 35  \w      3.00  29.00   1.00    1.00    --   40.89  90.00-137.90   26
 36  \w      4.00  31.00   1.00    1.00    --   40.89  87.00 -10.52   27
 37  \w     11.00 115.00   1.00    1.00    --   40.89  57.00  30.00  104
 38  \w     85.00 178.00   1.00    2.52    --  113.00  45.00   0.00   93
 39  \w     83.00 147.00   1.00    2.52    --  113.00  61.00  90.00   64
 40  \w     83.00 178.00   1.00    2.52    --  113.00  61.00 -90.00   95
 41  \w     83.00 178.00   1.00    2.52    --  113.00  61.00  30.00   95
 42  \w     83.00 178.00   1.00    2.52    --  113.00  61.00 -60.00   95
 43  \w     85.00 178.00   1.00    2.52    --  113.00  45.00 120.00   93
 44  \w     82.00 178.00   1.00    2.52    --  113.00  30.00 -90.00   96
;
_diffrn_measurement_device         'four-circle diffractometer'
_diffrn_measurement_device_type    'SuperNova, Dual, Cu at home/near, Atlas'
_diffrn_measurement_method         '\w scans'
_diffrn_orient_matrix_type        
 'CrysAlisPro convention (1999,Acta A55,543-557)'
_diffrn_orient_matrix_UB_11        -0.0975943000
_diffrn_orient_matrix_UB_12        0.0385601000
_diffrn_orient_matrix_UB_13        -0.0282760000
_diffrn_orient_matrix_UB_21        -0.0156444000
_diffrn_orient_matrix_UB_22        -0.0583811000
_diffrn_orient_matrix_UB_23        -0.0910636000
_diffrn_orient_matrix_UB_31        -0.0975027000
_diffrn_orient_matrix_UB_32        -0.0864595000
_diffrn_orient_matrix_UB_33        0.0170493000
_diffrn_radiation_monochromator    mirror
_diffrn_radiation_probe            x-ray
_diffrn_radiation_type             'Cu K\a'
_diffrn_radiation_wavelength       1.54184
_diffrn_source                     'micro-focus sealed X-ray tube'
_diffrn_source_type                'SuperNova (Cu) X-ray Source'
_reflns_Friedel_coverage           0.000
_reflns_Friedel_fraction_full      .
_reflns_Friedel_fraction_max       .
_reflns_number_gt                  10634
_reflns_number_total               11106
_reflns_special_details
;
 Reflections were merged by SHELXL according to the crystal
 class for the calculation of statistics and refinement.
 
 _reflns_Friedel_fraction is defined as the number of unique
 Friedel pairs measured divided by the number that would be
 possible theoretically, ignoring centric projections and
 systematic absences.
;
_reflns_threshold_expression       'I > 2\s(I)'
_computing_cell_refinement         'CrysAlisPro 1.171.43.97a (Rigaku OD, 2023)'
_computing_data_collection        
 'CrysAlisPro system (CCD 43.97a 64-bit (release 21-11-2023))'
_computing_data_reduction          'CrysAlisPro 1.171.43.97a (Rigaku OD, 2023)'
_computing_molecular_graphics      'Olex2 1.5-ac6-012 (Dolomanov et al., 2009)'
_computing_publication_material    'Olex2 1.5-ac6-012 (Dolomanov et al., 2009)'
_computing_structure_refinement    'SHELXL (Sheldrick, 2015b)'
_computing_structure_solution      'SHELXT (Sheldrick, 2015a)'
_refine_diff_density_max           1.655
_refine_diff_density_min           -1.380
_refine_diff_density_rms           0.130
_refine_ls_extinction_coef         .
_refine_ls_extinction_method       none
_refine_ls_goodness_of_fit_ref     1.087
_refine_ls_hydrogen_treatment      constr
_refine_ls_matrix_type             full
_refine_ls_number_parameters       971
_refine_ls_number_reflns           11106
_refine_ls_number_restraints       1907
_refine_ls_R_factor_all            0.0536
_refine_ls_R_factor_gt             0.0517
_refine_ls_restrained_S_all        1.050
_refine_ls_shift/su_max            0.002
_refine_ls_shift/su_mean           0.000
_refine_ls_structure_factor_coef   Fsqd
_refine_ls_weighting_details      
 'w=1/[\s^2^(Fo^2^)+(0.0336P)^2^+21.0966P] where P=(Fo^2^+2Fc^2^)/3'
_refine_ls_weighting_scheme        calc
_refine_ls_wR_factor_gt            0.1205
_refine_ls_wR_factor_ref           0.1217
_refine_special_details            ?
_olex2_refinement_description
;
1. Fixed Uiso
 At 1.2 times of:
  All C(H) groups
 At 1.5 times of:
  All C(H,H,H) groups, All O(H,H) groups
2. Restrained distances
 S8B-O21B = S8A-O19A = S8A-O20A
 1.48 with sigma of 0.01
 S8A-O21A
 1.48 with sigma of 0.01
 S8B-O20B = S8B-O19B
 1.48 with sigma of 0.01
 S7B-O17B = S7B-O16B = S7B-O18B = S7A-O18A = S7A-O17A = S7A-O16A
 1.48 with sigma of 0.01
 C5A-C4 = C6A-C1 = C2A-C1 = C3A-C2A = C3A-C4 = C5A-C6A
 1.4 with sigma of 0.01
 C10B-C11 = C10B-C9B = C9B-C8 = C13B-C8 = C12B-C13B = C12B-C11
 1.4 with sigma of 0.01
 C19A-C20A
 1.4 with sigma of 0.005
 C23A-C22A
 1.4 with sigma of 0.005
 O21B-O19B
 2.4 with sigma of 0.01
 O19B-O20B
 2.4 with sigma of 0.01
 O20B-O21B
 2.4 with sigma of 0.01
 O20A-O21A
 2.4 with sigma of 0.01
 O20A-O19A
 2.4 with sigma of 0.01
 O21A-O19A
 2.4 with sigma of 0.01
 H7A-H36A
 2.1 with sigma of 0.01
 Mo1-H2A \\sim Mo1-H2B
 with sigma of 0.02
 Mo3-H7A \\sim Mo3-H7B
 with sigma of 0.02
 Mo3-H8A \\sim Mo3-H8B
 with sigma of 0.02
 Mo3-H9A \\sim Mo3-H9B
 with sigma of 0.02
 S8B-C22B \\sim S8A-C22A
 with sigma of 0.005
 S7A-C15A \\sim S7B-C15B
 with sigma of 0.005
 C21B-C18B \\sim C18A-C21A
 with sigma of 0.005
 Mo2-H4A \\sim Mo2-H4B
 with sigma of 0.02
3. Uiso/Uaniso restraints and constraints
C8 \\sim C9A \\sim C9B \\sim C10A \\sim C10B \\sim C11 \\sim C12A \\sim C12B
\\sim C13A \\sim C13B: within 3A with sigma of 0.005 and sigma for terminal
atoms of 0.01 within 3A
C1 \\sim C2A \\sim C2B \\sim C3A \\sim C3B \\sim C4 \\sim C5A \\sim C5B \\sim
C6A \\sim C6B: within 3A with sigma of 0.005 and sigma for terminal atoms of
0.01 within 3A
S8A \\sim S8B \\sim C22A \\sim C22B \\sim C23A \\sim C23B \\sim C24A \\sim C24B
\\sim C25A \\sim C25B \\sim C26A \\sim C26B \\sim C27A \\sim C27B \\sim C28A
\\sim C28B: within 3A with sigma of 0.005 and sigma for terminal atoms of 0.01
within 3A
S8A \\sim S8B \\sim O19A \\sim O19B \\sim O20A \\sim O20B \\sim O21A \\sim
O21B: within 3A with sigma of 0.005 and sigma for terminal atoms of 0.01 within
3A
S7A \\sim C15A \\sim C16A \\sim C17A \\sim C18A \\sim C19A \\sim C20A \\sim
C21A \\sim S7B \\sim C15B \\sim C16B \\sim C17B \\sim C18B \\sim C19B \\sim
C20B \\sim C21B: within 3A with sigma of 0.005 and sigma for terminal atoms of
0.01 within 3A
O16A \\sim O17A \\sim O18A \\sim O16B \\sim O17B \\sim O18B: within 3A with
sigma of 0.005 and sigma for terminal atoms of 0.01 within 3A
Uanis(O33) \\sim Ueq: with sigma of 0.001 and sigma for terminal atoms of 0.002
4. Others
 Sof(C2B)=Sof(H2BA)=Sof(C3B)=Sof(H3BA)=Sof(C5B)=Sof(H5BA)=Sof(C6B)=Sof(H6BA)=1-
 FVAR(1)
 Sof(C2A)=Sof(H2AA)=Sof(C3A)=Sof(H3AA)=Sof(C5A)=Sof(H5AA)=Sof(C6A)=Sof(H6AA)=
 FVAR(1)
 Sof(C9B)=Sof(H9BA)=Sof(C10B)=Sof(H10B)=Sof(C12B)=Sof(H12B)=Sof(C13B)=
 Sof(H13B)=1-FVAR(2)
 Sof(C9A)=Sof(H9AA)=Sof(C10A)=Sof(H10A)=Sof(C12A)=Sof(H12A)=Sof(C13A)=
 Sof(H13A)=FVAR(2)
 Sof(S8B)=Sof(O19B)=Sof(O20B)=Sof(O21B)=Sof(C22B)=Sof(C23B)=Sof(H23B)=
 Sof(C24B)=Sof(H24B)=Sof(C25B)=Sof(C26B)=Sof(H26B)=Sof(C27B)=Sof(H27B)=
 Sof(C28B)=Sof(H28D)=Sof(H28E)=Sof(H28F)=Sof(O35)=Sof(H35A)=Sof(H35B)=1-FVAR(3)
 Sof(S8A)=Sof(O19A)=Sof(O20A)=Sof(O21A)=Sof(C22A)=Sof(C23A)=Sof(H23A)=
 Sof(C24A)=Sof(H24A)=Sof(C25A)=Sof(C26A)=Sof(H26A)=Sof(C27A)=Sof(H27A)=
 Sof(C28A)=Sof(H28A)=Sof(H28B)=Sof(H28C)=FVAR(3)
 Sof(S7B)=Sof(O16B)=Sof(O17B)=Sof(O18B)=Sof(C15B)=Sof(C16B)=Sof(H16B)=
 Sof(C17B)=Sof(H17B)=Sof(C18B)=Sof(C19B)=Sof(H19B)=Sof(C20B)=Sof(H20B)=
 Sof(C21B)=Sof(H21D)=Sof(H21E)=Sof(H21F)=1-FVAR(4)
 Sof(S7A)=Sof(O16A)=Sof(O17A)=Sof(O18A)=Sof(C15A)=Sof(C16A)=Sof(H16A)=
 Sof(C17A)=Sof(H17A)=Sof(C18A)=Sof(C19A)=Sof(H19A)=Sof(C20A)=Sof(H20A)=
 Sof(C21A)=Sof(H21A)=Sof(H21B)=Sof(H21C)=Sof(O27)=Sof(H27C)=Sof(H27D)=FVAR(4)
 Sof(O25)=Sof(H25A)=Sof(H25B)=FVAR(5)
 Sof(O28)=Sof(H28G)=Sof(H28H)=1-FVAR(6)
 Sof(O23)=Sof(H23C)=Sof(H23D)=Sof(O29)=Sof(H29A)=Sof(H29B)=FVAR(6)
 Sof(O24)=Sof(H24C)=Sof(H24D)=FVAR(7)
 Sof(O32)=Sof(H32A)=Sof(H32B)=FVAR(8)
 Sof(O33)=Sof(H33A)=Sof(H33B)=FVAR(9)
 Sof(O34)=Sof(H34A)=Sof(H34B)=FVAR(10)
5.a Free rotating group:
 O2(H2A,H2B), O4(H4A,H4B), O7(H7A,H7B), O8(H8A,H8B), O9(H9A,H9B), O22(H22A,
 H22B), O23(H23C,H23D), O24(H24C,H24D), O25(H25A,H25B), O26(H26C,H26D),
 O27(H27C,H27D), O28(H28G,H28H), O29(H29A,H29B), O30(H30A,H30B), O31(H31A,H31B),
  O32(H32A,H32B), O33(H33A,H33B), O34(H34A,H34B), O35(H35A,H35B), O36(H36A,H36B)
5.b Rotating group:
 O1(H1A,H1B), O3(H3A,H3B), O5(H5A,H5B), O6(H6A,H6B)
5.c :
 C4(C1,C2B,C3B,C5B,C6B), C15A(C16A,C17A,C18A,C19A,C20A), C15B(C16B,C17B,C18B,
 C19B,C20B), C22A(C23A,C24A,C25A,C26A,C27A), C22B(C23B,C24B,C25B,C26B,C27B)
5.d Aromatic/amide H refined with riding coordinates:
 C2A(H2AA), C3A(H3AA), C2B(H2BA), C3B(H3BA), C5B(H5BA), C6B(H6BA), C5A(H5AA),
 C6A(H6AA), C9A(H9AA), C9B(H9BA), C10A(H10A), C10B(H10B), C12A(H12A),
 C12B(H12B), C13A(H13A), C13B(H13B), C16A(H16A), C17A(H17A), C19A(H19A),
 C20A(H20A), C16B(H16B), C17B(H17B), C19B(H19B), C20B(H20B), C23A(H23A),
 C24A(H24A), C26A(H26A), C27A(H27A), C23B(H23B), C24B(H24B), C26B(H26B),
 C27B(H27B)
5.e Idealised Me refined as rotating group:
 C7(H7C,H7D,H7E), C14(H14A,H14B,H14C), C21A(H21A,H21B,H21C), C21B(H21D,H21E,
 H21F), C28A(H28A,H28B,H28C), C28B(H28D,H28E,H28F)
;
_atom_sites_solution_hydrogens     mixed
_atom_sites_solution_primary       dual
_atom_sites_solution_secondary     ?
loop_
  _atom_site_label
  _atom_site_type_symbol
  _atom_site_fract_x
  _atom_site_fract_y
  _atom_site_fract_z
  _atom_site_U_iso_or_equiv
  _atom_site_adp_type
  _atom_site_occupancy
  _atom_site_site_symmetry_order
  _atom_site_calc_flag
  _atom_site_refinement_flags_posn
  _atom_site_refinement_flags_adp
  _atom_site_refinement_flags_occupancy
  _atom_site_disorder_assembly
  _atom_site_disorder_group
 Mo1 Mo 0.58126(3) 0.32361(3) 0.00947(2) 0.02041(9) Uani 1 1 d D . . . .
 Mo2 Mo 0.36061(4) 0.26721(3) 0.05274(2) 0.02801(11) Uani 1 1 d D . . . .
 Mo3 Mo 0.37960(3) 0.28691(2) -0.10571(2) 0.01984(9) Uani 1 1 d D . . . .
 S1 S 0.52519(11) 0.39770(9) 0.12361(7) 0.0259(2) Uani 1 1 d . . . . .
 S2 S 0.42734(12) 0.17391(8) -0.04746(8) 0.0298(3) Uani 1 1 d . . . . .
 S3 S 0.54942(11) 0.42254(8) -0.07043(8) 0.0248(2) Uani 1 1 d . . . . .
 S4 S 0.27377(11) 0.34813(9) -0.01879(8) 0.0302(3) Uani 1 1 d . . . . .
 O1 O 0.6869(4) 0.2733(3) -0.0757(3) 0.0422(10) Uani 1 1 d . . . . .
 H1A H 0.677147 0.287149 -0.128745 0.063 Uiso 1 1 d R U . . .
 H1B H 0.661638 0.205100 -0.092514 0.063 Uiso 1 1 d R U . . .
 O2 O 0.7608(3) 0.4288(3) 0.0629(3) 0.0329(8) Uani 1 1 d G . . . .
 H2A H 0.805521 0.463001 0.033939 0.049 Uiso 1 1 d DG U . . .
 H2B H 0.779642 0.466609 0.113409 0.049 Uiso 1 1 d DG U . . .
 O3 O 0.6562(3) 0.2460(3) 0.0811(2) 0.0335(8) Uani 1 1 d . . . . .
 H3A H 0.737044 0.276347 0.099292 0.050 Uiso 1 1 d R U . . .
 H3B H 0.650679 0.187826 0.048998 0.050 Uiso 1 1 d R U . . .
 O4 O 0.4007(6) 0.1795(4) 0.1333(3) 0.076(2) Uani 1 1 d G . . . .
 H4A H 0.353755 0.169763 0.169813 0.114 Uiso 1 1 d DG U . . .
 H4B H 0.394032 0.121897 0.106265 0.114 Uiso 1 1 d DG U . . .
 O5 O 0.1939(5) 0.1469(4) 0.0293(3) 0.0647(16) Uani 1 1 d . . . . .
 H5A H 0.202567 0.085513 0.013873 0.097 Uiso 1 1 d R U . . .
 H5B H 0.138228 0.141903 -0.019018 0.097 Uiso 1 1 d R U . . .
 O6 O 0.2718(4) 0.3075(4) 0.1561(3) 0.0538(13) Uani 1 1 d . . . . .
 H6A H 0.314920 0.369543 0.189631 0.081 Uiso 1 1 d R U . . .
 H6B H 0.199080 0.312860 0.136882 0.081 Uiso 1 1 d R U . . .
 O7 O 0.2156(3) 0.1664(2) -0.1702(2) 0.0322(8) Uani 1 1 d G . . . .
 H7A H 0.141986 0.163583 -0.168707 0.048 Uiso 1 1 d DG U . . .
 H7B H 0.208737 0.106843 -0.189796 0.048 Uiso 1 1 d DG U . . .
 O8 O 0.3107(3) 0.3484(3) -0.1990(2) 0.0288(8) Uani 1 1 d G . . . .
 H8A H 0.347560 0.366192 -0.238914 0.043 Uiso 1 1 d DG U . . .
 H8B H 0.268450 0.385071 -0.189474 0.043 Uiso 1 1 d DG U . . .
 O9 O 0.4389(4) 0.2290(3) -0.2170(3) 0.0415(10) Uani 1 1 d G . . . .
 H9A H 0.482362 0.265737 -0.244747 0.062 Uiso 1 1 d DG U . . .
 H9B H 0.464555 0.181143 -0.220992 0.062 Uiso 1 1 d DG U . . .
 S5 S 0.05813(11) 0.43404(10) -0.27038(9) 0.0311(3) Uani 1 1 d . . . . .
 O10 O 0.0174(4) 0.5151(3) -0.2555(3) 0.0443(10) Uani 1 1 d . . . . .
 O11 O -0.0299(4) 0.3474(3) -0.2568(3) 0.0423(10) Uani 1 1 d . . . . .
 O12 O 0.1782(3) 0.4573(3) -0.2207(3) 0.0362(9) Uani 1 1 d . . . . .
 C2A C -0.0126(11) 0.4204(9) -0.4358(6) 0.0435(13) Uani 0.495(6) 1 d D U P A 1
 H2AA H -0.069012 0.448130 -0.417647 0.052 Uiso 0.495(6) 1 calc R U P A 1
 C3A C -0.0106(10) 0.3923(9) -0.5217(7) 0.0444(13) Uani 0.495(6) 1 d D U P A 1
 H3AA H -0.072295 0.392671 -0.562662 0.053 Uiso 0.495(6) 1 calc R U P A 1
 C4 C 0.0835(5) 0.3637(4) -0.5464(3) 0.0456(10) Uani 1 1 d DG U . . .
 C1 C 0.0704(5) 0.4070(4) -0.3766(3) 0.0385(10) Uani 1 1 d DG U . A .
 C2B C -0.0346(5) 0.3589(5) -0.4368(3) 0.0430(13) Uani 0.505(6) 1 d G U P A 2
 H2BA H -0.110726 0.340784 -0.420010 0.052 Uiso 0.505(6) 1 calc R U P A 2
 C3B C -0.0281(5) 0.3372(5) -0.5218(3) 0.0438(13) Uani 0.505(6) 1 d G U P A 2
 H3BA H -0.099791 0.304468 -0.562891 0.053 Uiso 0.505(6) 1 calc R U P A 2
 C5B C 0.1886(5) 0.4118(5) -0.4861(3) 0.0426(13) Uani 0.505(6) 1 d G U P A 2
 H5BA H 0.264670 0.429880 -0.502980 0.051 Uiso 0.505(6) 1 calc R U P A 2
 C6B C 0.1821(5) 0.4334(5) -0.4012(3) 0.0417(13) Uani 0.505(6) 1 d G U P A 2
 H6BA H 0.253759 0.466162 -0.360103 0.050 Uiso 0.505(6) 1 calc R U P A 2
 C5A C 0.1546(11) 0.3408(9) -0.4905(6) 0.0432(13) Uani 0.495(6) 1 d D U P A 1
 H5AA H 0.203855 0.305840 -0.509309 0.052 Uiso 0.495(6) 1 calc R U P A 1
 C6A C 0.1535(10) 0.3697(9) -0.4054(7) 0.0415(13) Uani 0.495(6) 1 d D U P A 1
 H6AA H 0.212118 0.363525 -0.365676 0.050 Uiso 0.495(6) 1 calc R U P A 1
 C7 C 0.0864(12) 0.3364(8) -0.6403(5) 0.090(3) Uani 1 1 d . . . . .
 H7C H 0.097158 0.392950 -0.662836 0.135 Uiso 1 1 calc R U . . .
 H7D H 0.010352 0.284692 -0.669920 0.135 Uiso 1 1 calc R U . . .
 H7E H 0.153467 0.314078 -0.648297 0.135 Uiso 1 1 calc R U . . .
 S6 S 0.55974(14) 0.42875(14) -0.31238(9) 0.0441(4) Uani 1 1 d . . . . .
 O13 O 0.4357(4) 0.4185(4) -0.3087(3) 0.0454(11) Uani 1 1 d . . . . .
 O14 O 0.6465(5) 0.5263(5) -0.2752(3) 0.0729(18) Uani 1 1 d . . . . .
 O15 O 0.5927(4) 0.3577(5) -0.2768(3) 0.0608(15) Uani 1 1 d . . . . .
 C8 C 0.5699(5) 0.4002(5) -0.4192(3) 0.0371(9) Uani 1 1 d D U . . .
 C9A C 0.4893(12) 0.4103(11) -0.4796(8) 0.0389(13) Uani 0.491(7) 1 d . U P B 1
 H9AA H 0.427783 0.433219 -0.463954 0.047 Uiso 0.491(7) 1 calc R U P B 1
 C9B C 0.4684(9) 0.3547(10) -0.4812(5) 0.0401(13) Uani 0.509(7) 1 d D U P B 2
 H9BA H 0.390915 0.335296 -0.466419 0.048 Uiso 0.509(7) 1 calc R U P B 2
 C10A C 0.4992(12) 0.3863(11) -0.5640(8) 0.0396(13) Uani 0.491(7) 1 d . U P B
 1
 H10A H 0.442259 0.391470 -0.605625 0.048 Uiso 0.491(7) 1 calc R U P B 1
 C10B C 0.4791(9) 0.3372(11) -0.5649(6) 0.0413(13) Uani 0.509(7) 1 d D U P B
 2
 H10B H 0.408349 0.311802 -0.607163 0.050 Uiso 0.509(7) 1 calc R U P B 2
 C11 C 0.5886(5) 0.3556(5) -0.5882(4) 0.0414(10) Uani 1 1 d D U . . .
 C12A C 0.6557(12) 0.3299(10) -0.5280(8) 0.0411(13) Uani 0.491(7) 1 d . U P B
 1
 H12A H 0.704884 0.294281 -0.545211 0.049 Uiso 0.491(7) 1 calc R U P B 1
 C12B C 0.6941(9) 0.4119(9) -0.5256(5) 0.0409(13) Uani 0.509(7) 1 d D U P B 2
 H12B H 0.770036 0.436337 -0.541680 0.049 Uiso 0.509(7) 1 calc R U P B 2
 C13A C 0.6501(12) 0.3564(10) -0.4438(8) 0.0414(13) Uani 0.491(7) 1 d . U P B
 1
 H13A H 0.701178 0.344471 -0.402802 0.050 Uiso 0.491(7) 1 calc R U P B 1
 C13B C 0.6850(9) 0.4310(9) -0.4405(6) 0.0404(13) Uani 0.509(7) 1 d D U P B 2
 H13B H 0.755019 0.463973 -0.397941 0.049 Uiso 0.509(7) 1 calc R U P B 2
 C14 C 0.5977(9) 0.3314(8) -0.6798(5) 0.076(3) Uani 1 1 d . . . . .
 H14A H 0.556934 0.364666 -0.710173 0.114 Uiso 1 1 calc R U . . .
 H14B H 0.559349 0.261538 -0.703619 0.114 Uiso 1 1 calc R U . . .
 H14C H 0.682747 0.352339 -0.684964 0.114 Uiso 1 1 calc R U . . .
 S7A S 0.3360(3) -0.0230(2) -0.2850(2) 0.0408(7) Uani 0.547(4) 1 d D U P C 1
 O16A O 0.2303(7) 0.0026(6) -0.2735(6) 0.0486(18) Uani 0.547(4) 1 d D U P C 1
 O17A O 0.4489(6) 0.0601(5) -0.2540(5) 0.0410(16) Uani 0.547(4) 1 d D U P C 1
 O18A O 0.3424(11) -0.0991(7) -0.2474(7) 0.058(2) Uani 0.547(4) 1 d D U P C 1
 C15A C 0.3267(8) -0.0745(7) -0.3910(4) 0.0558(12) Uani 0.547(4) 1 d DG U P C
 1
 C16A C 0.2180(7) -0.1255(7) -0.4440(5) 0.0570(12) Uani 0.547(4) 1 d G U P C
 1
 H16A H 0.145766 -0.140812 -0.421966 0.068 Uiso 0.547(4) 1 calc R U P C 1
 C17A C 0.2134(7) -0.1544(7) -0.5288(5) 0.0588(13) Uani 0.547(4) 1 d G U P C
 1
 H17A H 0.138013 -0.189791 -0.565522 0.071 Uiso 0.547(4) 1 calc R U P C 1
 C18A C 0.3176(8) -0.1324(7) -0.5605(5) 0.0588(13) Uani 0.547(4) 1 d DG U P C
 1
 C19A C 0.4264(7) -0.0813(7) -0.5076(5) 0.0605(13) Uani 0.547(4) 1 d DG U P C
 1
 H19A H 0.498589 -0.065945 -0.529577 0.073 Uiso 0.547(4) 1 calc R U P C 1
 C20A C 0.4309(7) -0.0524(7) -0.4228(5) 0.0590(13) Uani 0.547(4) 1 d DG U P C
 1
 H20A H 0.506267 -0.016978 -0.386013 0.071 Uiso 0.547(4) 1 calc R U P C 1
 C21A C 0.3238(16) -0.1530(12) -0.6518(8) 0.065(3) Uani 0.547(4) 1 d D U P C
 1
 H21A H 0.382047 -0.096432 -0.663291 0.097 Uiso 0.547(4) 1 calc R U P C 1
 H21B H 0.244138 -0.167800 -0.685132 0.097 Uiso 0.547(4) 1 calc R U P C 1
 H21C H 0.349199 -0.208431 -0.666782 0.097 Uiso 0.547(4) 1 calc R U P C 1
 S7B S 0.3186(4) -0.0717(4) -0.2598(3) 0.0508(10) Uani 0.453(4) 1 d D U P C 2
 O16B O 0.3198(13) 0.0274(7) -0.2384(8) 0.068(2) Uani 0.453(4) 1 d D U P C 2
 O17B O 0.4191(10) -0.0871(9) -0.2142(7) 0.063(3) Uani 0.453(4) 1 d D U P C 2
 O18B O 0.2042(8) -0.1371(7) -0.2486(7) 0.051(2) Uani 0.453(4) 1 d D U P C 2
 C15B C 0.3227(10) -0.0909(8) -0.3680(5) 0.0551(13) Uani 0.453(4) 1 d DG U P C
 2
 C16B C 0.2415(10) -0.0695(8) -0.4235(6) 0.0562(12) Uani 0.453(4) 1 d G U P C
 2
 H16B H 0.190588 -0.037847 -0.401480 0.067 Uiso 0.453(4) 1 calc R U P C 2
 C17B C 0.2366(10) -0.0956(8) -0.5121(6) 0.0571(13) Uani 0.453(4) 1 d G U P C
 2
 H17B H 0.182476 -0.081347 -0.548989 0.069 Uiso 0.453(4) 1 calc R U P C 2
 C18B C 0.3130(10) -0.1431(8) -0.5452(6) 0.0571(13) Uani 0.453(4) 1 d DG U P C
 2
 C19B C 0.3943(10) -0.1645(8) -0.4897(6) 0.0569(13) Uani 0.453(4) 1 d G U P C
 2
 H19B H 0.445210 -0.196099 -0.511753 0.068 Uiso 0.453(4) 1 calc R U P C 2
 C20B C 0.3991(10) -0.1384(8) -0.4012(5) 0.0559(12) Uani 0.453(4) 1 d G U P C
 2
 H20B H 0.453218 -0.152695 -0.364237 0.067 Uiso 0.453(4) 1 calc R U P C 2
 C21B C 0.2954(18) -0.1790(14) -0.6385(8) 0.061(3) Uani 0.453(4) 1 d D U P C
 2
 H21D H 0.364735 -0.195218 -0.653029 0.091 Uiso 0.453(4) 1 calc R U P C 2
 H21E H 0.288064 -0.128581 -0.665085 0.091 Uiso 0.453(4) 1 calc R U P C 2
 H21F H 0.221877 -0.236568 -0.658425 0.091 Uiso 0.453(4) 1 calc R U P C 2
 S8A S 1.2264(5) 0.0668(3) 0.2684(3) 0.0652(10) Uani 0.544(4) 1 d D U P D 1
 S8B S 1.1674(5) 0.0633(3) 0.2452(3) 0.0533(9) Uani 0.456(4) 1 d D U P D 2
 O19A O 1.3532(7) 0.1105(7) 0.2698(7) 0.088(3) Uani 0.544(4) 1 d D U P D 1
 O19B O 1.2596(11) 0.1448(7) 0.2337(9) 0.088(3) Uani 0.456(4) 1 d D U P D 2
 O20A O 1.1808(11) -0.0374(5) 0.2393(9) 0.078(2) Uani 0.544(4) 1 d D U P D 1
 O20B O 1.0487(8) 0.0432(9) 0.2000(8) 0.085(3) Uani 0.456(4) 1 d D U P D 2
 O21A O 1.1583(10) 0.1120(8) 0.2211(7) 0.093(2) Uani 0.544(4) 1 d D U P D 1
 O21B O 1.1983(13) -0.0253(7) 0.2248(11) 0.081(3) Uani 0.456(4) 1 d D U P D 2
 C22A C 1.1935(8) 0.0950(7) 0.3697(4) 0.0549(12) Uani 0.544(4) 1 d DG U P D 1
 C23A C 1.2906(7) 0.1407(7) 0.4359(5) 0.0578(13) Uani 0.544(4) 1 d DG U P D 1
 H23A H 1.370299 0.161840 0.424981 0.069 Uiso 0.544(4) 1 calc R U P D 1
 C24A C 1.2716(8) 0.1555(7) 0.5179(5) 0.0564(13) Uani 0.544(4) 1 d G U P D 1
 H24A H 1.338170 0.186788 0.563299 0.068 Uiso 0.544(4) 1 calc R U P D 1
 C25A C 1.1554(8) 0.1248(7) 0.5337(5) 0.0549(13) Uani 0.544(4) 1 d G U P D 1
 C26A C 1.0582(7) 0.0793(7) 0.4675(5) 0.0549(13) Uani 0.544(4) 1 d G U P D 1
 H26A H 0.978552 0.058239 0.478357 0.066 Uiso 0.544(4) 1 calc R U P D 1
 C27A C 1.0773(8) 0.0644(7) 0.3855(4) 0.0550(12) Uani 0.544(4) 1 d G U P D 1
 H27A H 1.010697 0.033227 0.340138 0.066 Uiso 0.544(4) 1 calc R U P D 1
 C22B C 1.1774(10) 0.0874(8) 0.3555(5) 0.0549(12) Uani 0.456(4) 1 d DG U P D
 2
 C23B C 1.2675(10) 0.0830(8) 0.4135(6) 0.0571(12) Uani 0.456(4) 1 d G U P D 2
 H23B H 1.328792 0.061904 0.394613 0.069 Uiso 0.456(4) 1 calc R U P D 2
 C24B C 1.2676(10) 0.1097(8) 0.4993(7) 0.0575(13) Uani 0.456(4) 1 d G U P D 2
 H24B H 1.329066 0.106861 0.538888 0.069 Uiso 0.456(4) 1 calc R U P D 2
 C25B C 1.1775(10) 0.1406(8) 0.5271(7) 0.0553(13) Uani 0.456(4) 1 d G U P D 2
 C26B C 1.0874(10) 0.1448(8) 0.4691(6) 0.0546(13) Uani 0.456(4) 1 d G U P D 2
 H26B H 1.025999 0.165855 0.488082 0.066 Uiso 0.456(4) 1 calc R U P D 2
 C27B C 1.0873(10) 0.1183(8) 0.3833(5) 0.0553(12) Uani 0.456(4) 1 d G U P D 2
 H27B H 1.025888 0.121226 0.343782 0.066 Uiso 0.456(4) 1 calc R U P D 2
 C28A C 1.1343(16) 0.1421(11) 0.6243(10) 0.059(2) Uani 0.544(4) 1 d . U P D 1
 H28A H 1.102556 0.079992 0.638515 0.089 Uiso 0.544(4) 1 calc R U P D 1
 H28B H 1.076115 0.174679 0.629834 0.089 Uiso 0.544(4) 1 calc R U P D 1
 H28C H 1.210625 0.182510 0.662517 0.089 Uiso 0.544(4) 1 calc R U P D 1
 C28B C 1.1816(19) 0.1762(14) 0.6203(12) 0.061(3) Uani 0.456(4) 1 d . U P D 2
 H28D H 1.231435 0.245011 0.639466 0.091 Uiso 0.456(4) 1 calc R U P D 2
 H28E H 1.216387 0.139913 0.651316 0.091 Uiso 0.456(4) 1 calc R U P D 2
 H28F H 1.099746 0.166625 0.630449 0.091 Uiso 0.456(4) 1 calc R U P D 2
 O22 O 0.6539(6) 0.0935(5) -0.1409(5) 0.094(2) Uani 1 1 d G . . . .
 H22A H 0.699223 0.060230 -0.153867 0.141 Uiso 1 1 d G U . . .
 H22B H 0.602558 0.059411 -0.115390 0.141 Uiso 1 1 d G U . . .
 O23 O 0.6177(9) 0.0586(6) 0.0292(8) 0.056(3) Uani 0.509(14) 1 d G . P E 2
 H23C H 0.627875 0.069614 -0.019605 0.084 Uiso 0.509(14) 1 d G U P E 2
 H23D H 0.662675 0.025490 0.038070 0.084 Uiso 0.509(14) 1 d G U P E 2
 O24 O 0.5208(10) 0.0908(7) 0.1095(8) 0.069(5) Uani 0.483(16) 1 d G . P F 1
 H24C H 0.584291 0.075769 0.118427 0.103 Uiso 0.483(16) 1 d G U P F 1
 H24D H 0.492040 0.066037 0.056071 0.103 Uiso 0.483(16) 1 d G U P F 1
 O25 O 0.9525(16) 0.2925(11) -0.0213(15) 0.087(8) Uani 0.391(18) 1 d G . P . .
 H25A H 0.931823 0.275910 0.023893 0.131 Uiso 0.391(18) 1 d G U P . .
 H25B H 0.897711 0.249770 -0.062242 0.131 Uiso 0.391(18) 1 d G U P . .
 O26 O 0.8101(6) 0.0325(5) 0.0086(4) 0.086(2) Uani 1 1 d G . . . .
 H26C H 0.862588 0.057285 -0.020826 0.129 Uiso 1 1 d G U . . .
 H26D H 0.850860 0.050079 0.059623 0.129 Uiso 1 1 d G U . . .
 O27 O 0.8935(9) 0.1319(6) 0.1732(5) 0.048(2) Uani 0.547(4) 1 d G . P C 3
 H27C H 0.967847 0.134865 0.181160 0.072 Uiso 0.547(4) 1 d G U P C 3
 H27D H 0.866798 0.116364 0.217162 0.072 Uiso 0.547(4) 1 d G U P C 3
 O28 O 0.8898(13) 0.3009(8) 0.1377(12) 0.064(4) Uani 0.491(14) 1 d G . P E 2
 H28G H 0.873308 0.254874 0.163400 0.095 Uiso 0.491(14) 1 d G U P E 2
 H28H H 0.882530 0.271440 0.085262 0.095 Uiso 0.491(14) 1 d G U P E 2
 O29 O 0.8620(8) 0.3003(7) 0.1857(7) 0.033(2) Uani 0.509(14) 1 d G . P E 1
 H29A H 0.908291 0.358202 0.214362 0.050 Uiso 0.509(14) 1 d G U P E 1
 H29B H 0.867842 0.263640 0.218818 0.050 Uiso 0.509(14) 1 d G U P E 1
 O30 O 0.7938(5) 0.3789(5) -0.1732(3) 0.0610(15) Uani 1 1 d G . . . .
 H30A H 0.748949 0.396845 -0.206255 0.091 Uiso 1 1 d G U . . .
 H30B H 0.847575 0.369350 -0.201614 0.091 Uiso 1 1 d G U . . .
 O31 O 0.9020(5) 0.5154(4) -0.0307(4) 0.0665(16) Uani 1 1 d G . . G -1
 H31A H 0.869451 0.478673 -0.081256 0.100 Uiso 1 1 d G U . G -1
 H31B H 0.949625 0.569070 -0.038567 0.100 Uiso 1 1 d G U . G -1
 O32 O 0.0490(9) 0.3191(6) 0.0941(7) 0.058(3) Uani 0.542(16) 1 d G . P H 3
 H32A H 0.070759 0.336636 0.049524 0.087 Uiso 0.542(16) 1 d G U P H 3
 H32B H 0.048201 0.371390 0.127259 0.087 Uiso 0.542(16) 1 d G U P H 3
 O33 O -0.0168(12) 0.1731(11) -0.0407(7) 0.048(4) Uani 0.51(3) 1 d G U P I 3
 H33A H 0.000097 0.225735 -0.001119 0.073 Uiso 0.51(3) 1 d G U P I 3
 H33B H 0.004963 0.134652 -0.015517 0.073 Uiso 0.51(3) 1 d G U P I 3
 O34 O -0.0018(12) 0.1186(16) -0.0494(8) 0.053(7) Uani 0.40(3) 1 d G . P J 4
 H34A H -0.024898 0.073380 -0.096075 0.080 Uiso 0.40(3) 1 d G U P J 4
 H34B H -0.018101 0.166171 -0.062642 0.080 Uiso 0.40(3) 1 d G U P J 4
 O35 O 0.088(2) -0.0263(13) -0.1651(9) 0.092(5) Uani 0.456(4) 1 d G . P D 4
 H35A H 0.133141 -0.017460 -0.202892 0.138 Uiso 0.456(4) 1 d G U P D 4
 H35B H 0.060949 -0.088482 -0.171220 0.138 Uiso 0.456(4) 1 d G U P D 4
 O36 O 0.0125(5) 0.1978(4) -0.2042(4) 0.0659(15) Uani 1 1 d G . . . .
 H36A H 0.014937 0.178533 -0.257067 0.099 Uiso 1 1 d DG U . . .
 H36B H -0.000927 0.251344 -0.200145 0.099 Uiso 1 1 d G U . . .

loop_
  _atom_site_aniso_label
  _atom_site_aniso_U_11
  _atom_site_aniso_U_22
  _atom_site_aniso_U_33
  _atom_site_aniso_U_23
  _atom_site_aniso_U_13
  _atom_site_aniso_U_12
 Mo1 0.02354(19) 0.01606(17) 0.01886(18) 0.00301(13) 0.00226(14) 0.00499(14)
 Mo2 0.0260(2) 0.0260(2) 0.02155(19) 0.00843(15) 0.00237(15) -0.00495(16)
 Mo3 0.02569(19) 0.01462(17) 0.01768(17) 0.00282(13) 0.00162(14) 0.00684(14)
 S1 0.0263(6) 0.0238(6) 0.0189(5) 0.0003(4) 0.0036(4) 0.0014(5)
 S2 0.0380(7) 0.0143(5) 0.0292(6) 0.0030(4) -0.0105(5) 0.0059(5)
 S3 0.0237(6) 0.0228(5) 0.0288(6) 0.0123(5) 0.0076(5) 0.0054(4)
 S4 0.0259(6) 0.0313(6) 0.0292(6) 0.0040(5) 0.0076(5) 0.0062(5)
 O1 0.055(3) 0.052(3) 0.035(2) 0.0101(19) 0.0180(19) 0.036(2)
 O2 0.0258(19) 0.0264(18) 0.038(2) 0.0044(16) 0.0047(16) 0.0009(15)
 O3 0.033(2) 0.0296(19) 0.035(2) 0.0075(16) -0.0059(16) 0.0116(16)
 O4 0.105(5) 0.047(3) 0.030(2) 0.025(2) -0.016(3) -0.032(3)
 O5 0.053(3) 0.057(3) 0.042(3) 0.013(2) 0.001(2) -0.032(2)
 O6 0.039(2) 0.072(3) 0.035(2) 0.010(2) 0.0168(19) 0.000(2)
 O7 0.034(2) 0.0188(17) 0.034(2) 0.0010(15) -0.0085(16) 0.0049(15)
 O8 0.035(2) 0.0304(19) 0.0294(19) 0.0149(15) 0.0084(15) 0.0172(16)
 O9 0.054(3) 0.049(3) 0.027(2) 0.0005(18) 0.0085(18) 0.032(2)
 S5 0.0251(6) 0.0305(6) 0.0405(7) 0.0127(5) 0.0055(5) 0.0117(5)
 O10 0.040(2) 0.038(2) 0.061(3) 0.013(2) 0.008(2) 0.0231(19)
 O11 0.034(2) 0.039(2) 0.058(3) 0.019(2) 0.0156(19) 0.0112(18)
 O12 0.029(2) 0.043(2) 0.038(2) 0.0099(18) 0.0037(16) 0.0157(17)
 C2A 0.049(2) 0.038(2) 0.043(2) 0.013(2) 0.002(2) 0.017(2)
 C3A 0.050(2) 0.039(2) 0.043(2) 0.013(2) 0.000(2) 0.016(2)
 C4 0.053(2) 0.040(2) 0.043(2) 0.0136(18) 0.0026(18) 0.0168(19)
 C1 0.044(2) 0.0344(19) 0.041(2) 0.0152(17) 0.0032(18) 0.0174(18)
 C2B 0.048(2) 0.038(2) 0.043(2) 0.014(2) 0.002(2) 0.016(2)
 C3B 0.050(2) 0.038(2) 0.043(2) 0.014(2) 0.001(2) 0.015(2)
 C5B 0.048(2) 0.038(2) 0.043(2) 0.014(2) 0.003(2) 0.017(2)
 C6B 0.048(2) 0.037(2) 0.042(2) 0.014(2) 0.003(2) 0.017(2)
 C5A 0.050(2) 0.038(2) 0.043(2) 0.013(2) 0.003(2) 0.016(2)
 C6A 0.048(2) 0.037(2) 0.042(2) 0.014(2) 0.003(2) 0.018(2)
 C7 0.158(11) 0.097(7) 0.038(4) 0.021(4) 0.016(5) 0.073(8)
 S6 0.0367(8) 0.0804(12) 0.0237(6) 0.0165(7) 0.0119(6) 0.0285(8)
 O13 0.040(2) 0.077(3) 0.036(2) 0.025(2) 0.0188(19) 0.034(2)
 O14 0.058(3) 0.096(4) 0.036(3) -0.010(3) 0.016(2) 0.004(3)
 O15 0.053(3) 0.126(5) 0.037(2) 0.045(3) 0.023(2) 0.056(3)
 C8 0.041(2) 0.054(2) 0.0282(18) 0.0175(18) 0.0109(16) 0.0262(19)
 C9A 0.043(2) 0.054(3) 0.029(2) 0.017(2) 0.010(2) 0.025(2)
 C9B 0.043(2) 0.056(3) 0.030(2) 0.017(2) 0.010(2) 0.025(2)
 C10A 0.043(2) 0.055(3) 0.030(2) 0.017(2) 0.009(2) 0.024(2)
 C10B 0.044(2) 0.057(3) 0.030(2) 0.017(2) 0.0085(19) 0.024(2)
 C11 0.046(2) 0.056(2) 0.0299(18) 0.0160(18) 0.0103(17) 0.025(2)
 C12A 0.045(2) 0.057(3) 0.031(2) 0.016(2) 0.010(2) 0.026(2)
 C12B 0.044(2) 0.056(3) 0.030(2) 0.016(2) 0.011(2) 0.024(2)
 C13A 0.044(2) 0.058(3) 0.031(2) 0.017(2) 0.010(2) 0.025(2)
 C13B 0.043(2) 0.057(3) 0.030(2) 0.015(2) 0.010(2) 0.025(2)
 C14 0.095(7) 0.115(8) 0.028(4) 0.015(4) 0.015(4) 0.050(6)
 S7A 0.0415(13) 0.0260(12) 0.0514(15) 0.0014(11) 0.0108(11) 0.0122(10)
 O16A 0.047(4) 0.037(3) 0.053(4) -0.009(3) 0.014(3) 0.015(3)
 O17A 0.043(3) 0.028(3) 0.050(4) -0.003(3) 0.005(3) 0.019(3)
 O18A 0.063(4) 0.044(4) 0.057(4) -0.004(4) 0.005(4) 0.020(4)
 C15A 0.0481(19) 0.0464(19) 0.058(2) -0.0094(18) 0.0107(18) 0.0120(18)
 C16A 0.0491(19) 0.047(2) 0.060(2) -0.0088(18) 0.0100(18) 0.0116(18)
 C17A 0.049(2) 0.049(2) 0.062(2) -0.0098(19) 0.0097(19) 0.0113(19)
 C18A 0.049(2) 0.049(2) 0.062(2) -0.011(2) 0.010(2) 0.0119(19)
 C19A 0.050(2) 0.051(2) 0.063(2) -0.0106(19) 0.0102(19) 0.0106(19)
 C20A 0.049(2) 0.049(2) 0.062(2) -0.0101(19) 0.0093(19) 0.0111(19)
 C21A 0.054(4) 0.055(4) 0.066(4) -0.008(4) 0.014(4) 0.009(4)
 S7B 0.0571(19) 0.0421(19) 0.0425(17) 0.0035(15) 0.0102(15) 0.0084(16)
 O16B 0.082(5) 0.046(4) 0.057(4) -0.001(4) 0.015(4) 0.007(4)
 O17B 0.069(5) 0.053(4) 0.049(4) 0.011(4) -0.004(4) 0.005(4)
 O18B 0.064(4) 0.039(4) 0.049(4) 0.010(3) 0.015(4) 0.015(4)
 C15B 0.0484(19) 0.046(2) 0.057(2) -0.0071(19) 0.0105(19) 0.0112(18)
 C16B 0.0488(19) 0.046(2) 0.059(2) -0.0086(18) 0.0099(18) 0.0117(18)
 C17B 0.048(2) 0.047(2) 0.061(2) -0.009(2) 0.0094(19) 0.012(2)
 C18B 0.049(2) 0.048(2) 0.060(2) -0.0086(19) 0.0102(19) 0.0121(19)
 C19B 0.048(2) 0.048(2) 0.060(2) -0.009(2) 0.0103(19) 0.0126(19)
 C20B 0.0484(19) 0.047(2) 0.058(2) -0.0072(18) 0.0099(18) 0.0119(18)
 C21B 0.052(4) 0.051(4) 0.063(4) -0.003(4) 0.012(4) 0.007(4)
 S8A 0.078(2) 0.0486(14) 0.0531(18) 0.0030(13) 0.0392(16) 0.0008(17)
 S8B 0.069(2) 0.0444(15) 0.0517(19) 0.0115(14) 0.0379(17) 0.0191(18)
 O19A 0.089(4) 0.076(4) 0.068(4) -0.002(3) 0.050(3) -0.011(4)
 O19B 0.099(4) 0.073(4) 0.067(4) 0.002(4) 0.038(4) 0.000(4)
 O20A 0.086(4) 0.064(4) 0.064(4) 0.000(3) 0.046(3) 0.000(3)
 O20B 0.099(4) 0.076(4) 0.059(4) 0.001(4) 0.033(4) 0.007(4)
 O21A 0.099(4) 0.085(4) 0.063(4) -0.002(4) 0.040(4) -0.005(4)
 O21B 0.088(4) 0.067(4) 0.068(4) -0.004(4) 0.041(4) 0.006(4)
 C22A 0.069(2) 0.0413(18) 0.052(2) 0.0074(18) 0.0297(19) 0.0141(19)
 C23A 0.069(2) 0.044(2) 0.055(2) 0.0055(19) 0.028(2) 0.013(2)
 C24A 0.069(2) 0.043(2) 0.054(2) 0.0055(19) 0.025(2) 0.015(2)
 C25A 0.068(2) 0.042(2) 0.052(2) 0.0077(19) 0.025(2) 0.015(2)
 C26A 0.068(2) 0.042(2) 0.052(2) 0.0078(19) 0.026(2) 0.015(2)
 C27A 0.068(2) 0.0422(19) 0.052(2) 0.0077(18) 0.0283(19) 0.014(2)
 C22B 0.069(2) 0.0414(19) 0.053(2) 0.0076(18) 0.0290(19) 0.014(2)
 C23B 0.069(2) 0.0435(19) 0.055(2) 0.0056(18) 0.0282(19) 0.014(2)
 C24B 0.069(2) 0.043(2) 0.055(2) 0.006(2) 0.024(2) 0.015(2)
 C25B 0.069(2) 0.042(2) 0.053(2) 0.0080(19) 0.025(2) 0.015(2)
 C26B 0.068(2) 0.042(2) 0.052(2) 0.008(2) 0.026(2) 0.015(2)
 C27B 0.069(2) 0.0427(19) 0.052(2) 0.0075(18) 0.0285(19) 0.015(2)
 C28A 0.071(4) 0.049(4) 0.051(4) 0.006(4) 0.021(4) 0.012(4)
 C28B 0.074(4) 0.047(4) 0.052(4) 0.009(4) 0.019(4) 0.010(4)
 O22 0.064(4) 0.091(5) 0.105(6) -0.036(4) 0.001(4) 0.042(4)
 O23 0.046(6) 0.027(5) 0.087(8) 0.010(5) 0.001(5) 0.009(4)
 O24 0.059(7) 0.037(6) 0.098(10) 0.035(6) -0.027(6) 0.004(5)
 O25 0.068(11) 0.047(9) 0.135(18) 0.010(9) -0.010(11) 0.024(8)
 O26 0.102(5) 0.058(3) 0.049(3) 0.007(3) 0.014(3) -0.032(3)
 O27 0.069(6) 0.033(4) 0.039(4) 0.012(3) 0.011(4) 0.014(4)
 O28 0.060(8) 0.034(5) 0.084(11) 0.010(6) -0.019(8) 0.014(5)
 O29 0.029(4) 0.030(4) 0.036(5) 0.011(4) -0.006(4) 0.006(3)
 O30 0.042(3) 0.119(5) 0.044(3) 0.041(3) 0.020(2) 0.042(3)
 O31 0.050(3) 0.047(3) 0.106(5) 0.024(3) 0.041(3) 0.012(2)
 O32 0.049(6) 0.041(5) 0.082(8) 0.013(5) 0.025(5) 0.012(4)
 O33 0.048(4) 0.049(4) 0.048(4) 0.014(2) 0.010(2) 0.016(2)
 O34 0.035(7) 0.076(14) 0.032(6) 0.013(6) -0.005(5) 0.002(7)
 O35 0.165(17) 0.090(11) 0.059(8) 0.023(8) 0.031(9) 0.088(12)
 O36 0.049(3) 0.053(3) 0.095(4) 0.034(3) -0.003(3) 0.015(3)

_geom_special_details
;
 All esds (except the esd in the dihedral angle between two l.s. planes)
 are estimated using the full covariance matrix.  The cell esds are taken
 into account individually in the estimation of esds in distances, angles
 and torsion angles; correlations between esds in cell parameters are only
 used when they are defined by crystal symmetry.  An approximate (isotropic)
 treatment of cell esds is used for estimating esds involving l.s. planes.
;
loop_
  _geom_bond_atom_site_label_1
  _geom_bond_atom_site_label_2
  _geom_bond_distance
  _geom_bond_site_symmetry_2
  _geom_bond_publ_flag
 Mo1 Mo2 2.7159(6) . ?
 Mo1 Mo3 2.7334(5) . ?
 Mo1 S1 2.2750(12) . ?
 Mo1 S2 2.3315(12) . ?
 Mo1 S3 2.2873(12) . ?
 Mo1 O1 2.177(4) . ?
 Mo1 O2 2.168(4) . ?
 Mo1 O3 2.153(4) . ?
 Mo2 Mo3 2.7229(5) . ?
 Mo2 S1 2.2719(12) . ?
 Mo2 S2 2.3355(14) . ?
 Mo2 S4 2.2730(15) . ?
 Mo2 O4 2.190(5) . ?
 Mo2 O5 2.146(4) . ?
 Mo2 O6 2.193(4) . ?
 Mo3 S2 2.3246(12) . ?
 Mo3 S3 2.2810(12) . ?
 Mo3 S4 2.2692(13) . ?
 Mo3 O7 2.173(4) . ?
 Mo3 O8 2.182(3) . ?
 Mo3 O9 2.165(4) . ?
 O1 H1A 0.9483 . ?
 O1 H1B 0.9471 . ?
 O2 H2A 0.8702 . ?
 O2 H2B 0.8703 . ?
 O3 H3A 0.9091 . ?
 O3 H3B 0.9102 . ?
 O4 H4A 0.8693 . ?
 O4 H4B 0.8700 . ?
 O5 H5A 0.9566 . ?
 O5 H5B 0.9578 . ?
 O6 H6A 0.9308 . ?
 O6 H6B 0.9299 . ?
 O7 H7A 0.8711 . ?
 O7 H7B 0.8687 . ?
 O8 H8A 0.8712 . ?
 O8 H8B 0.8707 . ?
 O9 H9A 0.8694 . ?
 O9 H9B 0.8712 . ?
 S5 O10 1.453(4) . ?
 S5 O11 1.465(4) . ?
 S5 O12 1.470(4) . ?
 S5 C1 1.754(5) . ?
 C2A H2AA 0.9500 . ?
 C2A C3A 1.402(9) . ?
 C2A C1 1.414(8) . ?
 C3A H3AA 0.9500 . ?
 C3A C4 1.405(8) . ?
 C4 C3B 1.392(4) . ?
 C4 C5B 1.393(4) . ?
 C4 C5A 1.365(8) . ?
 C4 C7 1.530(9) . ?
 C1 C2B 1.392(4) . ?
 C1 C6B 1.393(4) . ?
 C1 C6A 1.378(8) . ?
 C2B H2BA 0.9500 . ?
 C2B C3B 1.392(4) . ?
 C3B H3BA 0.9500 . ?
 C5B H5BA 0.9500 . ?
 C5B C6B 1.392(4) . ?
 C6B H6BA 0.9500 . ?
 C5A H5AA 0.9500 . ?
 C5A C6A 1.389(9) . ?
 C6A H6AA 0.9500 . ?
 C7 H7C 0.9800 . ?
 C7 H7D 0.9800 . ?
 C7 H7E 0.9800 . ?
 S6 O13 1.450(4) . ?
 S6 O14 1.457(6) . ?
 S6 O15 1.468(5) . ?
 S6 C8 1.759(6) . ?
 C8 C9A 1.381(13) . ?
 C8 C9B 1.377(8) . ?
 C8 C13A 1.387(14) . ?
 C8 C13B 1.408(8) . ?
 C9A H9AA 0.9500 . ?
 C9A C10A 1.396(17) . ?
 C9B H9BA 0.9500 . ?
 C9B C10B 1.384(9) . ?
 C10A H10A 0.9500 . ?
 C10A C11 1.366(15) . ?
 C10B H10B 0.9500 . ?
 C10B C11 1.362(8) . ?
 C11 C12A 1.410(13) . ?
 C11 C12B 1.430(8) . ?
 C11 C14 1.507(9) . ?
 C12A H12A 0.9500 . ?
 C12A C13A 1.383(17) . ?
 C12B H12B 0.9500 . ?
 C12B C13B 1.403(9) . ?
 C13A H13A 0.9500 . ?
 C13B H13B 0.9500 . ?
 C14 H14A 0.9800 . ?
 C14 H14B 0.9800 . ?
 C14 H14C 0.9800 . ?
 S7A O16A 1.460(7) . ?
 S7A O17A 1.464(6) . ?
 S7A O18A 1.437(8) . ?
 S7A C15A 1.743(6) . ?
 C15A C16A 1.370(4) . ?
 C15A C20A 1.370(4) . ?
 C16A H16A 0.9500 . ?
 C16A C17A 1.370(4) . ?
 C17A H17A 0.9500 . ?
 C17A C18A 1.370(4) . ?
 C18A C19A 1.370(4) . ?
 C18A C21A 1.492(12) . ?
 C19A H19A 0.9500 . ?
 C19A C20A 1.371(4) . ?
 C20A H20A 0.9500 . ?
 C21A H21A 0.9800 . ?
 C21A H21B 0.9800 . ?
 C21A H21C 0.9800 . ?
 S7B O16B 1.466(8) . ?
 S7B O17B 1.462(8) . ?
 S7B O18B 1.458(8) . ?
 S7B C15B 1.763(7) . ?
 C15B C16B 1.426(6) . ?
 C15B C20B 1.427(6) . ?
 C16B H16B 0.9500 . ?
 C16B C17B 1.427(6) . ?
 C17B H17B 0.9500 . ?
 C17B C18B 1.427(6) . ?
 C18B C19B 1.427(6) . ?
 C18B C21B 1.494(12) . ?
 C19B H19B 0.9500 . ?
 C19B C20B 1.427(6) . ?
 C20B H20B 0.9500 . ?
 C21B H21D 0.9800 . ?
 C21B H21E 0.9800 . ?
 C21B H21F 0.9800 . ?
 S8A O19A 1.437(7) . ?
 S8A O20A 1.447(7) . ?
 S8A O21A 1.484(8) . ?
 S8A C22A 1.761(6) . ?
 S8B O19B 1.422(7) . ?
 S8B O20B 1.437(8) . ?
 S8B O21B 1.494(8) . ?
 S8B C22B 1.769(6) . ?
 C22A C23A 1.385(4) . ?
 C22A C27A 1.385(4) . ?
 C23A H23A 0.9500 . ?
 C23A C24A 1.385(4) . ?
 C24A H24A 0.9500 . ?
 C24A C25A 1.385(4) . ?
 C25A C26A 1.385(4) . ?
 C25A C28A 1.530(16) . ?
 C26A H26A 0.9500 . ?
 C26A C27A 1.384(4) . ?
 C27A H27A 0.9500 . ?
 C22B C23B 1.394(6) . ?
 C22B C27B 1.394(6) . ?
 C23B H23B 0.9500 . ?
 C23B C24B 1.393(6) . ?
 C24B H24B 0.9500 . ?
 C24B C25B 1.393(6) . ?
 C25B C26B 1.393(6) . ?
 C25B C28B 1.52(2) . ?
 C26B H26B 0.9500 . ?
 C26B C27B 1.394(6) . ?
 C27B H27B 0.9500 . ?
 C28A H28A 0.9800 . ?
 C28A H28B 0.9800 . ?
 C28A H28C 0.9800 . ?
 C28B H28D 0.9800 . ?
 C28B H28E 0.9800 . ?
 C28B H28F 0.9800 . ?
 O22 H22A 0.8702 . ?
 O22 H22B 0.8706 . ?
 O23 H23C 0.8701 . ?
 O23 H23D 0.8693 . ?
 O24 H24C 0.8696 . ?
 O24 H24D 0.8696 . ?
 O25 H25A 0.8710 . ?
 O25 H25B 0.8692 . ?
 O26 H26C 0.8695 . ?
 O26 H26D 0.8701 . ?
 O27 H27C 0.8702 . ?
 O27 H27D 0.8702 . ?
 O28 H28G 0.8696 . ?
 O28 H28H 0.8706 . ?
 O29 H29A 0.8700 . ?
 O29 H29B 0.8692 . ?
 O30 H30A 0.8700 . ?
 O30 H30B 0.8685 . ?
 O31 H31A 0.8708 . ?
 O31 H31B 0.8702 . ?
 O32 H32A 0.8699 . ?
 O32 H32B 0.8709 . ?
 O33 H33A 0.8709 . ?
 O33 H33B 0.8707 . ?
 O34 H34A 0.8690 . ?
 O34 H34B 0.8702 . ?
 O35 H35A 0.8702 . ?
 O35 H35B 0.8700 . ?
 O36 H36A 0.8706 . ?
 O36 H36B 0.8696 . ?

loop_
  _geom_angle_atom_site_label_1
  _geom_angle_atom_site_label_2
  _geom_angle_atom_site_label_3
  _geom_angle
  _geom_angle_site_symmetry_1
  _geom_angle_site_symmetry_3
  _geom_angle_publ_flag
 Mo2 Mo1 Mo3 59.956(14) . . ?
 S1 Mo1 Mo2 53.27(3) . . ?
 S1 Mo1 Mo3 97.68(3) . . ?
 S1 Mo1 S2 106.65(5) . . ?
 S1 Mo1 S3 94.09(5) . . ?
 S2 Mo1 Mo2 54.48(4) . . ?
 S2 Mo1 Mo3 53.94(3) . . ?
 S3 Mo1 Mo2 97.55(3) . . ?
 S3 Mo1 Mo3 53.14(3) . . ?
 S3 Mo1 S2 105.87(4) . . ?
 O1 Mo1 Mo2 141.46(13) . . ?
 O1 Mo1 Mo3 98.51(12) . . ?
 O1 Mo1 S1 163.06(13) . . ?
 O1 Mo1 S2 87.00(13) . . ?
 O1 Mo1 S3 91.65(12) . . ?
 O2 Mo1 Mo2 138.41(11) . . ?
 O2 Mo1 Mo3 142.60(11) . . ?
 O2 Mo1 S1 85.46(11) . . ?
 O2 Mo1 S2 159.33(11) . . ?
 O2 Mo1 S3 89.49(11) . . ?
 O2 Mo1 O1 78.66(16) . . ?
 O3 Mo1 Mo2 96.30(11) . . ?
 O3 Mo1 Mo3 138.09(10) . . ?
 O3 Mo1 S1 92.28(11) . . ?
 O3 Mo1 S2 84.19(11) . . ?
 O3 Mo1 S3 165.95(11) . . ?
 O3 Mo1 O1 78.90(16) . . ?
 O3 Mo1 O2 78.54(15) . . ?
 Mo1 Mo2 Mo3 60.341(14) . . ?
 S1 Mo2 Mo1 53.37(3) . . ?
 S1 Mo2 Mo3 98.06(3) . . ?
 S1 Mo2 S2 106.62(5) . . ?
 S1 Mo2 S4 96.23(5) . . ?
 S2 Mo2 Mo1 54.34(3) . . ?
 S2 Mo2 Mo3 54.06(3) . . ?
 S4 Mo2 Mo1 99.17(4) . . ?
 S4 Mo2 Mo3 53.10(3) . . ?
 S4 Mo2 S2 105.58(5) . . ?
 O4 Mo2 Mo1 95.46(19) . . ?
 O4 Mo2 Mo3 137.9(2) . . ?
 O4 Mo2 S1 91.54(13) . . ?
 O4 Mo2 S2 83.9(2) . . ?
 O4 Mo2 S4 165.3(2) . . ?
 O4 Mo2 O6 81.0(3) . . ?
 O5 Mo2 Mo1 142.75(17) . . ?
 O5 Mo2 Mo3 101.33(13) . . ?
 O5 Mo2 S1 160.12(14) . . ?
 O5 Mo2 S2 88.45(17) . . ?
 O5 Mo2 S4 91.94(18) . . ?
 O5 Mo2 O4 76.9(2) . . ?
 O5 Mo2 O6 76.4(2) . . ?
 O6 Mo2 Mo1 139.16(12) . . ?
 O6 Mo2 Mo3 140.28(15) . . ?
 O6 Mo2 S1 85.92(13) . . ?
 O6 Mo2 S2 160.63(14) . . ?
 O6 Mo2 S4 87.18(15) . . ?
 Mo2 Mo3 Mo1 59.703(14) . . ?
 S2 Mo3 Mo1 54.17(3) . . ?
 S2 Mo3 Mo2 54.43(4) . . ?
 S3 Mo3 Mo1 53.35(3) . . ?
 S3 Mo3 Mo2 97.50(3) . . ?
 S3 Mo3 S2 106.30(5) . . ?
 S4 Mo3 Mo1 98.76(4) . . ?
 S4 Mo3 Mo2 53.23(4) . . ?
 S4 Mo3 S2 106.06(5) . . ?
 S4 Mo3 S3 95.91(5) . . ?
 O7 Mo3 Mo1 138.76(10) . . ?
 O7 Mo3 Mo2 96.78(11) . . ?
 O7 Mo3 S2 84.64(10) . . ?
 O7 Mo3 S3 165.39(11) . . ?
 O7 Mo3 S4 90.14(11) . . ?
 O7 Mo3 O8 79.35(14) . . ?
 O8 Mo3 Mo1 140.94(10) . . ?
 O8 Mo3 Mo2 140.03(10) . . ?
 O8 Mo3 S2 159.48(11) . . ?
 O8 Mo3 S3 87.69(11) . . ?
 O8 Mo3 S4 86.86(10) . . ?
 O9 Mo3 Mo1 98.13(12) . . ?
 O9 Mo3 Mo2 141.31(12) . . ?
 O9 Mo3 S2 86.92(12) . . ?
 O9 Mo3 S3 91.18(13) . . ?
 O9 Mo3 S4 162.70(12) . . ?
 O9 Mo3 O7 79.55(17) . . ?
 O9 Mo3 O8 77.66(15) . . ?
 Mo2 S1 Mo1 73.35(4) . . ?
 Mo1 S2 Mo2 71.17(4) . . ?
 Mo3 S2 Mo1 71.90(4) . . ?
 Mo3 S2 Mo2 71.51(4) . . ?
 Mo3 S3 Mo1 73.50(4) . . ?
 Mo3 S4 Mo2 73.66(4) . . ?
 Mo1 O1 H1A 113.9 . . ?
 Mo1 O1 H1B 113.0 . . ?
 H1A O1 H1B 100.4 . . ?
 Mo1 O2 H2A 123.0 . . ?
 Mo1 O2 H2B 122.9 . . ?
 H2A O2 H2B 104.5 . . ?
 Mo1 O3 H3A 112.0 . . ?
 Mo1 O3 H3B 112.0 . . ?
 H3A O3 H3B 102.4 . . ?
 Mo2 O4 H4A 113.6 . . ?
 Mo2 O4 H4B 114.3 . . ?
 H4A O4 H4B 104.5 . . ?
 Mo2 O5 H5A 113.6 . . ?
 Mo2 O5 H5B 113.7 . . ?
 H5A O5 H5B 100.3 . . ?
 Mo2 O6 H6A 112.3 . . ?
 Mo2 O6 H6B 112.2 . . ?
 H6A O6 H6B 101.4 . . ?
 Mo3 O7 H7A 126.6 . . ?
 Mo3 O7 H7B 126.8 . . ?
 H7A O7 H7B 104.4 . . ?
 Mo3 O8 H8A 124.3 . . ?
 Mo3 O8 H8B 124.6 . . ?
 H8A O8 H8B 104.4 . . ?
 Mo3 O9 H9A 122.4 . . ?
 Mo3 O9 H9B 122.6 . . ?
 H9A O9 H9B 104.4 . . ?
 O10 S5 O11 111.7(3) . . ?
 O10 S5 O12 112.3(3) . . ?
 O10 S5 C1 107.5(3) . . ?
 O11 S5 O12 111.4(3) . . ?
 O11 S5 C1 106.8(3) . . ?
 O12 S5 C1 106.9(2) . . ?
 C3A C2A H2AA 120.4 . . ?
 C3A C2A C1 119.2(10) . . ?
 C1 C2A H2AA 120.4 . . ?
 C2A C3A H3AA 120.4 . . ?
 C2A C3A C4 119.3(10) . . ?
 C4 C3A H3AA 120.4 . . ?
 C3A C4 C7 118.5(7) . . ?
 C3B C4 C5B 120.0 . . ?
 C3B C4 C7 118.1(6) . . ?
 C5B C4 C7 121.8(6) . . ?
 C5A C4 C3A 120.1(8) . . ?
 C5A C4 C7 119.9(7) . . ?
 C2A C1 S5 118.1(6) . . ?
 C2B C1 S5 118.5(3) . . ?
 C2B C1 C6B 120.0 . . ?
 C6B C1 S5 121.4(3) . . ?
 C6A C1 S5 123.3(6) . . ?
 C6A C1 C2A 118.5(8) . . ?
 C1 C2B H2BA 120.0 . . ?
 C1 C2B C3B 120.0 . . ?
 C3B C2B H2BA 120.0 . . ?
 C4 C3B H3BA 120.0 . . ?
 C2B C3B C4 120.0 . . ?
 C2B C3B H3BA 120.0 . . ?
 C4 C5B H5BA 120.0 . . ?
 C6B C5B C4 120.0 . . ?
 C6B C5B H5BA 120.0 . . ?
 C1 C6B H6BA 120.0 . . ?
 C5B C6B C1 120.0 . . ?
 C5B C6B H6BA 120.0 . . ?
 C4 C5A H5AA 120.7 . . ?
 C4 C5A C6A 118.6(10) . . ?
 C6A C5A H5AA 120.7 . . ?
 C1 C6A C5A 122.2(10) . . ?
 C1 C6A H6AA 118.9 . . ?
 C5A C6A H6AA 118.9 . . ?
 C4 C7 H7C 109.5 . . ?
 C4 C7 H7D 109.5 . . ?
 C4 C7 H7E 109.5 . . ?
 H7C C7 H7D 109.5 . . ?
 H7C C7 H7E 109.5 . . ?
 H7D C7 H7E 109.5 . . ?
 O13 S6 O14 114.2(3) . . ?
 O13 S6 O15 111.2(3) . . ?
 O13 S6 C8 107.2(3) . . ?
 O14 S6 O15 111.4(4) . . ?
 O14 S6 C8 106.7(3) . . ?
 O15 S6 C8 105.7(3) . . ?
 C9A C8 S6 120.7(6) . . ?
 C9A C8 C13A 119.6(8) . . ?
 C9B C8 S6 121.4(6) . . ?
 C9B C8 C13B 120.4(7) . . ?
 C13A C8 S6 119.3(6) . . ?
 C13B C8 S6 118.0(5) . . ?
 C8 C9A H9AA 120.4 . . ?
 C8 C9A C10A 119.3(11) . . ?
 C10A C9A H9AA 120.4 . . ?
 C8 C9B H9BA 120.0 . . ?
 C8 C9B C10B 120.1(10) . . ?
 C10B C9B H9BA 120.0 . . ?
 C9A C10A H10A 119.1 . . ?
 C11 C10A C9A 121.7(11) . . ?
 C11 C10A H10A 119.1 . . ?
 C9B C10B H10B 119.2 . . ?
 C11 C10B C9B 121.6(10) . . ?
 C11 C10B H10B 119.2 . . ?
 C10A C11 C12A 117.4(8) . . ?
 C10A C11 C14 120.4(8) . . ?
 C10B C11 C12B 118.3(8) . . ?
 C10B C11 C14 120.6(7) . . ?
 C12A C11 C14 121.1(8) . . ?
 C12B C11 C14 120.3(7) . . ?
 C11 C12A H12A 119.9 . . ?
 C13A C12A C11 120.2(11) . . ?
 C13A C12A H12A 119.9 . . ?
 C11 C12B H12B 120.1 . . ?
 C13B C12B C11 119.7(9) . . ?
 C13B C12B H12B 120.1 . . ?
 C8 C13A H13A 120.0 . . ?
 C12A C13A C8 120.1(11) . . ?
 C12A C13A H13A 120.0 . . ?
 C8 C13B H13B 120.7 . . ?
 C12B C13B C8 118.7(9) . . ?
 C12B C13B H13B 120.7 . . ?
 C11 C14 H14A 109.5 . . ?
 C11 C14 H14B 109.5 . . ?
 C11 C14 H14C 109.5 . . ?
 H14A C14 H14B 109.5 . . ?
 H14A C14 H14C 109.5 . . ?
 H14B C14 H14C 109.5 . . ?
 O16A S7A O17A 112.4(5) . . ?
 O16A S7A C15A 110.0(5) . . ?
 O17A S7A C15A 109.4(5) . . ?
 O18A S7A O16A 113.6(7) . . ?
 O18A S7A O17A 109.0(6) . . ?
 O18A S7A C15A 101.8(6) . . ?
 C16A C15A S7A 121.6(5) . . ?
 C20A C15A S7A 117.8(5) . . ?
 C20A C15A C16A 120.0 . . ?
 C15A C16A H16A 120.0 . . ?
 C15A C16A C17A 120.0 . . ?
 C17A C16A H16A 120.0 . . ?
 C16A C17A H17A 120.0 . . ?
 C18A C17A C16A 120.0 . . ?
 C18A C17A H17A 120.0 . . ?
 C17A C18A C19A 120.0 . . ?
 C17A C18A C21A 125.0(9) . . ?
 C19A C18A C21A 114.8(9) . . ?
 C18A C19A H19A 120.0 . . ?
 C18A C19A C20A 120.0 . . ?
 C20A C19A H19A 120.0 . . ?
 C15A C20A C19A 120.0 . . ?
 C15A C20A H20A 120.0 . . ?
 C19A C20A H20A 120.0 . . ?
 C18A C21A H21A 109.5 . . ?
 C18A C21A H21B 109.5 . . ?
 C18A C21A H21C 109.5 . . ?
 H21A C21A H21B 109.5 . . ?
 H21A C21A H21C 109.5 . . ?
 H21B C21A H21C 109.5 . . ?
 O16B S7B C15B 101.6(7) . . ?
 O17B S7B O16B 115.5(8) . . ?
 O17B S7B C15B 110.9(7) . . ?
 O18B S7B O16B 109.0(7) . . ?
 O18B S7B O17B 110.3(8) . . ?
 O18B S7B C15B 109.0(6) . . ?
 C16B C15B S7B 120.8(6) . . ?
 C16B C15B C20B 120.0 . . ?
 C20B C15B S7B 118.9(6) . . ?
 C15B C16B H16B 120.0 . . ?
 C15B C16B C17B 120.0 . . ?
 C17B C16B H16B 120.0 . . ?
 C16B C17B H17B 120.0 . . ?
 C18B C17B C16B 120.0 . . ?
 C18B C17B H17B 120.0 . . ?
 C17B C18B C21B 118.2(11) . . ?
 C19B C18B C17B 120.0 . . ?
 C19B C18B C21B 121.5(11) . . ?
 C18B C19B H19B 120.0 . . ?
 C18B C19B C20B 120.0 . . ?
 C20B C19B H19B 120.0 . . ?
 C15B C20B H20B 120.0 . . ?
 C19B C20B C15B 120.0 . . ?
 C19B C20B H20B 120.0 . . ?
 C18B C21B H21D 109.5 . . ?
 C18B C21B H21E 109.5 . . ?
 C18B C21B H21F 109.5 . . ?
 H21D C21B H21E 109.5 . . ?
 H21D C21B H21F 109.5 . . ?
 H21E C21B H21F 109.5 . . ?
 O19A S8A O20A 113.4(6) . . ?
 O19A S8A O21A 110.1(6) . . ?
 O19A S8A C22A 110.8(6) . . ?
 O20A S8A O21A 113.0(7) . . ?
 O20A S8A C22A 106.8(6) . . ?
 O21A S8A C22A 102.1(6) . . ?
 O19B S8B O20B 115.4(7) . . ?
 O19B S8B O21B 111.3(7) . . ?
 O19B S8B C22B 103.9(7) . . ?
 O20B S8B O21B 109.2(7) . . ?
 O20B S8B C22B 113.4(7) . . ?
 O21B S8B C22B 102.9(8) . . ?
 C23A C22A S8A 116.9(5) . . ?
 C27A C22A S8A 122.7(5) . . ?
 C27A C22A C23A 120.0 . . ?
 C22A C23A H23A 120.0 . . ?
 C24A C23A C22A 120.0 . . ?
 C24A C23A H23A 120.0 . . ?
 C23A C24A H24A 120.0 . . ?
 C25A C24A C23A 120.0 . . ?
 C25A C24A H24A 120.0 . . ?
 C24A C25A C26A 120.0 . . ?
 C24A C25A C28A 120.0(9) . . ?
 C26A C25A C28A 120.0(9) . . ?
 C25A C26A H26A 120.0 . . ?
 C27A C26A C25A 120.0 . . ?
 C27A C26A H26A 120.0 . . ?
 C22A C27A H27A 120.0 . . ?
 C26A C27A C22A 120.0 . . ?
 C26A C27A H27A 120.0 . . ?
 C23B C22B S8B 126.4(6) . . ?
 C23B C22B C27B 120.0 . . ?
 C27B C22B S8B 113.5(6) . . ?
 C22B C23B H23B 120.0 . . ?
 C24B C23B C22B 120.0 . . ?
 C24B C23B H23B 120.0 . . ?
 C23B C24B H24B 120.0 . . ?
 C25B C24B C23B 120.0 . . ?
 C25B C24B H24B 120.0 . . ?
 C24B C25B C28B 120.4(11) . . ?
 C26B C25B C24B 120.0 . . ?
 C26B C25B C28B 119.5(11) . . ?
 C25B C26B H26B 120.0 . . ?
 C25B C26B C27B 120.0 . . ?
 C27B C26B H26B 120.0 . . ?
 C22B C27B H27B 120.0 . . ?
 C26B C27B C22B 120.0 . . ?
 C26B C27B H27B 120.0 . . ?
 C25A C28A H28A 109.5 . . ?
 C25A C28A H28B 109.5 . . ?
 C25A C28A H28C 109.5 . . ?
 H28A C28A H28B 109.5 . . ?
 H28A C28A H28C 109.5 . . ?
 H28B C28A H28C 109.5 . . ?
 C25B C28B H28D 109.5 . . ?
 C25B C28B H28E 109.5 . . ?
 C25B C28B H28F 109.5 . . ?
 H28D C28B H28E 109.5 . . ?
 H28D C28B H28F 109.5 . . ?
 H28E C28B H28F 109.5 . . ?
 H22A O22 H22B 104.4 . . ?
 H23C O23 H23D 104.6 . . ?
 H24C O24 H24D 104.6 . . ?
 H25A O25 H25B 104.5 . . ?
 H26C O26 H26D 104.5 . . ?
 H27C O27 H27D 104.5 . . ?
 H28G O28 H28H 104.4 . . ?
 H29A O29 H29B 104.5 . . ?
 H30A O30 H30B 104.6 . . ?
 H31A O31 H31B 104.4 . . ?
 H32A O32 H32B 104.5 . . ?
 H33A O33 H33B 104.3 . . ?
 H34A O34 H34B 104.5 . . ?
 H35A O35 H35B 104.6 . . ?
 H36A O36 H36B 104.5 . . ?

loop_
  _geom_torsion_atom_site_label_1
  _geom_torsion_atom_site_label_2
  _geom_torsion_atom_site_label_3
  _geom_torsion_atom_site_label_4
  _geom_torsion
  _geom_torsion_site_symmetry_1
  _geom_torsion_site_symmetry_2
  _geom_torsion_site_symmetry_3
  _geom_torsion_site_symmetry_4
  _geom_torsion_publ_flag
 S5 C1 C2B C3B 179.3(3) . . . . ?
 S5 C1 C6B C5B -179.3(4) . . . . ?
 S5 C1 C6A C5A 174.1(9) . . . . ?
 O10 S5 C1 C2A -33.9(7) . . . . ?
 O10 S5 C1 C2B -75.6(4) . . . . ?
 O10 S5 C1 C6B 103.8(4) . . . . ?
 O10 S5 C1 C6A 148.9(7) . . . . ?
 O11 S5 C1 C2A 86.0(7) . . . . ?
 O11 S5 C1 C2B 44.4(4) . . . . ?
 O11 S5 C1 C6B -136.3(4) . . . . ?
 O11 S5 C1 C6A -91.2(8) . . . . ?
 O12 S5 C1 C2A -154.7(7) . . . . ?
 O12 S5 C1 C2B 163.6(4) . . . . ?
 O12 S5 C1 C6B -17.0(4) . . . . ?
 O12 S5 C1 C6A 28.1(8) . . . . ?
 C2A C3A C4 C5A 15.8(16) . . . . ?
 C2A C3A C4 C7 -178.0(10) . . . . ?
 C2A C1 C6A C5A -3.1(16) . . . . ?
 C3A C2A C1 S5 -175.1(9) . . . . ?
 C3A C2A C1 C6A 2.3(15) . . . . ?
 C3A C4 C5A C6A -16.5(16) . . . . ?
 C4 C5B C6B C1 -0.1 . . . . ?
 C4 C5A C6A C1 10.3(18) . . . . ?
 C1 C2A C3A C4 -8.5(17) . . . . ?
 C1 C2B C3B C4 0.1 . . . . ?
 C2B C1 C6B C5B 0.1 . . . . ?
 C3B C4 C5B C6B 0.1 . . . . ?
 C5B C4 C3B C2B -0.1 . . . . ?
 C6B C1 C2B C3B -0.1 . . . . ?
 C7 C4 C3B C2B 178.7(6) . . . . ?
 C7 C4 C5B C6B -178.6(6) . . . . ?
 C7 C4 C5A C6A 177.6(10) . . . . ?
 S6 C8 C9A C10A -179.5(10) . . . . ?
 S6 C8 C9B C10B 177.0(10) . . . . ?
 S6 C8 C13A C12A 177.4(10) . . . . ?
 S6 C8 C13B C12B -177.7(9) . . . . ?
 O13 S6 C8 C9A 25.0(9) . . . . ?
 O13 S6 C8 C9B -14.0(9) . . . . ?
 O13 S6 C8 C13A -147.1(8) . . . . ?
 O13 S6 C8 C13B 161.9(7) . . . . ?
 O14 S6 C8 C9A -97.6(9) . . . . ?
 O14 S6 C8 C9B -136.7(8) . . . . ?
 O14 S6 C8 C13A 90.2(9) . . . . ?
 O14 S6 C8 C13B 39.2(8) . . . . ?
 O15 S6 C8 C9A 143.7(9) . . . . ?
 O15 S6 C8 C9B 104.6(8) . . . . ?
 O15 S6 C8 C13A -28.5(9) . . . . ?
 O15 S6 C8 C13B -79.5(8) . . . . ?
 C8 C9A C10A C11 -2(2) . . . . ?
 C8 C9B C10B C11 6(2) . . . . ?
 C9A C8 C13A C12A 5.1(18) . . . . ?
 C9A C10A C11 C12A 12.7(19) . . . . ?
 C9A C10A C11 C14 -179.3(12) . . . . ?
 C9B C8 C13B C12B -1.7(16) . . . . ?
 C9B C10B C11 C12B -12.8(18) . . . . ?
 C9B C10B C11 C14 177.0(11) . . . . ?
 C10A C11 C12A C13A -14.9(18) . . . . ?
 C10B C11 C12B C13B 12.1(16) . . . . ?
 C11 C12A C13A C8 6(2) . . . . ?
 C11 C12B C13B C8 -4.9(17) . . . . ?
 C13A C8 C9A C10A -7.4(18) . . . . ?
 C13B C8 C9B C10B 1.2(17) . . . . ?
 C14 C11 C12A C13A 177.2(11) . . . . ?
 C14 C11 C12B C13B -177.7(10) . . . . ?
 S7A C15A C16A C17A 171.7(8) . . . . ?
 S7A C15A C20A C19A -172.0(8) . . . . ?
 O16A S7A C15A C16A -29.7(8) . . . . ?
 O16A S7A C15A C20A 142.2(6) . . . . ?
 O17A S7A C15A C16A -153.7(6) . . . . ?
 O17A S7A C15A C20A 18.2(7) . . . . ?
 O18A S7A C15A C16A 91.1(8) . . . . ?
 O18A S7A C15A C20A -97.0(7) . . . . ?
 C15A C16A C17A C18A 0.0 . . . . ?
 C16A C15A C20A C19A 0.0 . . . . ?
 C16A C17A C18A C19A -0.1 . . . . ?
 C16A C17A C18A C21A -175.0(13) . . . . ?
 C17A C18A C19A C20A 0.1 . . . . ?
 C18A C19A C20A C15A 0.0 . . . . ?
 C20A C15A C16A C17A 0.0 . . . . ?
 C21A C18A C19A C20A 175.5(12) . . . . ?
 S7B C15B C16B C17B -172.9(9) . . . . ?
 S7B C15B C20B C19B 173.1(8) . . . . ?
 O16B S7B C15B C16B -49.5(9) . . . . ?
 O16B S7B C15B C20B 137.5(8) . . . . ?
 O17B S7B C15B C16B -172.9(7) . . . . ?
 O17B S7B C15B C20B 14.1(9) . . . . ?
 O18B S7B C15B C16B 65.5(8) . . . . ?
 O18B S7B C15B C20B -107.5(7) . . . . ?
 C15B C16B C17B C18B 0.0 . . . . ?
 C16B C15B C20B C19B 0.0 . . . . ?
 C16B C17B C18B C19B 0.0 . . . . ?
 C16B C17B C18B C21B 173.3(12) . . . . ?
 C17B C18B C19B C20B 0.0 . . . . ?
 C18B C19B C20B C15B 0.0 . . . . ?
 C20B C15B C16B C17B 0.0 . . . . ?
 C21B C18B C19B C20B -173.0(13) . . . . ?
 S8A C22A C23A C24A -173.0(7) . . . . ?
 S8A C22A C27A C26A 172.6(8) . . . . ?
 S8B C22B C23B C24B 176.0(9) . . . . ?
 S8B C22B C27B C26B -176.6(8) . . . . ?
 O19A S8A C22A C23A -9.1(8) . . . . ?
 O19A S8A C22A C27A 177.9(7) . . . . ?
 O19B S8B C22B C23B -72.9(9) . . . . ?
 O19B S8B C22B C27B 103.5(8) . . . . ?
 O20A S8A C22A C23A 114.9(7) . . . . ?
 O20A S8A C22A C27A -58.1(9) . . . . ?
 O20B S8B C22B C23B 161.1(8) . . . . ?
 O20B S8B C22B C27B -22.5(9) . . . . ?
 O21A S8A C22A C23A -126.4(7) . . . . ?
 O21A S8A C22A C27A 60.7(8) . . . . ?
 O21B S8B C22B C23B 43.3(9) . . . . ?
 O21B S8B C22B C27B -140.3(8) . . . . ?
 C22A C23A C24A C25A -0.1 . . . . ?
 C23A C22A C27A C26A -0.2 . . . . ?
 C23A C24A C25A C26A 0.0 . . . . ?
 C23A C24A C25A C28A -179.5(11) . . . . ?
 C24A C25A C26A C27A 0.0 . . . . ?
 C25A C26A C27A C22A 0.1 . . . . ?
 C27A C22A C23A C24A 0.2 . . . . ?
 C22B C23B C24B C25B 0.1 . . . . ?
 C23B C22B C27B C26B 0.0 . . . . ?
 C23B C24B C25B C26B -0.1 . . . . ?
 C23B C24B C25B C28B -175.8(12) . . . . ?
 C24B C25B C26B C27B 0.0 . . . . ?
 C25B C26B C27B C22B 0.1 . . . . ?
 C27B C22B C23B C24B -0.1 . . . . ?
 C28A C25A C26A C27A 179.5(11) . . . . ?
 C28B C25B C26B C27B 175.8(12) . . . . ?

_shelx_res_file
;
TITL janb0612_b.res in P-1
    janb0612.res
    created by SHELXL-2018/3 at 13:12:27 on 08-Dec-2023
REM Old TITL janb0612_a.res in P-1
REM SHELXT solution in P-1: R1 0.211, Rweak 0.017, Alpha 0.064
REM <I/s> 0.000 for 0 systematic absences, Orientation as input
REM Formula found by SHELXT: N13 O24 S26 Mo5 C16B
CELL 1.54184 11.9671 15.177 16.5425 101.825 96.063 109.273
ZERR 2 0.0002 0.0003 0.0003 0.002 0.002 0.002
LATT 1
SFAC C H Mo O S
UNIT 56 131.44 6 61.72 16
SIMU 0.005 0.01 3 C8 > C13B
SIMU 0.005 0.01 3 C1 C2A C2B C3A C3B C4 C5A C5B C6A C6B
SADI Mo1 H2a Mo1 H2b
SADI Mo3 H7a Mo3 H7b
SADI Mo3 H8a Mo3 H8b
SADI Mo3 H9a Mo3 H9b
SADI 0.005 S8B C22B S8A C22A
SIMU 0.005 0.01 3 S8A S8B C22A C22B C23A C23B C24A C24B C25A C25B C26A C26B =
 C27A C27B > C28B
DFIX 1.48 0.01 S8B O21B S8A O19A S8A O20A
DFIX 1.48 0.01 S8A O21A
DFIX 1.48 0.01 S8B O20B S8B O19B
DANG 2.4 0.01 O21B O19B
DANG 2.4 0.01 O19B O20B
DANG 2.4 0.01 O20B O21B
DANG 2.4 0.01 O20A O21A
DANG 2.4 0.01 O20A O19A
DANG 2.4 0.01 O21A O19A
SIMU 0.005 0.01 3 S8A > O21B
SADI 0.005 S7A C15A S7B C15B
SADI 0.005 C21B C18B C18A C21A
SIMU 0.005 0.01 3 S7A C15A > S7B C15B > C21B
DFIX 1.48 0.01 S7B O17B S7B O16B S7B O18B S7A O18A S7A O17A S7A O16A
SIMU 0.005 0.01 3 O16A O17A O18A O16B > O18B
ISOR 0.001 0.002 O33
SADI Mo2 H4a Mo2 H4b
DFIX 1.4 0.01 C5A C4 C6A C1 C2A C1 C3A C2A C3A C4 C5A C6A
DFIX 1.4 0.01 C10B C11 C10B C9B C9B C8 C13B C8 C12B C13B C12B C11
DFIX 1.4 0.005 C19A C20A
DFIX 1.4 0.005 C23A C22A
DANG 2.1 0.01 H7a H36a

L.S. 19
PLAN  50
SIZE 0.03 0.11 0.24
TEMP -113.15(10)
CONF
BOND
LIST 4
MORE -1
BOND $H
fmap 2
acta
OMIT -2 -7 3
OMIT -2 -3 1
OMIT -2 -3 3
OMIT -2 5 0
OMIT 2 -9 2
OMIT 4 -8 2
REM <olex2.extras>
REM <HklSrc "%.\\janb0612.hkl">
REM </olex2.extras>

WGHT    0.033600   21.096601
FVAR       2.93144   0.49538   0.49057   0.54359   0.54718   0.39084   0.50894
FVAR       0.48345   0.54240   0.51487   0.40401
MO1   3    0.581261    0.323606    0.009475    11.00000    0.02354    0.01606 =
         0.01886    0.00301    0.00226    0.00499
MO2   3    0.360606    0.267211    0.052739    11.00000    0.02595    0.02595 =
         0.02155    0.00843    0.00237   -0.00495
MO3   3    0.379605    0.286910   -0.105713    11.00000    0.02569    0.01462 =
         0.01768    0.00282    0.00162    0.00684
S1    5    0.525187    0.397702    0.123610    11.00000    0.02630    0.02384 =
         0.01889    0.00031    0.00364    0.00137
S2    5    0.427336    0.173909   -0.047460    11.00000    0.03797    0.01434 =
         0.02924    0.00295   -0.01050    0.00589
S3    5    0.549416    0.422539   -0.070425    11.00000    0.02374    0.02278 =
         0.02884    0.01228    0.00758    0.00543
S4    5    0.273769    0.348130   -0.018787    11.00000    0.02587    0.03125 =
         0.02916    0.00401    0.00759    0.00621
O1    4    0.686878    0.273270   -0.075665    11.00000    0.05470    0.05164 =
         0.03523    0.01011    0.01803    0.03598
AFIX   7
H1A   2    0.677147    0.287149   -0.128745    11.00000   -1.50000
H1B   2    0.661638    0.205100   -0.092514    11.00000   -1.50000
AFIX   6
O2    4    0.760784    0.428809    0.062859    11.00000    0.02582    0.02643 =
         0.03787    0.00438    0.00471    0.00095
H2A   2    0.805521    0.463001    0.033939    11.00000   -1.50000
H2B   2    0.779642    0.466609    0.113409    11.00000   -1.50000
AFIX   0
O3    4    0.656185    0.246035    0.081079    11.00000    0.03304    0.02958 =
         0.03475    0.00752   -0.00593    0.01157
AFIX   7
H3A   2    0.737044    0.276347    0.099292    11.00000   -1.50000
H3B   2    0.650679    0.187826    0.048998    11.00000   -1.50000
AFIX   6
O4    4    0.400738    0.179499    0.133329    11.00000    0.10460    0.04700 =
         0.03036    0.02482   -0.01560   -0.03190
H4A   2    0.353755    0.169763    0.169813    11.00000   -1.50000
H4B   2    0.394032    0.121897    0.106265    11.00000   -1.50000
AFIX   0
O5    4    0.193897    0.146873    0.029273    11.00000    0.05337    0.05681 =
         0.04165    0.01261    0.00062   -0.03171
AFIX   7
H5A   2    0.202567    0.085513    0.013873    11.00000   -1.50000
H5B   2    0.138228    0.141903   -0.019018    11.00000   -1.50000
AFIX   0
O6    4    0.271831    0.307462    0.156062    11.00000    0.03896    0.07195 =
         0.03540    0.01038    0.01681   -0.00044
AFIX   7
H6A   2    0.314920    0.369543    0.189631    11.00000   -1.50000
H6B   2    0.199080    0.312860    0.136882    11.00000   -1.50000
AFIX   6
O7    4    0.215627    0.166423   -0.170165    11.00000    0.03378    0.01875 =
         0.03436    0.00099   -0.00851    0.00495
H7A   2    0.141986    0.163583   -0.168707    11.00000   -1.50000
H7B   2    0.208737    0.106843   -0.189796    11.00000   -1.50000
AFIX   6
O8    4    0.310749    0.348381   -0.199005    11.00000    0.03492    0.03036 =
         0.02938    0.01486    0.00838    0.01724
H8A   2    0.347560    0.366192   -0.238914    11.00000   -1.50000
H8B   2    0.268450    0.385071   -0.189474    11.00000   -1.50000
AFIX   6
O9    4    0.438855    0.229013   -0.217012    11.00000    0.05449    0.04946 =
         0.02691    0.00047    0.00851    0.03204
H9A   2    0.482362    0.265737   -0.244747    11.00000   -1.50000
H9B   2    0.464555    0.181143   -0.220992    11.00000   -1.50000
AFIX   0

S5    5    0.058127    0.434036   -0.270376    11.00000    0.02515    0.03049 =
         0.04047    0.01271    0.00549    0.01166
O10   4    0.017375    0.515132   -0.255541    11.00000    0.04047    0.03800 =
         0.06115    0.01289    0.00818    0.02307
O11   4   -0.029860    0.347366   -0.256832    11.00000    0.03393    0.03855 =
         0.05755    0.01859    0.01562    0.01120
O12   4    0.178214    0.457303   -0.220697    11.00000    0.02947    0.04269 =
         0.03763    0.00989    0.00368    0.01573
PART 1
C2A   1   -0.012569    0.420397   -0.435819    21.00000    0.04940    0.03830 =
         0.04348    0.01294    0.00155    0.01741
AFIX  43
H2AA  2   -0.069012    0.448130   -0.417647    21.00000   -1.20000
AFIX   0
C3A   1   -0.010644    0.392322   -0.521674    21.00000    0.05040    0.03889 =
         0.04343    0.01343    0.00035    0.01636
AFIX  43
H3AA  2   -0.072295    0.392671   -0.562662    21.00000   -1.20000
AFIX   9
PART 0
C4    1    0.083479    0.363660   -0.546430    11.00000    0.05302    0.04024 =
         0.04338    0.01356    0.00263    0.01680
C1    1    0.070438    0.406974   -0.376577    11.00000    0.04444    0.03442 =
         0.04073    0.01516    0.00325    0.01743
PART 2
C2B   1   -0.034603    0.358864   -0.436838   -21.00000    0.04828    0.03823 =
         0.04296    0.01438    0.00249    0.01580
AFIX  43
H2BA  2   -0.110726    0.340784   -0.420010   -21.00000   -1.20000
AFIX   5
C3B   1   -0.028103    0.337242   -0.521770   -21.00000    0.04996    0.03815 =
         0.04309    0.01442    0.00118    0.01536
AFIX  43
H3BA  2   -0.099791    0.304468   -0.562891   -21.00000   -1.20000
AFIX   5
C5B   1    0.188551    0.411790   -0.486149   -21.00000    0.04821    0.03828 =
         0.04299    0.01390    0.00303    0.01740
AFIX  43
H5BA  2    0.264670    0.429880   -0.502980   -21.00000   -1.20000
AFIX   5
C6B   1    0.182071    0.433401   -0.401227   -21.00000    0.04762    0.03713 =
         0.04232    0.01397    0.00250    0.01728
AFIX  43
H6BA  2    0.253759    0.466162   -0.360103   -21.00000   -1.20000
AFIX   0
PART 1
C5A   1    0.154642    0.340782   -0.490458    21.00000    0.04963    0.03751 =
         0.04306    0.01349    0.00286    0.01620
AFIX  43
H5AA  2    0.203855    0.305840   -0.509309    21.00000   -1.20000
AFIX   0
C6A   1    0.153549    0.369681   -0.405380    21.00000    0.04798    0.03705 =
         0.04171    0.01396    0.00266    0.01761
AFIX  43
H6AA  2    0.212118    0.363525   -0.365676    21.00000   -1.20000
AFIX   0
PART 0
C7    1    0.086375    0.336394   -0.640310    11.00000    0.15769    0.09694 =
         0.03764    0.02098    0.01644    0.07318
AFIX 137
H7C   2    0.097158    0.392950   -0.662836    11.00000   -1.50000
H7D   2    0.010352    0.284692   -0.669920    11.00000   -1.50000
H7E   2    0.153467    0.314078   -0.648297    11.00000   -1.50000
AFIX   0

S6    5    0.559744    0.428746   -0.312376    11.00000    0.03674    0.08040 =
         0.02369    0.01646    0.01192    0.02848
O13   4    0.435691    0.418506   -0.308712    11.00000    0.04004    0.07743 =
         0.03628    0.02483    0.01877    0.03405
O14   4    0.646487    0.526252   -0.275225    11.00000    0.05847    0.09557 =
         0.03564   -0.00958    0.01606    0.00436
O15   4    0.592681    0.357693   -0.276840    11.00000    0.05293    0.12564 =
         0.03693    0.04454    0.02274    0.05596
C8    1    0.569860    0.400229   -0.419232    11.00000    0.04078    0.05372 =
         0.02818    0.01753    0.01093    0.02618
PART 1
C9A   1    0.489270    0.410269   -0.479634    31.00000    0.04258    0.05440 =
         0.02945    0.01699    0.00969    0.02520
AFIX  43
H9AA  2    0.427783    0.433219   -0.463954    31.00000   -1.20000
AFIX   0
PART 2
C9B   1    0.468368    0.354720   -0.481173   -31.00000    0.04325    0.05589 =
         0.03022    0.01711    0.00951    0.02491
AFIX  43
H9BA  2    0.390915    0.335296   -0.466419   -31.00000   -1.20000
AFIX   0
PART 1
C10A  1    0.499186    0.386310   -0.564005    31.00000    0.04342    0.05453 =
         0.02962    0.01725    0.00857    0.02434
AFIX  43
H10A  2    0.442259    0.391470   -0.605625    31.00000   -1.20000
AFIX   0
PART 2
C10B  1    0.479093    0.337243   -0.564937   -31.00000    0.04442    0.05685 =
         0.03033    0.01723    0.00845    0.02405
AFIX  43
H10B  2    0.408349    0.311802   -0.607163   -31.00000   -1.20000
AFIX   0
PART 0
C11   1    0.588614    0.355645   -0.588244    11.00000    0.04616    0.05604 =
         0.02990    0.01597    0.01025    0.02476
PART 1
C12A  1    0.655694    0.329899   -0.527959    31.00000    0.04461    0.05696 =
         0.03064    0.01648    0.01037    0.02560
AFIX  43
H12A  2    0.704884    0.294281   -0.545211    31.00000   -1.20000
AFIX   0
PART 2
C12B  1    0.694092    0.411939   -0.525644   -31.00000    0.04385    0.05626 =
         0.03049    0.01558    0.01140    0.02412
AFIX  43
H12B  2    0.770036    0.436337   -0.541680   -31.00000   -1.20000
AFIX   0
PART 1
C13A  1    0.650057    0.356359   -0.443816    31.00000    0.04407    0.05813 =
         0.03053    0.01696    0.00952    0.02536
AFIX  43
H13A  2    0.701178    0.344471   -0.402802    31.00000   -1.20000
AFIX   0
PART 2
C13B  1    0.684955    0.430983   -0.440466   -31.00000    0.04316    0.05655 =
         0.02977    0.01541    0.01020    0.02490
AFIX  43
H13B  2    0.755019    0.463973   -0.397941   -31.00000   -1.20000
AFIX   0
PART 0
C14   1    0.597706    0.331429   -0.679752    11.00000    0.09457    0.11460 =
         0.02805    0.01532    0.01503    0.05033
AFIX 137
H14A  2    0.556934    0.364666   -0.710173    11.00000   -1.50000
H14B  2    0.559349    0.261538   -0.703619    11.00000   -1.50000
H14C  2    0.682747    0.352339   -0.684964    11.00000   -1.50000
AFIX   0

PART 1
S7A   5    0.336008   -0.023016   -0.285011    51.00000    0.04153    0.02599 =
         0.05137    0.00136    0.01081    0.01216
O16A  4    0.230340    0.002595   -0.273497    51.00000    0.04695    0.03737 =
         0.05278   -0.00860    0.01384    0.01460
O17A  4    0.448858    0.060109   -0.254024    51.00000    0.04301    0.02811 =
         0.05018   -0.00284    0.00462    0.01944
O18A  4    0.342410   -0.099053   -0.247444    51.00000    0.06271    0.04440 =
         0.05708   -0.00378    0.00468    0.02038
AFIX   9
C15A  1    0.326741   -0.074507   -0.391039    51.00000    0.04806    0.04643 =
         0.05835   -0.00936    0.01070    0.01196
C16A  1    0.217987   -0.125508   -0.443999    51.00000    0.04914    0.04711 =
         0.05972   -0.00880    0.01000    0.01161
AFIX  43
H16A  2    0.145766   -0.140812   -0.421966    51.00000   -1.20000
AFIX   5
C17A  1    0.213415   -0.154441   -0.528772    51.00000    0.04933    0.04908 =
         0.06163   -0.00983    0.00972    0.01134
AFIX  43
H17A  2    0.138013   -0.189791   -0.565522    51.00000   -1.20000
AFIX   5
C18A  1    0.317598   -0.132384   -0.560524    51.00000    0.04922    0.04885 =
         0.06204   -0.01069    0.01029    0.01188
C19A  1    0.426362   -0.081303   -0.507553    51.00000    0.05040    0.05051 =
         0.06273   -0.01063    0.01018    0.01058
AFIX  43
H19A  2    0.498589   -0.065945   -0.529577    51.00000   -1.20000
AFIX   5
C20A  1    0.430884   -0.052380   -0.422771    51.00000    0.04939    0.04889 =
         0.06187   -0.01008    0.00928    0.01115
AFIX  43
H20A  2    0.506267   -0.016978   -0.386013    51.00000   -1.20000
AFIX   0
C21A  1    0.323776   -0.153034   -0.651762    51.00000    0.05415    0.05455 =
         0.06642   -0.00843    0.01387    0.00858
AFIX 137
H21A  2    0.382047   -0.096432   -0.663291    51.00000   -1.50000
H21B  2    0.244138   -0.167800   -0.685132    51.00000   -1.50000
H21C  2    0.349199   -0.208431   -0.666782    51.00000   -1.50000
AFIX   0

PART 2
S7B   5    0.318589   -0.071661   -0.259799   -51.00000    0.05711    0.04205 =
         0.04246    0.00349    0.01021    0.00837
O16B  4    0.319841    0.027368   -0.238377   -51.00000    0.08172    0.04573 =
         0.05750   -0.00094    0.01501    0.00740
O17B  4    0.419080   -0.087098   -0.214221   -51.00000    0.06884    0.05329 =
         0.04906    0.01139   -0.00370    0.00539
O18B  4    0.204171   -0.137069   -0.248597   -51.00000    0.06428    0.03889 =
         0.04852    0.01031    0.01455    0.01490
AFIX   9
C15B  1    0.322660   -0.090901   -0.368026   -51.00000    0.04836    0.04579 =
         0.05723   -0.00713    0.01049    0.01121
C16B  1    0.241467   -0.069500   -0.423507   -51.00000    0.04881    0.04581 =
         0.05942   -0.00859    0.00995    0.01173
AFIX  43
H16B  2    0.190588   -0.037847   -0.401480   -51.00000   -1.20000
AFIX   5
C17B  1    0.236607   -0.095599   -0.512069   -51.00000    0.04826    0.04727 =
         0.06097   -0.00865    0.00945    0.01201
AFIX  43
H17B  2    0.182476   -0.081347   -0.548989   -51.00000   -1.20000
AFIX   5
C18B  1    0.313030   -0.143099   -0.545191   -51.00000    0.04892    0.04751 =
         0.06018   -0.00864    0.01020    0.01208
C19B  1    0.394293   -0.164489   -0.489720   -51.00000    0.04814    0.04801 =
         0.06029   -0.00859    0.01032    0.01260
AFIX  43
H19B  2    0.445210   -0.196099   -0.511753   -51.00000   -1.20000
AFIX   5
C20B  1    0.399113   -0.138420   -0.401158   -51.00000    0.04839    0.04699 =
         0.05839   -0.00718    0.00995    0.01190
AFIX  43
H20B  2    0.453218   -0.152695   -0.364237   -51.00000   -1.20000
AFIX   0
C21B  1    0.295411   -0.178950   -0.638455   -51.00000    0.05153    0.05120 =
         0.06329   -0.00311    0.01199    0.00747
AFIX 137
H21D  2    0.364735   -0.195218   -0.653029   -51.00000   -1.50000
H21E  2    0.288064   -0.128581   -0.665085   -51.00000   -1.50000
H21F  2    0.221877   -0.236568   -0.658425   -51.00000   -1.50000
AFIX   0

PART 1
S8A   5    1.226407    0.066751    0.268422    41.00000    0.07831    0.04862 =
         0.05313    0.00304    0.03916    0.00079

PART 2
S8B   5    1.167378    0.063323    0.245181   -41.00000    0.06889    0.04436 =
         0.05167    0.01152    0.03787    0.01915

PART 1
O19A  4    1.353240    0.110530    0.269838    41.00000    0.08890    0.07578 =
         0.06755   -0.00165    0.04961   -0.01123

PART 2
O19B  4    1.259609    0.144828    0.233720   -41.00000    0.09934    0.07282 =
         0.06663    0.00206    0.03822    0.00006

PART 1
O20A  4    1.180803   -0.037428    0.239300    41.00000    0.08612    0.06394 =
         0.06413   -0.00002    0.04607    0.00048

PART 2
O20B  4    1.048692    0.043194    0.199982   -41.00000    0.09924    0.07574 =
         0.05868    0.00093    0.03263    0.00717

PART 1
O21A  4    1.158253    0.111963    0.221109    41.00000    0.09857    0.08467 =
         0.06327   -0.00220    0.04003   -0.00459

PART 2
O21B  4    1.198312   -0.025339    0.224824   -41.00000    0.08757    0.06708 =
         0.06814   -0.00402    0.04106    0.00559

PART 1
AFIX   9
C22A  1    1.193471    0.094986    0.369691    41.00000    0.06890    0.04131 =
         0.05225    0.00743    0.02969    0.01408
C23A  1    1.290621    0.140689    0.435861    41.00000    0.06920    0.04351 =
         0.05541    0.00552    0.02792    0.01306
AFIX  43
H23A  2    1.370299    0.161840    0.424981    41.00000   -1.20000
AFIX   5
C24A  1    1.271561    0.155543    0.517891    41.00000    0.06911    0.04262 =
         0.05398    0.00552    0.02529    0.01545
AFIX  43
H24A  2    1.338170    0.186788    0.563299    41.00000   -1.20000
AFIX   5
C25A  1    1.155371    0.124832    0.533701    41.00000    0.06800    0.04194 =
         0.05222    0.00773    0.02520    0.01508
C26A  1    1.058249    0.079279    0.467501    41.00000    0.06803    0.04237 =
         0.05233    0.00780    0.02604    0.01545
AFIX  43
H26A  2    0.978552    0.058239    0.478357    41.00000   -1.20000
AFIX   5
C27A  1    1.077320    0.064415    0.385541    41.00000    0.06839    0.04221 =
         0.05184    0.00767    0.02828    0.01411
AFIX  43
H27A  2    1.010697    0.033227    0.340138    41.00000   -1.20000
AFIX   9

PART 2
C22B  1    1.177362    0.087351    0.355511   -41.00000    0.06852    0.04136 =
         0.05264    0.00758    0.02899    0.01442
C23B  1    1.267455    0.083035    0.413541   -41.00000    0.06911    0.04346 =
         0.05480    0.00562    0.02822    0.01443
AFIX  43
H23B  2    1.328792    0.061904    0.394613   -41.00000   -1.20000
AFIX   5
C24B  1    1.267574    0.109714    0.499332   -41.00000    0.06950    0.04344 =
         0.05508    0.00639    0.02358    0.01484
AFIX  43
H24B  2    1.329066    0.106861    0.538888   -41.00000   -1.20000
AFIX   5
C25B  1    1.177539    0.140569    0.527112   -41.00000    0.06860    0.04179 =
         0.05257    0.00803    0.02456    0.01459
C26B  1    1.087406    0.144836    0.469131   -41.00000    0.06767    0.04191 =
         0.05214    0.00783    0.02610    0.01518
AFIX  43
H26B  2    1.025999    0.165855    0.488082   -41.00000   -1.20000
AFIX   5
C27B  1    1.087317    0.118267    0.383320   -41.00000    0.06857    0.04265 =
         0.05235    0.00748    0.02852    0.01467
AFIX  43
H27B  2    1.025888    0.121226    0.343782   -41.00000   -1.20000
AFIX   0

PART 1
C28A  1    1.134271    0.142050    0.624280    41.00000    0.07068    0.04867 =
         0.05105    0.00638    0.02134    0.01235
AFIX 137
H28A  2    1.102556    0.079992    0.638515    41.00000   -1.50000
H28B  2    1.076115    0.174679    0.629834    41.00000   -1.50000
H28C  2    1.210625    0.182510    0.662517    41.00000   -1.50000
AFIX   0

PART 2
C28B  1    1.181639    0.176175    0.620320   -41.00000    0.07406    0.04714 =
         0.05235    0.00943    0.01889    0.00999
AFIX 137
H28D  2    1.231435    0.245011    0.639466   -41.00000   -1.50000
H28E  2    1.216387    0.139913    0.651316   -41.00000   -1.50000
H28F  2    1.099746    0.166625    0.630449   -41.00000   -1.50000
AFIX   6

PART 0
O22   4    0.653854    0.093523   -0.140932    11.00000    0.06433    0.09074 =
         0.10539   -0.03597    0.00072    0.04164
H22A  2    0.699223    0.060230   -0.153867    11.00000   -1.50000
H22B  2    0.602558    0.059411   -0.115390    11.00000   -1.50000
AFIX   6

PART 2
O23   4    0.617672    0.058565    0.029180    71.00000    0.04632    0.02659 =
         0.08707    0.01003    0.00088    0.00915
H23C  2    0.627875    0.069614   -0.019605    71.00000   -1.50000
H23D  2    0.662675    0.025490    0.038070    71.00000   -1.50000
AFIX   6

PART 1
O24   4    0.520802    0.090846    0.109540    81.00000    0.05950    0.03718 =
         0.09787    0.03504   -0.02671    0.00450
H24C  2    0.584291    0.075769    0.118427    81.00000   -1.50000
H24D  2    0.492040    0.066037    0.056071    81.00000   -1.50000
AFIX   6

PART 0
O25   4    0.952517    0.292541   -0.021283    61.00000    0.06834    0.04729 =
         0.13529    0.00981   -0.01021    0.02419
H25A  2    0.931823    0.275910    0.023893    61.00000   -1.50000
H25B  2    0.897711    0.249770   -0.062242    61.00000   -1.50000
AFIX   6

O26   4    0.810108    0.032475    0.008564    11.00000    0.10189    0.05770 =
         0.04860    0.00650    0.01448   -0.03153
H26C  2    0.862588    0.057285   -0.020826    11.00000   -1.50000
H26D  2    0.850860    0.050079    0.059623    11.00000   -1.50000
AFIX   6

PART 3
O27   4    0.893501    0.131875    0.173153    51.00000    0.06939    0.03342 =
         0.03903    0.01242    0.01105    0.01362
H27C  2    0.967847    0.134865    0.181160    51.00000   -1.50000
H27D  2    0.866798    0.116364    0.217162    51.00000   -1.50000
AFIX   6

PART 2
O28   4    0.889847    0.300869    0.137658   -71.00000    0.05973    0.03430 =
         0.08419    0.00982   -0.01936    0.01383
H28G  2    0.873308    0.254874    0.163400   -71.00000   -1.50000
H28H  2    0.882530    0.271440    0.085262   -71.00000   -1.50000
AFIX   6

PART 1
O29   4    0.862035    0.300254    0.185721    71.00000    0.02903    0.02958 =
         0.03649    0.01096   -0.00617    0.00612
H29A  2    0.908291    0.358202    0.214362    71.00000   -1.50000
H29B  2    0.867842    0.263640    0.218818    71.00000   -1.50000
AFIX   6

PART 0
O30   4    0.793775    0.378891   -0.173185    11.00000    0.04220    0.11861 =
         0.04438    0.04140    0.01970    0.04181
H30A  2    0.748949    0.396845   -0.206255    11.00000   -1.50000
H30B  2    0.847575    0.369350   -0.201614    11.00000   -1.50000
AFIX   6

PART -1
O31   4    0.901950    0.515440   -0.030726    11.00000    0.05019    0.04673 =
         0.10617    0.02386    0.04111    0.01164
H31A  2    0.869451    0.478673   -0.081256    11.00000   -1.50000
H31B  2    0.949625    0.569070   -0.038567    11.00000   -1.50000
AFIX   6

PART 3
O32   4    0.049042    0.319128    0.094084    91.00000    0.04888    0.04110 =
         0.08155    0.01286    0.02450    0.01214
H32A  2    0.070759    0.336636    0.049524    91.00000   -1.50000
H32B  2    0.048201    0.371390    0.127259    91.00000   -1.50000
AFIX   6

O33   4   -0.016750    0.173106   -0.040675   101.00000    0.04795    0.04873 =
         0.04804    0.01385    0.01024    0.01582
H33A  2    0.000097    0.225735   -0.001119   101.00000   -1.50000
H33B  2    0.004963    0.134652   -0.015517   101.00000   -1.50000
AFIX   6

PART 4
O34   4   -0.001775    0.118555   -0.049418   111.00000    0.03541    0.07638 =
         0.03179    0.01338   -0.00451    0.00231
H34A  2   -0.024898    0.073380   -0.096075   111.00000   -1.50000
H34B  2   -0.018101    0.166171   -0.062642   111.00000   -1.50000
AFIX   6

O35   4    0.088093   -0.026345   -0.165108   -41.00000    0.16475    0.09022 =
         0.05890    0.02341    0.03120    0.08816
H35A  2    0.133141   -0.017460   -0.202892   -41.00000   -1.50000
H35B  2    0.060949   -0.088482   -0.171220   -41.00000   -1.50000
AFIX   6

PART 0
O36   4    0.012490    0.197823   -0.204186    11.00000    0.04949    0.05343 =
         0.09474    0.03383   -0.00298    0.01477
H36A  2    0.014937    0.178533   -0.257067    11.00000   -1.50000
H36B  2   -0.000927    0.251344   -0.200145    11.00000   -1.50000
AFIX   0
HKLF 4


REM  janb0612_b.res in P-1
REM wR2 = 0.1217, GooF = S = 1.087, Restrained GooF = 1.050 for all data
REM R1 = 0.0517 for 10634 Fo > 4sig(Fo) and 0.0536 for all 11106 data
REM 971 parameters refined using 1907 restraints

END

WGHT      0.0336     21.0927

REM Highest difference peak  1.655,  deepest hole -1.380,  1-sigma level  0.130
Q1    1   1.1416  0.1564  0.2178  11.00000  0.05    1.66
Q2    1   0.4228 -0.0937 -0.3951  11.00000  0.05    1.49
Q3    1   1.0814 -0.0166  0.2074  11.00000  0.05    1.35
Q4    1   0.2433 -0.0640 -0.4580  11.00000  0.05    1.22
Q5    1   1.2796  0.0704  0.2199  11.00000  0.05    1.21
Q6    1   0.3733 -0.0150 -0.2393  11.00000  0.05    1.19
Q7    1   1.1118  0.0627  0.2083  11.00000  0.05    1.13
Q8    1   0.3219 -0.1145 -0.3738  11.00000  0.05    1.09
Q9    1   1.2746  0.0863  0.4519  11.00000  0.05    1.06
Q10   1   0.4324 -0.0996 -0.4712  11.00000  0.05    1.01
Q11   1   1.2395  0.1072  0.5272  11.00000  0.05    0.97
Q12   1   1.3246  0.1341  0.2664  11.00000  0.05    0.94
Q13   1   1.2612  0.0605  0.2779  11.00000  0.05    0.93
Q14   1   1.3003  0.1474  0.4794  11.00000  0.05    0.91
Q15   1   0.3266 -0.0593 -0.4052  11.00000  0.05    0.91
Q16   1   0.5992  0.0678 -0.0882  11.00000  0.05    0.90
Q17   1   0.2424 -0.0996 -0.5400  11.00000  0.05    0.90
Q18   1   0.0274  0.3414 -0.5472  11.00000  0.05    0.87
Q19   1   0.3320  0.2994  0.0683  11.00000  0.05    0.84
Q20   1   1.3805  0.0867  0.2958  11.00000  0.05    0.78
Q21   1   0.2771 -0.0695 -0.2604  11.00000  0.05    0.77
Q22   1   1.1973  0.0923  0.2492  11.00000  0.05    0.76
Q23   1   1.2891  0.1330  0.3971  11.00000  0.05    0.74
Q24   1   0.4063 -0.1370 -0.4990  11.00000  0.05    0.71
Q25   1   0.2110 -0.1489 -0.4178  11.00000  0.05    0.70
Q26   1   0.6183  0.3107 -0.4592  11.00000  0.05    0.69
Q27   1   0.3599  0.2622  0.0124  11.00000  0.05    0.67
Q28   1   0.2436 -0.0066 -0.2310  11.00000  0.05    0.67
Q29   1   0.3565  0.2079  0.1553  11.00000  0.05    0.61
Q30   1   0.3779 -0.1736 -0.5084  11.00000  0.05    0.59
Q31   1   0.1877  0.4276 -0.3856  11.00000  0.05    0.59
Q32   1   0.2171 -0.1580 -0.4941  11.00000  0.05    0.58
Q33   1   0.2026  0.4316 -0.4603  11.00000  0.05    0.56
Q34   1   1.1969  0.1351  0.5089  11.00000  0.05    0.54
Q35   1   0.5372  0.3444 -0.5868  11.00000  0.05    0.54
Q36   1   0.1128  0.3446 -0.5030  11.00000  0.05    0.54
Q37   1   0.6778  0.3992 -0.4304  11.00000  0.05    0.53
Q38   1   0.3824  0.2438 -0.0368  11.00000  0.05    0.52
Q39   1  -0.0545  0.3808 -0.5014  11.00000  0.05    0.51
Q40   1   0.4023 -0.0591 -0.2061  11.00000  0.05    0.49
Q41   1   0.5593  0.3839 -0.3099  11.00000  0.05    0.48
Q42   1  -0.0651  0.1448 -0.2259  11.00000  0.05    0.47
Q43   1   0.6977  0.3700 -0.5109  11.00000  0.05    0.46
Q44   1   0.4602  0.0546 -0.2093  11.00000  0.05    0.46
Q45   1   0.4208  0.1735  0.1246  11.00000  0.05    0.46
Q46   1   0.6271  0.3704  0.0011  11.00000  0.05    0.45
Q47   1   0.0340  0.4107 -0.5352  11.00000  0.05    0.45
Q48   1   0.2012  0.1182  0.0274  11.00000  0.05    0.44
Q49   1   0.4768  0.3884 -0.5523  11.00000  0.05    0.44
Q50   1   0.1657  0.1714  0.0375  11.00000  0.05    0.44
;
_shelx_res_checksum                20275
_shelx_hkl_file
;
   0   0   1 455496. 1801.31  33
   0   0  -1 473352. 1452.75   7
   0   0  -2 161193. 1518.73   4
   0   0  -2 160188. 1152.87   7
   0   0  -3 41245.8 700.996   7
   0   0   3 43356.9 912.983  33
   0   0  -4 283037. 2528.19   4
   0   0  -4 291422. 2101.29   7
   0   0   5 120.540 114.078  37
   0   0   5 429.847 176.863  33
   0   0  -5 306.316 128.988   4
   0   0   6 37679.8 1173.56  33
   0   0   6 40227.5 1123.99  37
   0   0   7 6133.48 532.992  33
   0   0  -7 6931.58 497.254   4
   0   0   8 18726.3 962.213  33
   0   0  -8 20082.7 887.318   4
   0   0   9 908.150 269.573  33
   0   0  -9 270.051 165.302   4
   0   0  10 1897.25 369.530  33
   0   0 -10 1366.70 287.550   4
   0   0  11 5320.10 625.006  33
   0   0 -11 5682.78 563.709   4
   0   0  12 1908.17 396.537  33
   0   0  12 1751.11 406.099  32
   0   0 -12 1684.81 340.897   4
   0   0  13 4031.39 357.804  10
   0   0  13 4805.36 372.135  38
   0   0 -13 4737.53 556.753   4
   0   0  13 4408.20 358.165  30
   0   0 -13 4551.82 371.588  14
   0   0  13 3973.35 347.578  41
   0   0  13 3941.38 640.212  32
   0   0 -13 4743.97 406.101  44
   0   0  14 1721.78 238.541  30
   0   0 -14 1614.82 248.701  14
   0   0 -14 1837.17 261.745  44
   0   0  14 1917.51 266.304  41
   0   0  14 1535.03 234.873  10
   0   0  15 3634.34 342.589  41
   0   0  15 3752.50 337.561  30
   0   0  15 3871.78 348.374  10
   0   0 -15 3766.13 349.977  40
   0   0 -15 3628.95 356.945  44
   0   0 -15 3317.50 327.998  14
   0   0 -16 14003.5 615.130  40
   0   0 -16 13691.8 602.061  14
   0   0 -16 12965.3 623.251  44
   0   0  16 13895.5 674.919  28
   0   0  16 13167.5 614.484  41
   0   0  16 12526.7 581.104  10
   0   0  17 11923.3 524.454  10
   0   0 -17 12315.8 568.452  44
   0   0  17 11655.9 569.390  28
   0   0  17 13484.9 576.504  41
   0   0 -17 12431.5 533.857  40
   0   0  18 24302.1 660.314  10
   0   0  18 24007.9 716.171  28
   0   0 -18 23552.9 704.182  44
   0   0  18 24291.2 687.313  41
   0   0 -18 23584.3 626.544  40
   0   0  19 40005.1 744.354  28
   0   0 -19 39749.1 777.744  44
   0   0  19 39964.6 748.039  41
   0   0  19 38082.0 686.776  10
   0   1 -20 1953.20 154.699  44
   0  -1  20 1399.46 139.699  27
   0  -1  20 905.234 119.949  16
   0  -1  20 2252.17 162.609  41
   0  -1  19 298.069 113.845  41
   0  -1  19 138.122 160.536  16
   0   1 -19 56.3955 102.834  44
   0   1 -19 47.2542 90.8421  40
   0  -1  19 263.200 99.0803  10
   0  -1  19 381.108 115.772  28
   0  -1  18 7621.18 411.616  41
   0   1 -18 7661.96 421.279  44
   0  -1  18 7944.39 442.457  28
   0  -1  18 7250.54 370.446  10
   0   1 -18 7289.67 383.068  40
   0  -1  17 5838.46 375.126  10
   0  -1  17 5630.61 391.505  41
   0  -1  17 5461.32 418.756  28
   0  -1  17 5111.93 350.628  30
   0   1 -17 5874.02 408.965  44
   0   1 -17 5915.17 388.219  40
   0   1 -16 47.2302 111.320  44
   0  -1  16 62.6632 120.253  41
   0  -1  16 111.768 113.105  30
   0  -1  16 205.525 131.052  10
   0  -1  16 182.076 155.964  28
   0  -1  15 1290.67 221.265  30
   0   1 -15 1149.13 215.755  14
   0  -1  15 1327.01 229.301  41
   0  -1  15 1289.28 222.062  10
   0   1 -15 1404.74 242.642  44
   0  -1  14 9994.03 541.652  38
   0  -1  14 10053.4 570.787  30
   0   1 -14 9948.46 547.712  14
   0  -1  14 9537.95 535.595  10
   0   1 -14 10869.1 596.706  44
   0  -1  14 9815.30 555.573  41
   0  -1  13 17508.6 719.289  41
   0  -1  13 16213.4 671.867  10
   0   1 -13 16270.1 714.926  44
   0  -1  13 17203.7 693.881  38
   0   1 -13 16032.0 1050.67   4
   0  -1  13 16748.2 717.538  30
   0  -1  13 14498.8 1186.30  32
   0   1 -12 28168.0 1324.48   4
   0  -1  12 28918.4 1538.16  32
   0   1 -11 25518.8 1197.14   4
   0  -1  11 25952.4 1384.88  32
   0  -1  11 26225.4 1364.02  33
   0   1 -10 12623.9 798.723   4
   0  -1  10 12282.4 886.777  33
   0   1  -9 14803.5 817.658   4
   0  -1   9 13117.9 854.300  33
   0   1  -8 147391. 2389.99   4
   0  -1   8 127263. 2460.39  33
   0   1  -7 2792.29 328.268   4
   0  -1   7 3030.21 376.935  33
   0   1  -7 3015.78 292.152   7
   0   1  -6 15924.2 615.008   7
   0  -1   6 17846.5 797.387  33
   0   1  -6 18270.5 755.868   4
   0  -1   6 17506.0 391.368   1
   0  -1   6 17448.3 733.068  37
   0   1  -5 87712.7 1335.59   7
   0  -1   5 88353.6 1625.59  33
   0  -1   5 92166.5 1011.44   1
   0   1  -4 15157.0 610.663   4
   0  -1   4 14087.0 423.679   1
   0   1  -4 13945.3 478.652   7
   0  -1   3 4876.71 278.862  33
   0  -1   3 5340.75 276.511   1
   0  -1   3 5140.43 328.188  37
   0   1  -3 5750.41 349.332   4
   0   1  -2 60094.0 883.949   4
   0  -1   2 58647.4 868.532  37
   0  -1   1 93961.3 687.331   6
   0  -1   1 91524.1 701.738  32
   0  -1   1 97842.4 1224.76   1
   0  -1   1 87672.6 625.373  37
   0   1  -1 88975.8 720.020  34
   0  -1   0 49557.0 737.297   1
   0  -1   0 54347.2 528.813  32
   0   1   1 4289.18 195.296  33
   0  -1  -1 4002.14 180.439   1
   0   1   1 4522.44 237.329   5
   0  -1  -1 4181.78 167.673   4
   0   1   2 28761.5 652.715   5
   0  -1  -2 28831.6 384.053   1
   0   1   2 28016.2 630.640  33
   0   1   3 95650.0 1406.80  37
   0   1   3 95585.6 1417.34  33
   0   1   4 1139.60 231.378  37
   0  -1  -4 1414.68 207.741   4
   0   1   4 1071.50 218.053  33
   0   1   5 10464.9 552.866  37
   0   1   5 10189.2 612.833  33
   0  -1  -5 11737.0 557.451   4
   0  -1  -6 40577.5 1097.30   4
   0   1   6 37694.6 1216.27  33
   0   1   7 98076.3 2097.84  33
   0  -1  -7 97770.6 1814.24   4
   0   1   8 21820.2 1063.93  33
   0  -1  -8 20622.7 890.886   4
   0   1   9 77714.2 2148.58  33
   0  -1  -9 80023.0 1869.55   4
   0   1  10 31240.0 1454.55  33
   0  -1 -10 31367.5 1245.54   4
   0   1  11 10196.9 891.532  33
   0  -1 -11 9817.12 740.365   4
   0  -1 -12 7634.15 488.630  44
   0  -1 -12 7573.47 685.102   4
   0   1  12 8149.15 858.706  33
   0   1  12 7672.75 473.211  41
   0   1  12 7906.49 488.715  10
   0   1  13 6248.72 444.461  10
   0  -1 -13 5917.88 447.873  44
   0  -1 -13 4584.82 731.231   6
   0  -1 -13 6426.59 653.347   4
   0  -1 -13 6760.41 475.445  14
   0   1  13 6706.75 784.729  33
   0   1  13 5912.45 828.418  32
   0   1  13 5850.26 425.345  41
   0  -1 -14 257.319 157.052  44
   0   1  14 167.398 123.918  10
   0  -1 -14 288.601 145.779  40
   0  -1 -14 165.035 123.160  14
   0   1  14 312.721 158.050  41
   0  -1 -15 4889.92 408.604  44
   0  -1 -15 5728.36 410.218  40
   0   1  15 5630.35 412.171  10
   0  -1 -15 5257.50 409.405  14
   0   1  15 4568.32 372.468  41
   0  -1 -16 23484.3 820.665  44
   0   1  16 23722.2 785.632  10
   0  -1 -16 22128.6 761.086  14
   0  -1 -16 22612.1 750.190  40
   0   1  16 22639.5 767.985  41
   0   1  17 16165.0 641.077  28
   0  -1 -17 14991.3 607.321  44
   0   1  17 16240.6 603.637  10
   0  -1 -17 15339.3 567.671  14
   0  -1 -17 16580.9 574.373  40
   0   1  17 16578.6 607.589  41
   0   1  18 18147.5 582.196  28
   0  -1 -18 16869.2 570.406  44
   0   1  18 16681.8 536.414  10
   0  -1 -18 16686.4 483.545  40
   0   1  18 17561.9 550.524  41
   0  -1 -19 5856.60 286.949  44
   0   1  19 5555.83 245.498  28
   0   1  19 5927.20 263.132  41
   0   1  19 5936.78 266.610  10
   0  -2  20 19064.0 456.457  28
   0   2 -20 19201.6 482.096  44
   0   2 -19 26482.2 625.709  40
   0  -2  19 24019.2 608.110  11
   0  -2  19 23590.2 536.774  10
   0   2 -19 27234.2 699.440  44
   0  -2  19 26223.1 708.336  28
   0  -2  19 25438.2 667.411  41
   0  -2  18 46031.5 1077.24  28
   0   2 -18 46049.5 972.981  40
   0   2 -18 45429.8 1021.40  44
   0  -2  18 43946.5 995.341  41
   0  -2  18 46710.7 960.650  30
   0  -2  18 44303.0 888.287  10
   0  -2  17 13602.0 555.193  10
   0  -2  17 14281.6 621.387  41
   0   2 -17 13323.5 610.706  44
   0  -2  17 14350.3 613.488  30
   0  -2  17 13927.4 661.927  28
   0  -2  16 234.910 120.414  30
   0  -2  16 221.366 132.062  41
   0   2 -16 171.932 115.595  44
   0  -2  16-44.4946 102.482  10
   0  -2  16 181.423 132.512  28
   0  -2  15 2562.75 290.009  38
   0  -2  15 2267.55 315.292  28
   0  -2  15 2496.54 300.987  30
   0  -2  15 2278.06 267.403  10
   0   2 -15 2513.01 297.751  44
   0  -2  15 2055.44 267.404  41
   0  -2  14 9247.00 531.106  38
   0  -2  14 9931.79 574.643  30
   0  -2  14 9915.96 531.911  10
   0   2 -14 9644.80 567.819  44
   0  -2  14 10175.3 566.151  41
   0  -2  13 21876.7 1403.71  32
   0   2 -13 20984.5 1200.43   4
   0  -2  13 22355.5 802.835  38
   0  -2  13 22013.6 808.394  41
   0  -2  13 20287.7 739.191  10
   0  -2  13 20135.1 794.475  30
   0  -2  12 16343.3 1163.28  32
   0   2 -12 15686.0 995.154   4
   0  -2  11 1261.96 308.760  32
   0   2 -11 1222.83 299.473   4
   0  -2  10 16503.2 1028.25  32
   0   2 -10 14982.3 874.167   4
   0   2  -9 76568.5 1670.97   7
   0  -2   9 75252.0 2057.09  32
   0   2  -9 71663.4 1789.71   4
   0   2  -8 7935.95 517.450   7
   0   2  -8 6926.54 540.562   4
   0  -2   8 7846.53 629.955  32
   0   2  -7 10651.3 568.493   7
   0  -2   7 10834.8 448.666   1
   0   2  -7 9773.79 601.199   4
   0  -2   7 11103.5 692.430  32
   0   2  -6 40602.3 1014.99   7
   0   2  -6 43764.2 1188.67   4
   0  -2   6 43805.6 1204.75  32
   0  -2   6 43194.9 931.176   1
   0  -2   5 22026.9 770.163  37
   0   2  -5 19989.9 765.822   4
   0  -2   5 19221.3 723.832  32
   0  -2   5 22570.4 697.641   1
   0  -2   4 88464.0 1413.34  37
   0   2  -4 91797.6 1548.24   4
   0  -2   4 86280.7 1310.15  32
   0  -2   4 93281.1 1440.84   1
   0  -2   3 50938.4 900.491  37
   0   2  -3 48889.4 916.554   4
   0  -2   2 627932. 2497.94   6
   0  -2   2 645915. 2638.18  32
   0   2  -2 649758. 2752.47  34
   0  -2   2 676364. 4173.18   1
   0  -2   1 55648.7 710.066  32
   0   2  -1 54405.3 462.868   4
   0  -2   1 54598.6 1163.76   1
   0   2   0 65267.5 1063.49   5
   0  -2   0 63627.5 1125.77   1
   0  -2  -1 910427. 3879.92   1
   0   2   1 887612. 3067.06  37
   0   2   2 199225. 1798.76  37
   0   2   2 221246. 2228.67   5
   0  -2  -2 216907. 1701.32   1
   0  -2  -2 218525. 1794.14   4
   0  -2  -3 86026.0 1261.33   4
   0   2   3 81815.7 1393.49  33
   0  -2  -3 79649.3 916.849   1
   0   2   3 75100.8 1259.23  37
   0   2   4 64481.9 1403.02  33
   0   2   4 63508.2 1271.31  37
   0  -2  -5 19279.4 706.290   4
   0   2   5 19314.8 857.442  33
   0   2   6 659.532 214.028  37
   0  -2  -6 851.012 189.369   4
   0   2   7 170691. 2941.86  33
   0  -2  -7 176733. 2419.23   4
   0   2   8 6741.60 626.183  33
   0  -2  -8 7597.35 541.480   4
   0   2   9 1442.72 336.333  33
   0  -2  -9 1189.05 250.352   4
   0   2  10 389.415 211.274  33
   0  -2 -10 660.898 215.640   4
   0   2  11 1154.77 297.369  33
   0  -2 -11 604.935 275.940   6
   0  -2 -11 790.178 227.417   4
   0  -2 -12 1694.47 444.588   6
   0   2  12 707.511 163.000  41
   0   2  12 884.231 183.603  39
   0  -2 -12 675.587 187.423  44
   0  -2 -12 790.223 237.476   4
   0  -2 -12 842.699 196.372  14
   0  -2 -12 948.220 194.032  40
   0   2  12 586.962 152.849  10
   0   2  12 881.161 314.613  33
   0  -2 -13 323.672 152.876  14
   0   2  13 252.850 151.138  10
   0  -2 -13 808.584 196.271  40
   0   2  13 353.844 142.665  39
   0  -2 -13 205.000 131.603  44
   0   2  13 441.991 144.455  41
   0  -2 -14 1194.67 223.866  14
   0   2  14 833.965 186.548  10
   0  -2 -14 687.266 166.623  40
   0   2  14 597.632 155.493  39
   0  -2 -14 959.953 215.114  44
   0   2  14 1165.44 207.392  41
   0  -2 -15 2905.77 300.488  14
   0   2  15 3118.41 314.197  10
   0  -2 -15 3656.64 324.178  40
   0  -2 -15 3250.86 327.337  44
   0   2  15 3483.05 317.940  41
   0  -2 -16 506.169 148.118  14
   0   2  16 419.329 151.135  41
   0  -2 -16 319.662 143.068  44
   0   2  16 312.965 141.330  10
   0  -2 -16 323.877 125.513  40
   0  -2 -17 6122.22 332.424  40
   0  -2 -17 6535.13 361.632  14
   0   2  17 6609.87 363.821  41
   0   2  17 6402.78 395.500  28
   0  -2 -17 6129.84 380.484  44
   0   2  17 6429.09 375.459  10
   0   2  18 2350.10 204.027  28
   0   2  18 2951.59 212.849  41
   0   2  18 2654.26 218.489  10
   0  -2 -18 2815.18 231.895  44
   0   2  19 8583.07 291.524  10
   0  -2 -19 8582.45 302.329  44
   0  -3  20 1682.09 167.417  16
   0   3 -20 1864.63 170.929  44
   0   3 -20 1767.33 145.102  40
   0  -3  20 1986.33 175.574  28
   0  -3  20 1496.50 151.702  27
   0  -3  20 1723.42 142.926  11
   0  -3  20 1989.84 172.768  41
   0   3 -19 2594.25 234.373  44
   0  -3  19 2697.73 220.428  30
   0   3 -19 2846.25 230.718  40
   0  -3  19 2454.26 246.616  28
   0  -3  19 2370.83 221.177  11
   0  -3  19 2571.23 233.138  41
   0  -3  18 5593.65 368.683  30
   0  -3  18 5975.22 381.734  41
   0  -3  18 5541.54 396.952  28
   0   3 -18 5383.13 368.326  44
   0   3 -18 5361.16 355.139  40
   0  -3  17 64.2772 148.491  28
   0   3 -17-7.78276 137.057  44
   0  -3  17-172.837 109.200  10
   0  -3  17 117.515 107.639  30
   0  -3  17 205.727 129.590  41
   0  -3  16 478.772 153.173   8
   0  -3  16 174.420 157.293  28
   0  -3  16 81.5172 103.425  10
   0   3 -16 362.928 144.148  44
   0  -3  16 377.651 162.668  30
   0  -3  16 312.658 152.735  41
   0  -3  15 1788.00 236.684  10
   0   3 -15 2011.19 275.932  44
   0  -3  15 1523.58 232.055  38
   0  -3  15 1645.66 255.308  41
   0  -3  15 2026.78 302.991  28
   0  -3  15 1572.63 253.131   8
   0  -3  15 1985.23 284.819  30
   0  -3  14 4977.70 395.618  38
   0  -3  14 5373.45 721.547  32
   0  -3  14 5143.55 388.353   8
   0  -3  14 4719.57 415.514  30
   0  -3  14 4396.48 377.493  41
   0  -3  14 4372.89 356.021  10
   0  -3  14 4573.78 432.487  28
   0  -3  13 17476.5 715.400  41
   0  -3  13 18865.9 782.592  30
   0   3 -13 18292.8 1125.67   4
   0  -3  13 17688.0 789.785  28
   0  -3  13 18336.8 1277.26  32
   0  -3  13 18415.0 712.699   8
   0  -3  13 18794.5 744.617  38
   0  -3  12 136128. 3320.98  32
   0   3 -12 135931. 2922.32   4
   0  -3  11 165318. 3462.96  32
   0   3 -11 167365. 3076.22   4
   0   3 -10 142846. 2515.22   7
   0  -3  10 145201. 3074.09  32
   0   3  -9 116085. 2178.65   7
   0  -3   9 117398. 2595.20  32
   0   3  -8 982.258 207.905   7
   0  -3   8 932.722 186.577   1
   0   3  -8 1152.98 252.583   4
   0  -3   8 834.398 232.962  32
   0  -3   7 20936.9 771.167   1
   0   3  -7 19228.0 864.244   4
   0  -3   7 19910.1 891.763  32
   0  -3   6 4383.78 377.020   1
   0   3  -6 4005.31 388.759   4
   0  -3   6 4037.46 374.622  32
   0   3  -5 4801.33 396.226   4
   0  -3   5 4507.21 359.023  32
   0  -3   5 5020.06 415.474   1
   0   3  -5 4765.44 361.893  35
   0   3  -4 13151.2 389.003   5
   0  -3   4 13419.5 532.891  32
   0   3  -4 13668.1 547.058   4
   0  -3   4 13937.0 683.139   1
   0   3  -3 13308.0 435.861   4
   0   3  -3 14443.7 524.129   5
   0  -3   3 15491.1 490.716   6
   0  -3   3 15192.1 510.609  32
   0  -3   3 14740.2 726.001   1
   0   3  -3 14316.7 515.486  34
   0   3  -2 83938.4 830.630   4
   0  -3   2 86262.7 1080.88   6
   0   3  -2 84716.5 1381.52   5
   0   3  -2 84171.4 1180.39  34
   0  -3   1 148536. 1428.35   6
   0   3  -1 140481. 1851.09   5
   0  -3   1 152245. 1455.75  32
   0  -3   1 142689. 2167.09   1
   0   3  -1 149576. 787.092   4
   0  -3   0 233596. 1903.09   6
   0   3   0 230371. 1838.22  33
   0   3   1 84038.4 955.414  37
   0   3   1 85018.0 1209.47  33
   0   3   1 83886.3 482.922  36
   0   3   2 24671.0 870.646   5
   0   3   2 21508.7 691.515  33
   0  -3  -2 22035.7 688.923   1
   0  -3  -2 24529.1 584.299   4
   0   3   3 30412.2 814.350  37
   0  -3  -3 35832.4 1051.20   6
   0   3   3 31037.8 941.526  33
   0  -3  -3 34675.6 803.819   1
   0  -3  -3 34760.8 778.985   4
   0   3   4 59142.2 1240.92  37
   0  -3  -4 64029.1 1582.24   6
   0   3   4 62257.3 1481.51  33
   0  -3  -4 69031.7 1011.49   1
   0  -3  -4 70486.2 1217.06   4
   0   3   5 33118.1 1198.12  33
   0  -3  -5 32564.9 899.063   4
   0  -3  -5 33111.2 1258.17   6
   0  -3  -6 52727.5 1237.43   4
   0   3   6 54313.7 1662.49  33
   0  -3  -7 360133. 3446.31   4
   0   3   7 369730. 4647.36  33
   0  -3  -8 151730. 2396.97   4
   0   3   8 144779. 3052.51  33
   0  -3  -9 33414.7 1200.66   4
   0   3   9 35981.4 1612.62  33
   0  -3  -9 32918.4 1658.32   6
   0  -3 -10 21274.3 1015.38   4
   0  -3 -10 19775.7 1353.52   6
   0   3  10 21115.0 1301.73  33
   0   3  11 1992.71 265.791  39
   0   3  11 1615.78 235.023  10
   0  -3 -11 1664.45 251.394  14
   0  -3 -11 1243.14 209.700  44
   0  -3 -11 879.054 331.027   6
   0   3  11 1085.73 342.269  33
   0  -3 -11 1308.39 279.040   4
   0  -3 -12 10578.1 565.881  40
   0   3  12 10435.2 544.642  39
   0   3  12 9767.95 552.264  10
   0  -3 -12 10007.1 588.306  14
   0  -3 -12 10462.8 594.648  44
   0   3  12 11101.6 556.168  41
   0   3  12 9851.48 957.801  33
   0  -3 -12 9346.37 552.928  25
   0  -3 -13 6659.66 484.789  14
   0   3  13 5643.01 423.205  10
   0  -3 -13 6996.96 466.393  40
   0   3  13 5691.47 410.257  39
   0  -3 -13 6337.02 469.245  44
   0   3  13 6677.71 440.886  41
   0  -3 -14 199.426 125.203  14
   0   3  14 245.188 145.571  10
   0   3  14 261.546 130.085  39
   0  -3 -14 201.619 120.982  40
   0  -3 -14 284.025 153.879  44
   0   3  14 120.347 103.726  41
   0  -3 -15 876.996 187.617  14
   0   3  15 1018.37 181.336  41
   0  -3 -15 983.345 198.069  44
   0   3  15 928.842 200.091  10
   0   3  15 956.697 172.548  39
   0  -3 -15 1082.01 177.215  40
   0   3  16 5271.30 337.603  16
   0  -3 -16 6404.21 399.393  14
   0   3  16 6363.78 390.470  10
   0   3  16 6407.19 372.226  41
   0  -3 -16 5970.90 349.440  40
   0   3  16 6195.57 339.046  39
   0  -3 -16 6446.02 408.568  44
   0   3  17 15930.8 545.473  10
   0   3  17 15983.4 496.817  41
   0  -3 -17 16041.8 526.643  14
   0   3  17 16559.7 547.266  28
   0  -3 -17 15728.4 555.901  44
   0   3  18 4806.70 260.947  10
   0  -3 -18 4608.32 259.074  44
   0  -4  20 36460.2 672.652  41
   0  -4  20 40279.3 741.901  28
   0   4 -20 37855.9 694.115  44
   0  -4  20 37532.5 595.478  30
   0   4 -20 37395.4 632.306  40
   0  -4  20 38777.2 679.870  11
   0  -4  20 33577.3 644.529  16
   0  -4  19 19306.9 592.770  27
   0   4 -19 20903.2 603.864  40
   0  -4  19 20567.8 611.208  41
   0   4 -19 20621.8 619.055  44
   0  -4  19 20103.5 625.730  11
   0  -4  19 20652.9 604.057  30
   0  -4  19 21878.7 677.789  28
   0   4 -18 17912.8 652.750  44
   0  -4  18 17303.5 689.386  28
   0  -4  18 18339.7 663.202  30
   0  -4  18 17767.5 641.512  41
   0   4 -17 17891.7 706.601  44
   0  -4  17 18843.2 649.478   8
   0  -4  17 17656.4 766.040  28
   0  -4  17 18516.9 706.818  41
   0  -4  17 18748.1 735.383  30
   0  -4  16 2588.33 291.043  38
   0   4 -16 2830.80 313.158  44
   0  -4  16 2994.62 351.528  28
   0  -4  16 2189.30 300.457   8
   0  -4  16 2928.13 319.838  30
   0  -4  16 2665.59 297.581  41
   0  -4  15 1054.15 214.587  41
   0  -4  15 844.531 198.873   8
   0  -4  15 796.699 217.805  28
   0   4 -15 718.784 190.759  44
   0  -4  15 689.509 206.743  30
   0  -4  15 573.899 174.635  38
   0  -4  14 84.2239 172.987   8
   0  -4  14 118.783 132.892  41
   0  -4  14 100.806 137.967  30
   0  -4  14 155.911 129.873  38
   0  -4  14 113.359 159.444  28
   0  -4  13 12532.4 610.845  38
   0   4 -13 13119.7 963.184   4
   0  -4  13 13107.0 1095.67  32
   0  -4  13 12534.9 603.680  41
   0  -4  13 12144.7 668.229  28
   0  -4  13 11840.6 596.169   8
   0  -4  13 13117.1 667.684  30
   0   4 -12 32494.7 1451.69   4
   0  -4  12 36352.9 1760.82  32
   0   4 -11 23101.5 1117.75   7
   0   4 -11 22355.3 1154.65   4
   0  -4  11 22238.8 1305.71  32
   0   4 -10 14128.3 847.660   7
   0   4 -10 14439.8 890.683   4
   0  -4  10 14250.6 998.920  32
   0   4  -9 2476.08 359.930   7
   0   4  -9 2211.41 355.225   4
   0  -4   9 2285.94 395.971  32
   0  -4   8 9758.19 607.076   1
   0   4  -8 9203.32 653.384   4
   0  -4   8 9666.54 696.790  32
   0  -4   7 17229.1 824.240   1
   0   4  -7 15143.4 800.806   4
   0  -4   7 16566.8 824.475  32
   0  -4   6 776.483 192.254  32
   0   4  -6 1108.12 219.971   4
   0   4  -6 1100.28 213.188  35
   0  -4   6 978.208 235.346   1
   0   4  -5 375.590 127.575   4
   0   4  -5 844.234 114.674   5
   0  -4   5 619.617 164.623  32
   0   4  -5 570.547 159.020  35
   0  -4   5 609.398 211.638   1
   0   4  -4 1453.31 177.170   4
   0  -4   4 1733.05 206.018   6
   0   4  -4 1519.28 196.778   5
   0  -4   4 1476.67 208.993  32
   0   4  -4 1713.66 224.270  34
   0   4  -4 1525.17 206.460  35
   0   4  -3 15023.6 434.304   4
   0   4  -3 15710.5 665.484   5
   0  -4   3 16475.1 562.370   6
   0  -4   3 15353.4 570.162  32
   0   4  -3 15823.7 607.750  34
   0  -4   3 14626.7 833.451   1
   0  -4   2 219579. 1974.68   6
   0  -4   2 216295. 2030.61  32
   0  -4   2 218874. 3227.20   1
   0  -4   1 942124. 4290.09   6
   0  -4   1 906317. 4252.69  32
   0   4   0 175543. 2471.74   5
   0  -4   0 172847. 2479.09   1
   0   4   0 170844. 1865.53  33
   0  -4  -1 4232.46 332.136   6
   0   4   1 3722.78 387.080   5
   0  -4  -1 3788.55 369.903   1
   0   4   1 4215.15 326.109  33
   0   4   1 4156.35 126.628  36
   0   4   2 30253.4 912.897  33
   0  -4  -2 33030.4 975.845   6
   0   4   2 29877.2 1071.21   5
   0  -4  -2 31741.2 626.903   4
   0  -4  -2 30099.6 936.604   1
   0   4   2 28408.4 709.171  37
   0  -4  -3 23113.9 904.367   6
   0  -4  -3 23766.4 629.476   4
   0  -4  -3 21250.7 747.509   1
   0   4   3 21890.9 867.396  33
   0  -4  -4 14580.4 798.279   6
   0  -4  -4 16944.3 592.301   4
   0  -4  -4 16847.3 621.469   1
   0   4   4 16084.5 819.733  33
   0  -4  -5 162160. 1982.41   4
   0  -4  -5 160271. 2880.80   6
   0  -4  -6 278992. 2829.09   4
   0  -4  -6 275865. 4168.01   6
   0  -4  -7 233780. 2755.39   4
   0   4   7 237182. 3997.13  33
   0  -4  -8 107159. 2004.94   4
   0  -4  -8 104467. 2922.39   6
   0   4   8 101410. 2738.40  33
   0   4   9 10097.5 911.459  33
   0  -4  -9 10521.4 677.070   4
   0  -4  -9 9700.15 940.639   6
   0  -4 -10 1741.38 447.461   6
   0   4  10 2780.93 498.119  33
   0   4  11 1739.28 248.612  10
   0  -4 -11 2258.26 300.254  40
   0   4  11 2000.34 269.070  39
   0  -4 -11 1610.21 263.903  14
   0   4  11 2149.46 443.484  33
   0  -4 -11 1501.57 249.041  44
   0  -4 -11 1952.29 463.467   6
   0  -4 -11 1297.97 229.645  25
   0  -4 -12 1536.56 264.101  25
   0   4  12 2000.39 268.478  39
   0  -4 -12 1812.30 236.778  40
   0  -4 -12 2288.86 299.519  44
   0   4  12 1714.69 250.673  10
   0  -4 -12 1784.81 271.497  14
   0   4  12 1754.31 227.866  41
   0  -4 -13 573.981 210.489  25
   0   4  13 398.852 139.258  39
   0  -4 -13 467.387 161.756  40
   0  -4 -13 299.301 143.177  44
   0   4  13 298.026 113.046  41
   0  -4 -13 420.393 157.078  14
   0   4  13 477.695 141.121  10
   0   4  14 2250.19 275.087  10
   0  -4 -14 2563.92 302.108  14
   0  -4 -14 2082.78 276.175  44
   0   4  14 2331.44 250.260  41
   0  -4 -14 1838.21 257.629  25
   0  -4 -14 2497.38 267.225  40
   0   4  14 1910.99 241.486  39
   0  -4 -15 8195.32 472.462  44
   0   4  15 7592.51 413.491  39
   0  -4 -15 7570.02 407.020  40
   0  -4 -15 7903.80 469.628  14
   0   4  15 6537.70 402.779  16
   0   4  15 6895.82 383.899  41
   0   4  15 8001.02 456.931  10
   0  -4 -16 16346.4 591.110  14
   0   4  16 16223.8 522.862  39
   0  -4 -16 16040.5 588.925  44
   0   4  16 16316.0 585.277  10
   0  -4 -17 1582.35 174.814  44
   0   4  17 1594.23 179.632  10
   0  -4 -18 5382.27 234.055  44
   0   4  18 5164.97 240.160  10
   0  -5  20 35696.2 649.594  41
   0  -5  20 36543.0 640.310  30
   0   5 -20 37982.2 681.708  44
   0  -5  20 37089.5 692.426  11
   0  -5  20 38572.2 741.282  28
   0  -5  20 34533.2 647.253  16
   0   5 -20 37687.8 654.747  40
   0  -5  19 27244.3 677.772  27
   0  -5  19 28683.9 728.765  30
   0  -5  19 31094.9 782.650  11
   0   5 -19 30624.7 742.922  44
   0  -5  19 29596.1 794.082  28
   0  -5  19 29458.5 713.390  41
   0  -5  18 21228.3 739.276  11
   0  -5  18 22270.5 781.905  28
   0  -5  18 20667.1 692.010  27
   0  -5  18 21088.8 685.033  41
   0  -5  18 21991.8 641.666   8
   0  -5  18 21845.4 735.225  30
   0   5 -18 23420.8 733.180  44
   0  -5  17 16332.2 695.960  30
   0  -5  17 15828.6 629.768   8
   0  -5  17 16350.2 650.910  41
   0  -5  17 15941.1 727.414  28
   0   5 -17 16120.1 665.796  44
   0  -5  16 2511.19 310.899  30
   0  -5  16 2846.99 302.397  38
   0  -5  16 2488.60 283.674   8
   0  -5  16 2809.40 302.068  41
   0  -5  16 2666.71 335.286  28
   0   5 -16 2633.16 301.159  44
   0  -5  15 4016.83 397.947  30
   0  -5  15 3769.96 348.092  41
   0  -5  15 3839.31 368.436   8
   0  -5  15 3230.50 368.825  28
   0  -5  15 3862.56 361.413  38
   0  -5  14 7940.59 535.513  30
   0  -5  14 7434.72 482.640  41
   0  -5  14 8248.83 504.941   8
   0  -5  14 8104.73 574.713  28
   0  -5  14 7713.67 491.526  38
   0  -5  13 12394.6 598.289  41
   0   5 -13 12065.7 949.101   4
   0  -5  13 13501.7 638.969   8
   0  -5  13 11576.3 593.244  38
   0  -5  13 10868.2 626.148  30
   0  -5  13 11368.6 667.981  28
   0  -5  13 11648.4 1039.49  32
   0   5 -12 17312.0 1097.46   4
   0   5 -12 18299.4 1079.66   7
   0  -5  12 19804.2 1327.75  32
   0   5 -11 70216.2 2083.67   4
   0  -5  11 69953.8 2428.57  32
   0   5 -10 66996.2 1957.72   4
   0   5 -10 63426.8 1886.11   7
   0  -5  10 60933.8 2085.57  32
   0   5  -9 4151.20 496.359   4
   0  -5   9 4792.17 541.785  32
   0  -5   9 3857.44 432.385   1
   0   5  -8 1805.93 322.898   4
   0  -5   8 1837.82 316.363  32
   0  -5   8 1889.26 322.735   1
   0   5  -7 31517.9 1178.86  35
   0   5  -7 31590.7 1140.77   4
   0  -5   7 30506.5 1136.96  32
   0  -5   7 31881.4 1248.62   1
   0   5  -6 87080.4 1804.82  35
   0   5  -6 83723.9 1629.83   4
   0  -5   6 88710.9 1783.14  32
   0  -5   6 91059.9 2106.88   1
   0  -5   5 44725.7 1177.99  32
   0   5  -5 45417.5 1223.41  34
   0   5  -5 42893.5 1182.21  35
   0   5  -5 45666.9 1028.43   4
   0   5  -5 42616.3 958.026   5
   0  -5   5 43763.8 1104.20   6
   0  -5   5 46714.0 1550.27   1
   0  -5   4 4650.70 373.381  32
   0   5  -4 5273.13 407.977  34
   0   5  -4 5089.30 300.310   4
   0  -5   4 5206.83 369.962   6
   0   5  -4 4790.13 387.005   5
   0  -5   4 5182.45 555.899   1
   0  -5   3 566.357 159.685  32
   0   5  -3 651.191 160.571  34
   0   5  -3 549.672 183.172   5
   0  -5   3 694.506 147.493   6
   0   5  -3 994.228 119.943   4
   0  -5   2 22471.9 729.138   6
   0   5  -2 21752.1 1005.23   5
   0   5  -2 23770.3 419.655   4
   0  -5   2 24208.2 784.353  32
   0  -5   2 22607.3 1126.83   1
   0   5  -1 96664.5 2077.83   5
   0  -5   1 94998.4 2142.89   1
   0  -5   0 97962.8 1631.16   6
   0   5   0 94888.9 2049.16   5
   0  -5   0 93034.6 2014.33   1
   0   5   1 108139. 1771.93  33
   0   5   1 98501.5 2101.46   5
   0  -5  -1 105233. 1789.73   6
   0  -5  -1 100433. 2003.36   1
   0   5   2 76949.2 1609.28  33
   0  -5  -2 77897.9 853.634   4
   0  -5  -2 74033.3 1606.97   6
   0   5   3 23106.8 971.374  33
   0  -5  -3 24406.2 609.660   4
   0  -5  -3 21323.3 933.072   6
   0  -5  -3 22314.4 895.397   1
   0   5   4 28763.8 1170.71  33
   0  -5  -4 30527.3 772.901   4
   0  -5  -4 27599.7 1167.86   6
   0  -5  -4 28450.6 939.588   1
   0  -5  -5 52305.9 1116.26   4
   0   5   5 49990.3 1678.80  33
   0  -5  -5 49365.0 1698.79   6
   0   5   6 40849.5 1651.40  33
   0  -5  -6 44829.5 1770.76   6
   0   5   7 37733.0 1708.24  33
   0  -5  -7 40896.5 1838.52   6
   0   5   8 121561. 3218.09  33
   0  -5  -8 130497. 3432.39   6
   0   5   9 42913.9 1966.74  33
   0  -5  -9 47158.3 2142.09   6
   0  -5 -10 3772.29 366.409  44
   0  -5 -10 2595.57 545.665   6
   0  -5 -10 4133.23 366.114  40
   0   5  10 3567.72 332.990  10
   0  -5 -10 3982.60 382.141  25
   0  -5 -10 2839.01 338.407  14
   0   5  10 3619.16 607.784  33
   0  -5 -11 2435.42 288.201  40
   0   5  11 2591.06 295.858  39
   0  -5 -11 2332.14 293.640  44
   0  -5 -11 2453.59 339.093  25
   0   5  11 2708.53 312.730  10
   0  -5 -11 2200.41 302.767  14
   0  -5 -12 310.828 155.307  14
   0   5  12 468.278 156.369  39
   0   5  12 344.682 139.203  10
   0  -5 -12 243.042 146.529  44
   0  -5 -12 469.490 207.939  25
   0  -5 -12 139.405 144.285  40
   0  -5 -13 16462.2 715.067  44
   0   5  13 16588.9 691.348  10
   0  -5 -13 15987.7 736.665  14
   0  -5 -13 15923.3 732.754  25
   0  -5 -13 16126.8 649.085  40
   0   5  13 16063.4 673.763  39
   0  -5 -14 40153.6 1046.80  44
   0   5  14 43685.9 1061.67  10
   0  -5 -14 44365.0 1139.15  14
   0  -5 -14 39354.4 1067.60  25
   0   5  14 38054.8 966.649  39
   0  -5 -15 15964.0 627.653  14
   0  -5 -15 14337.9 611.527  25
   0  -5 -15 13979.1 570.182  44
   0   5  15 14341.2 570.389  10
   0   5  15 13458.0 524.738  39
   0   5  15 14435.8 508.225  43
   0   5  16 5139.91 282.667  39
   0  -5 -16 5200.45 315.040  44
   0   5  16 4375.79 257.927  21
   0  -5 -16 5412.48 323.030  14
   0   5  16 5160.31 312.482  10
   0  -5 -17 584.057 106.521  44
   0   5  17 591.071 108.615  10
   0  -6  20 1128.46 143.290  11
   0  -6  20 726.416 120.638  16
   0   6 -20 735.463 120.619  40
   0  -6  20 832.040 123.211  30
   0   6 -20 754.195 113.508  44
   0  -6  20 867.416 118.645  41
   0  -6  20 755.794 135.540  28
   0  -6  19 4063.98 257.840  27
   0  -6  19 4924.15 274.490   8
   0  -6  19 4886.87 318.600  30
   0  -6  19 5034.93 327.924  11
   0   6 -19 4841.03 297.960  44
   0  -6  19 4605.42 328.339  28
   0  -6  19 4809.34 288.592  41
   0  -6  18 4055.80 339.454  11
   0  -6  18 3796.82 326.314  30
   0  -6  18 4186.07 355.528  28
   0  -6  18 4088.98 317.588  27
   0   6 -18 3954.54 311.431  44
   0  -6  18 3300.90 291.173   8
   0  -6  18 3908.37 298.889  41
   0  -6  17 7200.12 480.847  11
   0   6 -17 7029.34 443.293  44
   0  -6  17 6985.45 445.878  27
   0  -6  17 6747.91 485.837  28
   0  -6  17 6543.81 413.035  41
   0  -6  17 6671.28 462.906  30
   0  -6  17 6921.72 429.702   8
   0  -6  16 12803.1 612.194   8
   0  -6  16 11467.6 655.745  28
   0   6 -16 12514.3 615.255  44
   0  -6  16 11137.5 571.791  38
   0  -6  16 12051.8 644.045  30
   0  -6  16 11862.1 571.472  41
   0  -6  15 2674.40 346.752  28
   0  -6  15 2259.71 274.778  41
   0  -6  15 2252.56 281.084  38
   0  -6  15 2633.58 315.209   8
   0  -6  15 2382.54 319.484  30
   0  -6  14 5089.93 460.346  28
   0  -6  14 5227.96 401.313  41
   0  -6  14 5377.86 414.344  38
   0  -6  14 5488.45 439.099   8
   0  -6  14 5266.40 458.320  30
   0  -6  13 7897.78 542.833  30
   0  -6  13 9122.01 565.142   8
   0  -6  13 8129.23 580.418  28
   0  -6  13 8201.95 516.393  38
   0  -6  13 6201.12 864.022  32
   0   6 -13 8548.41 816.682   4
   0  -6  13 8856.09 517.398  41
   0  -6  12 43164.8 1184.24   8
   0  -6  12 38766.5 1216.29  28
   0  -6  12 41959.9 1961.47  32
   0  -6  12 38262.5 1035.25  38
   0   6 -12 43702.9 1749.98   7
   0  -6  12 40665.1 1194.77  30
   0   6 -12 43341.4 1749.38   4
   0  -6  11 82881.9 2663.06  32
   0   6 -11 84469.5 2350.25   4
   0   6 -10 26250.0 1266.05   7
   0   6 -10 29349.0 1341.01   4
   0   6  -9 7069.28 645.536   4
   0  -6   9 7294.38 671.558  32
   0  -6   9 6992.15 659.117   1
   0  -6   8 156.311 154.170  32
   0   6  -8 62.4788 149.791  35
   0   6  -8 312.774 167.019   4
   0  -6   7 862.223 234.933  32
   0   6  -7 689.433 225.470  35
   0   6  -7 486.985 164.058   4
   0  -6   7 878.883 270.857   1
   0  -6   6 387.746 173.985  32
   0   6  -6 338.052 126.099   4
   0  -6   6 200.335 201.928   1
   0   6  -6 271.156 153.137  35
   0   6  -5 57826.9 1129.31   4
   0  -6   5 55680.7 1343.24   6
   0  -6   5 57570.5 1442.75  32
   0  -6   5 61560.3 1953.29   1
   0   6  -5 60522.3 1538.35  34
   0   6  -5 57487.3 1467.44  35
   0   6  -4 130868. 1445.91   4
   0  -6   4 130492. 1974.55   6
   0  -6   4 128797. 2080.13  32
   0  -6   4 135060. 2966.31   1
   0   6  -4 131489. 2199.88  34
   0   6  -3 66772.6 851.220   4
   0   6  -3 66258.3 1540.18  34
   0  -6   3 70444.0 2214.93   1
   0  -6   3 65573.2 1486.38  32
   0  -6   3 70139.1 1419.99   6
   0   6  -3 61380.5 1722.55   5
   0  -6   2 23082.4 1210.14   1
   0   6  -2 22675.0 1148.15   5
   0  -6   2 25275.4 868.162   6
   0  -6   2 23606.3 891.206  32
   0   6  -1 4566.52 388.267  33
   0  -6   1 4487.02 381.556   6
   0   6  -1 4476.89 514.925   5
   0  -6   1 4323.81 523.615   1
   0  -6   0 1396.87 324.297   1
   0  -6   0 1244.22 230.884   6
   0   6   0 985.096 285.980   5
   0   6   0 980.580 208.964  33
   0  -6  -1 7549.48 616.935   1
   0   6   1 7820.54 540.224  33
   0  -6  -2 9692.26 678.356   1
   0  -6  -2 10490.3 673.363   6
   0   6   2 10594.8 670.828  33
   0  -6  -3 2724.95 356.273   1
   0  -6  -3 3155.15 414.475   6
   0   6   3 3042.69 407.540  33
   0  -6  -4 43313.4 1297.35   1
   0   6   4 42626.1 1545.80  33
   0  -6  -4 41185.2 1522.59   6
   0   6   5 203537. 3638.70  33
   0  -6  -5 201134. 3644.69   6
   0   6   6 469873. 5934.62  33
   0  -6  -6 447909. 5861.56   6
   0   6   7 228904. 4429.66  33
   0  -6  -7 211391. 4323.29   6
   0   6   8 114475. 3315.95  33
   0  -6  -8 129059. 3565.14   6
   0  -6  -9 50289.7 1287.76  25
   0  -6  -9 50680.7 1300.30  44
   0  -6  -9 50840.9 1378.47  14
   0   6   9 49204.3 2209.50  33
   0   6   9 49158.9 1185.57  10
   0   6  10 11254.1 583.932  10
   0  -6 -10 10669.5 627.008  25
   0  -6 -10 12053.9 638.736  44
   0  -6 -10 10849.5 652.197  14
   0   6  11 1235.64 200.136  10
   0   6  11 1161.97 213.446  39
   0  -6 -11 1282.45 259.930  25
   0  -6 -11 1178.55 244.191  14
   0  -6 -11 1648.94 263.496  44
   0   6  12 69.0586 122.224  10
   0   6  12 87.0801 119.444  39
   0  -6 -12 112.724 179.890  25
   0  -6 -12 254.781 138.200  14
   0  -6 -12 36.8987 133.099  44
   0  -6 -13-67.5431 154.766  44
   0   6  13 132.114 118.799  10
   0  -6 -13-115.468 229.417  25
   0  -6 -13-3.29885 151.499  14
   0   6  13 122.959 125.416  39
   0  -6 -14 1104.66 185.737  44
   0   6  14 1076.88 184.947  10
   0   6  14 1246.55 187.547  39
   0  -6 -14 1234.05 248.246  25
   0  -6 -14 927.411 205.023  14
   0   6  14 1587.56 202.362  43
   0  -6 -15 530.283 134.633  44
   0   6  15 301.141 116.995  10
   0   6  15 512.936 134.998  39
   0  -6 -15 160.130 167.825  25
   0  -6 -15 461.387 140.971  14
   0   6  15 514.269 124.431  43
   0   6  16 188.188 78.5730  39
   0   6  16 431.332 106.998  10
   0  -6 -16 181.130 79.9914  44
   0   7 -20 9527.16 332.639  40
   0   7 -20 9229.34 290.280  44
   0  -7  20 9513.18 340.657  30
   0  -7  20 9668.82 366.495  28
   0  -7  20 9560.22 355.500  11
   0  -7  19 33337.4 679.327   8
   0  -7  19 32982.3 790.782  11
   0   7 -19 33683.5 716.195  44
   0  -7  19 35126.3 800.994  30
   0  -7  19 31720.4 656.287  41
   0  -7  19 33147.4 823.089  28
   0  -7  18 39967.0 896.066   8
   0  -7  18 38390.3 961.334  30
   0  -7  18 39510.4 987.385  11
   0   7 -18 41587.3 920.168  44
   0  -7  18 39216.3 1012.49  28
   0  -7  18 37888.4 831.878  41
   0  -7  17 49707.7 1213.17  11
   0  -7  17 49074.7 1191.65  30
   0  -7  17 49169.2 1242.80  28
   0  -7  17 47849.3 1060.04  27
   0  -7  17 47119.8 1024.83  41
   0  -7  17 50186.8 1110.37   8
   0  -7  16 35439.1 1127.88  28
   0  -7  16 35777.0 999.833  27
   0  -7  16 33022.7 914.587  41
   0  -7  16 33123.0 1050.54  11
   0  -7  16 33891.8 991.571   8
   0  -7  16 35117.8 1077.93  30
   0  -7  15 15955.1 709.112  27
   0  -7  15 15139.4 668.557  38
   0  -7  15 15975.1 719.873   8
   0  -7  15 15955.7 662.240  41
   0  -7  15 15770.9 787.589  28
   0  -7  15 16443.2 773.534  30
   0  -7  14 7419.39 474.336  38
   0  -7  14 8009.12 537.626   8
   0  -7  14 7792.01 476.570  41
   0  -7  14 7693.33 574.830  28
   0  -7  14 7705.75 553.246  30
   0  -7  13 19784.7 825.886   8
   0   7 -13 19726.0 1234.80   4
   0  -7  13 19658.8 866.664  30
   0  -7  13 18857.8 892.265  28
   0  -7  13 19925.9 747.423  41
   0  -7  13 19266.6 1435.29  32
   0  -7  13 20571.3 778.680  38
   0  -7  12 765.382 213.604  28
   0  -7  12 846.216 311.809  32
   0   7 -12 914.991 298.963   4
   0  -7  12 1211.97 248.007  30
   0  -7  12 1071.72 207.164  38
   0  -7  12 1265.47 275.821   8
   0   7 -12 742.763 336.368   7
   0   7 -11 1146.27 336.806   7
   0  -7  11 808.470 267.035  32
   0   7 -11 373.467 203.135   4
   0  -7  10 2564.27 483.322  32
   0   7 -10 3277.62 471.897   4
   0  -7  10 3103.81 425.124   1
   0  -7   9 4821.71 590.367  32
   0  -7   9 4534.44 579.806   1
   0   7  -9 5434.49 549.547   4
   0  -7   8 9825.14 836.096   1
   0   7  -8 9640.11 766.329  35
   0  -7   8 9235.15 735.617  32
   0   7  -8 9120.42 642.364   4
   0  -7   7 9254.14 818.937   1
   0   7  -7 8951.78 697.066  35
   0   7  -7 9530.45 577.657   4
   0  -7   7 8995.24 683.208  32
   0   7  -6 79224.3 1464.65   4
   0  -7   6 74434.7 1748.47   6
   0  -7   6 77311.1 2343.44   1
   0   7  -6 79293.1 1992.92  34
   0   7  -6 76083.5 1900.57  35
   0  -7   6 74805.8 1871.68  32
   0   7  -5 251244. 2263.05   4
   0  -7   5 250694. 3261.72  32
   0   7  -5 249666. 3421.92  34
   0  -7   5 242260. 3025.67   6
   0  -7   5 256249. 4360.14   1
   0   7  -4 103830. 2158.95  34
   0  -7   4 103797. 1922.90   6
   0  -7   4 107456. 2905.69   1
   0  -7   3 2306.66 326.134  32
   0   7  -3 2383.87 354.794  34
   0  -7   3 2689.94 331.360   6
   0  -7   3 2659.12 493.545   1
   0   7  -2 5146.28 453.913  33
   0   7  -2 5081.29 480.220  34
   0  -7   2 4539.07 419.055   6
   0  -7   2 4436.02 598.273   1
   0   7  -1 35829.5 1188.66  33
   0  -7   1 37449.2 1196.87   6
   0   7   0 92936.2 1959.18  33
   0  -7   0 96552.0 2427.07   1
   0  -7  -1 91234.1 2028.66   6
   0  -7  -1 94915.0 2327.31   1
   0   7   2 79945.4 2008.63  33
   0  -7  -2 76927.4 2058.82   1
   0   7   3 4482.73 535.738  33
   0  -7  -3 3169.00 441.041   6
   0  -7  -3 4255.12 476.153   1
   0   7   4 18870.4 1116.96  33
   0  -7  -4 20223.6 1152.58   6
   0   7   5 42847.7 1795.63  33
   0  -7  -5 41520.2 1762.49   6
   0   7   6 1892.80 447.012  33
   0  -7  -6 1112.83 414.664   6
   0   7   7 15812.8 1238.82  33
   0  -7  -7 14486.7 1215.69   6
   0  -7  -8 29606.9 1090.53  14
   0  -7  -8 34538.2 1937.03   6
   0   7   8 31290.5 1822.42  33
   0  -7  -8 31983.9 1036.35  44
   0   7   8 32314.9 948.845  10
   0  -7  -8 30640.8 1029.37  25
   0  -7  -9 851.421 183.372  44
   0   7   9 867.091 193.927  10
   0  -7  -9 738.679 217.676  14
   0  -7  -9 994.343 249.230  25
   0  -7 -10 1464.83 274.247  25
   0   7  10 1749.15 263.500  39
   0  -7 -10 1538.30 247.062  44
   0   7  10 1932.01 251.071  10
   0  -7 -10 1699.71 274.254  14
   0  -7 -11 9073.08 584.522  25
   0  -7 -11 9387.92 551.434  44
   0   7  11 9555.11 522.721  10
   0   7  11 9693.25 558.135  39
   0  -7 -11 8606.67 570.335  14
   0  -7 -12 24777.7 911.024  25
   0  -7 -12 25331.5 844.552  44
   0   7  12 25989.9 824.946  10
   0   7  12 24957.5 838.103  39
   0  -7 -12 26976.3 939.725  14
   0  -7 -13 23531.9 858.488  25
   0  -7 -13 23758.6 755.676  44
   0   7  13 23116.4 734.225  10
   0  -7 -13 25638.6 854.924  14
   0   7  13 24162.7 767.397  39
   0   7  14 37779.5 864.957  39
   0   7  14 40567.9 884.523  10
   0  -7 -14 41476.3 1019.90  25
   0  -7 -14 38151.8 850.635  44
   0   7  14 38281.8 838.304  43
   0   7  15 41359.9 777.870  39
   0   7  15 41817.3 785.719  10
   0  -7 -15 42238.7 901.161  25
   0   7  15 41565.8 724.735  43
   0  -7 -15 39483.5 732.168  44
   0   7  16 9221.74 284.967  39
   0   7  16 9437.47 302.479  10
   0   8 -20 6420.39 264.367  40
   0  -8  20 6257.22 284.961  28
   0  -8  20 5704.50 263.650  11
   0  -8  20 6007.80 261.561  30
   0  -8  19 2210.53 174.174  16
   0  -8  19 2548.74 214.465   8
   0  -8  19 2427.09 236.552  28
   0  -8  19 2588.90 230.728  30
   0   8 -19 2456.82 188.381  44
   0  -8  19 2303.15 224.047  11
   0  -8  18 1684.52 228.406  11
   0  -8  18 1723.15 239.723  28
   0  -8  18 1933.77 232.877   8
   0  -8  18 1552.36 175.565  41
   0  -8  18 1672.78 222.239  30
   0   8 -18 1785.94 200.310  44
   0  -8  17 1522.41 249.351  28
   0  -8  17 1713.48 252.781   8
   0  -8  17 1523.46 189.626  41
   0   8 -17 1935.28 230.232  44
   0  -8  17 1523.32 239.889  11
   0  -8  17 1301.53 226.418  30
   0  -8  16 1262.46 259.699  28
   0  -8  16 1081.27 243.666   8
   0  -8  16 973.696 222.581  30
   0  -8  16 1336.25 200.907  41
   0  -8  16 1055.20 226.605  11
   0  -8  15 3835.75 393.650  30
   0  -8  15 4818.16 460.325  28
   0  -8  15 4389.48 394.340   8
   0  -8  15 3867.84 398.151  11
   0  -8  15 4193.77 347.897  38
   0  -8  14 29007.1 1048.89  30
   0  -8  14 30014.0 1109.81  28
   0  -8  14 30629.6 1021.82   8
   0  -8  14 28272.2 1031.34  11
   0  -8  14 29248.5 905.725  38
   0  -8  13 70459.3 1639.03  30
   0  -8  13 67925.3 1387.53  38
   0  -8  13 72113.7 1725.89  28
   0  -8  12 52827.4 1477.13  28
   0  -8  12 51996.5 1203.91  38
   0  -8  12 54899.6 1282.40  19
   0   8 -12 51746.2 2118.34   7
   0  -8  12 49355.1 2247.91  32
   0  -8  12 57510.8 1445.58   8
   0  -8  12 53977.4 1436.60  30
   0  -8  11 30256.5 1067.79  28
   0   8 -11 30944.4 1584.54   7
   0  -8  11 30765.5 1073.07  30
   0  -8  11 29095.0 1578.83  32
   0  -8  10 14404.6 1062.04  32
   0  -8  10 14836.8 1094.06   1
   0  -8   9 2631.00 437.675  32
   0   8  -9 3273.33 521.643  35
   0  -8   9 3819.05 564.830   1
   0  -8   8 77.4401 203.138  32
   0   8  -8-224.813 185.621  35
   0  -8   8 77.8114 171.039   1
   0  -8   7 2541.18 405.164  32
   0   8  -7 2826.21 429.986  35
   0  -8   7 3526.02 556.825   1
   0  -8   6 1270.45 368.529   1
   0   8  -6 1374.77 315.896  35
   0   8  -6 1042.31 284.528  34
   0  -8   6 1751.79 320.723  32
   0  -8   6 1424.79 285.905   6
   0  -8   5 2649.02 519.476   1
   0   8  -5 2472.05 402.314  34
   0  -8   5 2202.59 354.852  32
   0  -8   5 2347.85 347.099   6
   0  -8   4 28306.4 1619.43   1
   0   8  -4 28360.9 1242.42  34
   0  -8   4 27863.6 1178.35  32
   0  -8   4 27450.9 1095.38   6
   0  -8   3 74127.8 2560.96   1
   0  -8   3 76607.8 1804.80   6
   0   8  -3 72432.9 1958.36  34
   0  -8   2 2945.42 539.246   1
   0  -8   2 2891.61 374.226   6
   0   8  -2 2951.69 416.977  34
   0   8  -2 3068.81 393.308  33
   0  -8   1 62053.9 2167.17   1
   0  -8   1 60906.3 1683.01   6
   0  -8   0 61382.7 2101.76   1
   0  -8   0 61485.0 1733.53   6
   0   8   0 61937.2 1772.42  33
   0  -8  -1 2823.15 469.521   1
   0  -8  -1 3394.35 449.096   6
   0   8   1 2687.84 408.786  33
   0  -8  -2 4424.77 533.413   1
   0   8   2 4334.10 534.653  33
   0  -8  -2 3883.79 501.665   6
   0   8   3 567.327 239.793  33
   0  -8  -3 483.773 245.431   6
   0  -8  -3 1078.54 270.137   1
   0  -8  -4 157.909 220.776   6
   0   8   4 163.944 190.437  33
   0  -8  -5 3077.71 535.469   6
   0   8   5 4733.99 646.548  33
   0  -8  -6 37450.6 1897.30   6
   0  -8  -6 36382.5 1123.75  25
   0   8   6 34753.2 1853.44  33
   0   8   7 78170.1 2893.80  33
   0  -8  -7 73661.2 1533.03  44
   0  -8  -7 71889.1 2779.23   6
   0  -8  -7 76696.8 1660.35  25
   0  -8  -8 61233.0 1490.06  25
   0   8   8 64900.3 1334.32  10
   0  -8  -8 67556.4 1499.11  44
   0  -8  -8 58553.9 1540.86  14
   0  -8  -9 17002.5 749.741  44
   0   8   9 17652.4 757.148  39
   0  -8  -9 16239.3 799.044  25
   0   8   9 16945.7 682.671  10
   0  -8  -9 16839.9 820.757  14
   0  -8 -10 17241.0 723.843  44
   0   8  10 17046.5 730.545  39
   0  -8 -10 16417.7 787.090  25
   0   8  10 17176.2 684.493  10
   0  -8 -10 16371.0 795.501  14
   0  -8 -11 2999.02 310.558  44
   0  -8 -11 2939.09 337.486  14
   0   8  11 3440.20 329.363  39
   0   8  11 3107.93 291.128  10
   0  -8 -11 3299.49 380.844  25
   0   8  12 201.869 115.356  10
   0  -8 -12 394.153 206.329  25
   0  -8 -12 154.597 131.268  44
   0   8  12 279.376 141.998  39
   0  -8 -12 284.192 161.921  14
   0  -8 -13 8215.97 402.223  44
   0   8  13 7991.15 412.577  43
   0   8  13 7492.44 405.970  39
   0   8  13 8745.15 413.722  10
   0  -8 -13 8191.72 492.440  25
   0  -8 -14 6022.39 293.196  44
   0   8  14 6122.12 327.866  39
   0   8  14 5626.93 299.467  43
   0   8  14 5844.19 298.022  10
   0  -8 -14 5842.19 385.564  25
   0  -8 -15 543.444 137.158  25
   0   8  15 762.499 100.534  43
   0   8  15 248.999 71.5321  21
   0  -8 -15 338.852 117.628  12
   0   8  15 599.548 100.437  39
   0   8  15 574.044 95.9536  10
   0  -9  19 12389.3 444.848  30
   0  -9  19 12286.7 444.926  11
   0  -9  19 11993.1 460.721  28
   0  -9  19 12262.8 406.242   8
   0  -9  18 26893.7 708.170   8
   0  -9  18 25769.6 743.259  30
   0  -9  18 26786.4 759.095  11
   0   9 -18 27818.7 641.957  44
   0  -9  18 26626.5 792.212  28
   0  -9  17 25429.3 763.710   8
   0  -9  17 24526.6 811.724  30
   0  -9  17 25190.5 819.421  11
   0   9 -17 26509.1 723.637  44
   0  -9  17 26307.4 875.664  28
   0  -9  16 13831.4 692.113  28
   0  -9  16 13854.0 662.998  11
   0  -9  16 13141.4 647.474  30
   0  -9  16 14268.6 630.840   8
   0  -9  15 338.916 165.460   8
   0  -9  15 172.759 150.065  30
   0  -9  15 442.693 188.816  11
   0  -9  15 382.933 164.677  28
   0  -9  14 18851.9 843.045  11
   0  -9  14 19418.7 853.144  30
   0  -9  14 18528.4 878.670  28
   0  -9  14 19286.9 806.092   8
   0  -9  14 17742.7 687.877  38
   0  -9  13 22137.4 934.740  11
   0  -9  13 21327.7 764.257  38
   0  -9  13 21368.3 913.986  30
   0  -9  13 22091.8 982.117  28
   0  -9  13 21495.0 802.595  19
   0  -9  12 9446.56 621.598  30
   0  -9  12 9823.76 623.208   8
   0  -9  12 9961.62 665.118  28
   0  -9  12 9437.70 565.942  19
   0  -9  12 9056.79 610.866  11
   0  -9  11 10228.9 600.240  13
   0  -9  11 9188.25 608.676  28
   0  -9  11 9913.23 604.878  11
   0  -9  11 10332.2 1016.62  32
   0  -9  11 9616.84 583.953  19
   0  -9  11 10081.3 624.146  30
   0  -9  11 8685.80 604.706   8
   0  -9  10 6920.82 520.714  19
   0  -9  10 7674.93 550.947  17
   0  -9  10 6931.85 493.940  11
   0  -9  10 6910.57 513.540  28
   0  -9  10 7751.01 879.963   1
   0  -9  10 7761.41 519.389  30
   0  -9  10 6917.50 781.570  32
   0  -9   9 665.600 291.490  32
   0   9  -9 1092.91 354.265  35
   0  -9   9 814.788 307.758   1
   0  -9   8 6822.83 720.327  32
   0   9  -8 6200.04 702.113  35
   0  -9   8 5659.38 741.869   1
   0  -9   7 33254.2 1485.56  32
   0  -9   7 33752.7 1792.97   1
   0   9  -7 31945.5 1484.95  35
   0  -9   6 49013.5 1747.56  32
   0  -9   6 51561.9 2260.01   1
   0   9  -6 51587.1 1814.74  35
   0   9  -6 49363.2 1851.73  34
   0  -9   6 51833.7 1686.02   6
   0  -9   5 107243. 2540.78  32
   0  -9   5 112129. 3376.48   1
   0   9  -5 107550. 2671.66  34
   0  -9   5 107001. 2370.31   6
   0  -9   4 241981. 5101.34   1
   0   9  -4 238882. 3924.10  34
   0  -9   4 241261. 3493.39   6
   0  -9   3 89671.8 2980.88   1
   0   9  -3 93933.7 2447.86  34
   0   9  -3 91252.7 2274.03  33
   0  -9   3 93104.5 2171.69   6
   0   9  -2 483.753 206.022  33
   0  -9   2 1064.38 357.866   1
   0   9  -2 540.283 240.347  34
   0  -9   2 668.547 238.979   6
   0  -9   1 7540.48 829.449   1
   0   9  -1 8643.61 775.727  34
   0   9  -1 8791.29 728.949  33
   0  -9   1 8211.28 684.718   6
   0  -9   0 21072.7 1321.47   1
   0   9   0 21107.6 1149.74  33
   0  -9   0 24273.2 1198.03   6
   0  -9  -1 45575.7 1876.26   1
   0   9   1 45228.3 1743.80  33
   0  -9  -1 45883.3 1710.51   6
   0  -9  -2 13347.9 1009.84   1
   0   9   2 15367.0 1068.30  33
   0  -9  -2 12717.7 940.769   6
   0   9   3 423.906 222.516  33
   0  -9  -3 173.434 204.230   6
   0   9   4 2645.60 549.921  33
   0  -9  -4 4147.83 608.541   6
   0  -9  -5 14898.4 760.590  25
   0   9   5 13290.1 1156.24  33
   0  -9  -5 13690.9 726.466  14
   0  -9  -5 13712.4 1166.97   6
   0  -9  -6 50287.1 1382.45  25
   0   9   6 54977.1 2447.15  33
   0  -9  -6 54643.0 2396.88   6
   0  -9  -6 49297.7 1434.83  14
   0  -9  -7 15325.2 784.281  25
   0  -9  -7 14909.1 814.216  14
   0  -9  -8 3320.80 422.495  25
   0  -9  -8 3719.13 366.746  44
   0   9   8 3739.05 374.045  39
   0  -9  -8 3745.39 413.814  14
   0  -9  -9 36319.3 1171.52  25
   0   9   9 36072.2 1059.11  39
   0  -9  -9 35540.7 1023.00  44
   0   9  10 28652.3 911.441  39
   0  -9 -10 28888.4 873.355  44
   0   9  10 27342.1 800.095  10
   0  -9 -10 28108.5 989.990  25
   0   9  11 21082.1 738.681  39
   0  -9 -11 21428.0 695.962  44
   0   9  11 21845.5 674.743  10
   0  -9 -11 21153.2 838.949  25
   0  -9 -12 21128.2 780.748  25
   0   9  12 20700.8 603.172  10
   0   9  12 22520.5 699.806  39
   0  -9 -12 21650.8 622.214  44
   0   9  12 21737.3 685.896  43
   0  -9 -13 43164.0 1001.86  25
   0   9  13 40737.0 730.875  10
   0   9  13 42963.0 855.783  39
   0  -9 -13 40300.2 998.579  12
   0   9  13 41878.0 827.612  43
   0   9  14 36714.6 667.283  39
   0   9  14 37297.1 639.689  43
   0 -10  19 4102.65 226.166   8
   0 -10  19 3661.64 229.283  11
   0 -10  19 4004.84 251.023  28
   0 -10  19 3816.45 233.064  30
   0 -10  18 3694.16 269.337   8
   0 -10  18 3704.58 282.007  30
   0 -10  18 3453.18 270.894  11
   0 -10  18 3737.08 294.557  28
   0 -10  17 438.795 153.126  30
   0 -10  17 476.754 160.561   8
   0 -10  17 537.374 154.417  11
   0 -10  17 466.375 181.010  28
   0 -10  16 216.707 142.070  30
   0 -10  16 408.739 159.850   8
   0 -10  16 71.7963 143.719  28
   0 -10  16 185.992 135.565  11
   0 -10  15 2174.11 293.792  11
   0 -10  15 2099.16 306.871  28
   0 -10  15 2535.53 300.418   8
   0 -10  15 2325.62 298.736  30
   0 -10  14 16158.8 767.464  30
   0 -10  14 15127.3 751.461  11
   0 -10  14 16269.1 815.597  28
   0 -10  14 17103.8 747.122   8
   0 -10  14 15194.7 648.412  19
   0 -10  13 27606.7 1028.03  30
   0 -10  13 28433.7 1037.93  11
   0 -10  13 28434.7 1110.31  28
   0 -10  13 28005.6 927.324  19
   0 -10  12 39740.2 1153.48  19
   0 -10  12 42513.8 1291.09  30
   0 -10  12 42009.0 1201.82  13
   0 -10  12 41458.4 1251.84  11
   0 -10  12 41201.2 1310.46  28
   0 -10  12 39695.1 1225.80   8
   0 -10  11 41407.8 1233.00  30
   0 -10  11 42782.3 1216.85  13
   0 -10  11 40711.8 1195.92  19
   0 -10  11 38618.7 1146.15  26
   0 -10  11 42166.8 1180.32  22
   0 -10  11 41090.8 1205.22  11
   0 -10  11 41301.7 1278.67  28
   0 -10  11 43422.5 1299.90   8
   0 -10  10 48238.2 2101.26  32
   0 -10  10 50465.3 1366.54  28
   0 -10  10 51916.5 1314.89  22
   0 -10  10 48006.9 1251.69  11
   0 -10  10 50444.3 1379.16  12
   0 -10  10 52567.2 1335.82  13
   0 -10  10 48269.3 1395.07  17
   0 -10  10 54007.6 1404.64  19
   0 -10  10 52051.8 1327.42  30
   0 -10  10 47238.1 1257.93  26
   0 -10  10 49743.5 2266.52   1
   0 -10   9 21434.4 850.120  22
   0 -10   9 23851.8 913.006  12
   0 -10   9 23274.7 841.598  11
   0 -10   9 23260.1 852.589  30
   0 -10   9 20893.1 1490.77   1
   0 -10   9 23855.9 959.791  17
   0 -10   9 21930.4 1380.81  32
   0 -10   9 25541.4 926.278  13
   0 -10   9 23846.6 914.438  28
   0  10  -9 23176.5 1456.93  35
   0 -10   9 22737.3 920.389  19
   0 -10   9 20294.1 819.703  26
   0 -10   8 8359.91 577.123  19
   0 -10   8 7560.04 778.023  32
   0  10  -8 9476.84 921.137  35
   0 -10   8 8062.05 546.680  20
   0 -10   8 7732.90 935.956   1
   0 -10   8 8078.62 555.094  17
   0 -10   8 8435.30 538.338  28
   0 -10   7 32.4309 143.277  32
   0 -10   7 435.163 285.597   1
   0  10  -6 688.612 305.315  34
   0  10  -6 1288.04 330.934  35
   0 -10   6 924.143 242.789   6
   0  10  -5 77652.0 2468.33  34
   0  10  -5 83347.6 2378.10  33
   0 -10   5 82468.9 2236.90   6
   0 -10   5 84152.1 3138.00   1
   0  10  -4 94059.0 2685.18  34
   0  10  -4 100133. 2590.83  33
   0 -10   4 96385.0 2391.12   6
   0 -10   4 90960.3 3285.49   1
   0  10  -3 2621.17 439.465  33
   0  10  -3 2347.69 456.767  34
   0 -10   3 1351.93 333.381   6
   0 -10   3 2404.71 555.053   1
   0  10  -2 7199.55 711.807  33
   0  10  -2 7671.19 794.319  34
   0 -10   2 7498.85 679.884   6
   0 -10   2 7124.43 885.475   1
   0  10  -1-46.2996 173.982  33
   0  10  -1 243.552 257.264  34
   0 -10   1 126.008 200.903   6
   0 -10   1-82.2366 150.075   1
   0  10   0 2408.50 457.644  33
   0  10   0 2555.01 493.614  34
   0 -10   0 3790.39 528.542   6
   0 -10   0 2245.21 477.920   1
   0  10   1 8266.59 868.763  34
   0  10   1 7744.64 808.899  33
   0 -10  -1 8546.44 802.938   6
   0 -10  -1 7282.55 809.543   1
   0  10   2 17019.7 1233.68  33
   0 -10  -2 17558.0 1191.27   6
   0 -10  -3 43546.9 1342.62  12
   0  10   3 42759.8 2005.26  33
   0 -10  -3 42298.7 1917.23   6
   0 -10  -3 41747.3 1130.66  26
   0 -10  -3 44882.4 1362.32  25
   0 -10  -4 34463.4 1246.57  12
   0  10   4 38933.7 1992.09  33
   0 -10  -4 40736.0 1316.49  25
   0 -10  -4 34701.3 1821.44   6
   0 -10  -5 205.465 207.607  25
   0  10   6 1039.87 215.823  39
   0 -10  -6 1315.75 295.925  25
   0 -10  -7 3201.53 408.201  25
   0  10   7 2670.67 316.276  39
   0 -10  -8 14773.2 758.116  25
   0  10   8 15753.0 703.114  39
   0 -10  -9 9767.86 626.169  25
   0  10   9 10994.8 568.763  39
   0 -10 -10 266.232 219.970  25
   0  10  10 207.805 129.916  39
   0  10  11 10954.8 488.481  43
   0 -10 -11 10996.5 589.238  25
   0 -10 -11 10336.2 589.475  12
   0  10  11 10979.2 490.245  39
   0  10  12 28113.0 688.993  43
   0 -10 -12 27321.2 809.389  25
   0  10  12 26546.4 675.527  39
   0 -10 -13 25505.2 675.091  25
   0  10  13 24304.4 550.357  39
   0  10  13 24473.2 538.985  43
   0 -11  18 12067.8 433.380  11
   0 -11  18 12411.1 472.325  28
   0 -11  18 11301.4 424.819  30
   0 -11  18 12790.8 429.635   8
   0 -11  17 9214.49 441.594  11
   0 -11  17 9229.65 444.676  30
   0 -11  17 9330.27 425.612   8
   0 -11  17 9484.69 484.678  28
   0 -11  16 1163.98 198.865  11
   0 -11  16 1333.82 217.493  30
   0 -11  16 1129.01 216.342  28
   0 -11  16 1756.17 230.954   8
   0 -11  15 2406.51 287.968  30
   0 -11  15 1966.68 262.656  11
   0 -11  15 1978.90 217.241  19
   0 -11  15 2198.06 300.317  28
   0 -11  15 2569.48 289.559   8
   0 -11  14 13035.0 629.020   8
   0 -11  14 12825.6 707.266  28
   0 -11  14 13353.9 671.892  30
   0 -11  14 12765.1 656.266  11
   0 -11  14 13338.7 603.876  19
   0 -11  13 57517.4 1379.33   8
   0 -11  13 57835.7 1449.81  30
   0 -11  13 58700.5 1555.03  28
   0 -11  13 58390.3 1436.13  11
   0 -11  13 57550.9 1328.72  19
   0 -11  12 44314.0 1226.19  19
   0 -11  12 46187.5 1303.22  30
   0 -11  12 45894.4 1368.47  28
   0 -11  12 46353.6 1255.26  13
   0 -11  12 44589.4 1251.53  11
   0 -11  12 46851.8 1269.79   8
   0 -11  12 45855.0 1217.92  22
   0 -11  11 24353.1 939.581  19
   0 -11  11 27522.4 985.789  26
   0 -11  11 28270.1 1018.42   8
   0 -11  11 28232.7 974.786  11
   0 -11  11 27591.2 1046.98  28
   0 -11  11 29052.3 997.393  22
   0 -11  11 29198.4 1010.89  13
   0 -11  11 27210.3 978.317  30
   0 -11  10 36914.0 1143.09  22
   0 -11  10 37200.5 1083.96  11
   0 -11  10 41247.3 1256.36  12
   0 -11  10 36599.6 1145.04  26
   0 -11  10 38127.1 1216.52   8
   0 -11  10 39071.6 1135.51  30
   0 -11  10 37756.4 1188.34  19
   0 -11  10 36512.4 1227.90  17
   0 -11  10 39000.3 1221.05  28
   0 -11  10 40317.5 1196.07  13
   0 -11   9 17055.6 717.967  11
   0 -11   9 18314.0 823.700  12
   0 -11   9 17121.8 791.982  28
   0 -11   9 16577.1 776.764  22
   0 -11   9 17252.1 828.638  19
   0 -11   9 16500.9 827.734  17
   0 -11   9 16860.7 780.751  26
   0 -11   9 17877.2 798.000  13
   0 -11   9 17447.5 1444.07   1
   0 -11   9 17590.0 741.076  30
   0 -11   8 542.008 180.106  20
   0 -11   8 902.495 230.606  12
   0 -11   8 1250.52 249.408  13
   0 -11   8 651.572 202.754  26
   0  11  -8 1054.75 404.137  35
   0 -11   8 923.150 238.040  22
   0 -11   8 910.778 208.427  28
   0 -11   8 1104.17 267.499  17
   0 -11   8 1010.39 285.740  19
   0 -11   8-97.9699 225.055   1
   0 -11   7 3831.89 369.682  26
   0 -11   7 3347.05 366.722  20
   0 -11   7 4148.79 393.619  13
   0 -11   7 3178.81 321.391  28
   0 -11   7 3772.84 361.349  12
   0 -11   7 3277.30 371.286  22
   0  11  -7 4176.06 633.354  35
   0 -11   7 3382.58 687.242   1
   0 -11   7 3749.47 405.277  17
   0 -11   7 4098.84 437.028  19
   0 -11   7 4568.79 411.649  42
   0 -11   6 47521.0 2454.48   1
   0 -11   6 42156.5 1176.70  26
   0 -11   6 44675.6 1251.41  20
   0 -11   6 46814.3 1268.93  13
   0 -11   6 41452.0 1215.19  22
   0 -11   6 44141.9 1243.64  23
   0 -11   6 44030.4 1180.43  28
   0 -11   6 44638.9 1794.12   6
   0  11  -6 44389.1 1945.56  35
   0  11  -6 42970.7 1877.79  33
   0 -11   6 42872.9 1194.80  42
   0 -11   6 48376.2 1265.69  12
   0 -11   6 42823.8 1278.46   9
   0 -11   6 42712.0 1247.52  17
   0 -11   6 44750.4 1352.65  19
   0 -11   5 24325.1 896.775  26
   0 -11   5 25949.3 942.853  20
   0 -11   5 27096.7 973.818  13
   0 -11   5 25601.8 1042.38  19
   0  11  -5 24841.8 1508.90  34
   0  11  -5 25392.3 1415.38  33
   0 -11   5 23344.4 915.642  22
   0 -11   5 26079.1 1347.78   6
   0 -11   5 24219.0 1804.63   1
   0 -11   5 24565.0 973.903   9
   0 -11   5 24100.2 902.415  23
   0 -11   5 24048.7 861.838  28
   0 -11   4 20711.9 1203.44   6
   0 -11   4 19991.0 842.263  13
   0 -11   4 18881.8 819.704  22
   0 -11   4 20499.3 1643.02   1
   0  11  -4 21625.1 1398.25  34
   0  11  -4 18708.6 1211.27  33
   0 -11   4 19606.6 877.428   9
   0 -11   4 18987.0 793.472  23
   0 -11   4 18522.2 780.619  26
   0 -11   3 34338.2 2044.66   1
   0 -11   3 34800.6 1065.27  26
   0 -11   3 33448.8 1097.69  22
   0 -11   3 34960.5 1058.23  23
   0  11  -3 36544.9 1693.46  33
   0  11  -3 37867.5 1850.78  34
   0 -11   3 34191.1 1104.43  13
   0 -11   3 31166.9 1475.13   6
   0 -11   2 12668.5 1194.73   1
   0 -11   2 11593.0 615.903  23
   0 -11   2 10860.8 604.870  26
   0 -11   2 10896.0 637.909  22
   0  11  -2 11999.8 985.489  33
   0  11  -2 13047.5 1078.88  34
   0 -11   2 11806.3 662.055  13
   0 -11   2 11109.1 899.882   6
   0 -11   1 7281.06 898.619   1
   0  11  -1 6519.70 759.524  33
   0  11  -1 6103.06 807.758  34
   0 -11   1 8073.40 514.966  23
   0 -11   1 7848.52 775.108   6
   0 -11   1 7668.30 542.251  22
   0 -11   1 7182.02 504.057  26
   0 -11   1 7119.93 532.951  13
   0 -11   1 8065.36 550.543  12
   0  11   0 2283.25 461.823  34
   0 -11   0 2137.41 422.232   6
   0 -11   0 2038.27 265.849  23
   0 -11   0 2358.74 319.662  22
   0  11   0 1368.28 378.298  33
   0 -11   0 1782.67 272.413  26
   0 -11   0 2285.86 545.484   1
   0 -11   0 2117.02 301.853  12
   0 -11   0 1457.61 276.568  13
   0  11   1 965.226 384.578  34
   0 -11  -1 1040.60 248.412  13
   0 -11  -1 1077.54 247.027  12
   0 -11  -1 970.382 200.664  23
   0 -11  -1 1263.43 270.956  22
   0 -11  -1 1604.12 410.129   6
   0  11   1 747.834 340.123  33
   0 -11  -1 1113.26 240.186  26
   0  11   2 2739.66 618.808  34
   0 -11  -2 3329.91 585.899   6
   0 -11  -2 2800.41 305.326  23
   0 -11  -2 3958.55 385.139  22
   0 -11  -2 2538.71 304.925  25
   0 -11  -2 3632.36 421.936  13
   0  11   2 4096.66 636.715  33
   0 -11  -2 3525.50 371.810  26
   0 -11  -2 3479.27 396.307  12
   0 -11  -3 3885.03 348.685  23
   0 -11  -3 4028.19 436.840  12
   0 -11  -3 3816.71 392.158  25
   0 -11  -3 4259.18 383.244  26
   0 -11  -4 7496.44 595.093  25
   0  11   4 8604.94 550.766  39
   0 -11  -4 8281.95 638.033  12
   0 -11  -5 12032.6 722.385  25
   0  11   5 13206.3 661.144  39
   0 -11  -5 12677.6 799.322  12
   0 -11  -6 17175.9 849.649  25
   0  11   6 18472.6 765.335  39
   0 -11  -6 17498.9 932.535  12
   0 -11  -7 51468.2 1398.23  25
   0  11   7 51122.6 1231.51  39
   0 -11  -7 55230.1 1623.17  12
   0 -11  -8 43354.9 1249.09  25
   0 -11  -8 43952.2 1384.50  12
   0  11   8 41848.5 1072.48  39
   0  11   9 21334.8 736.109  43
   0 -11  -9 22746.6 858.405  25
   0 -11  -9 21588.5 905.990  12
   0  11   9 22814.3 743.557  39
   0  11  10 3279.18 278.745  43
   0 -11 -10 3293.95 341.235  25
   0 -11 -10 3204.00 298.065  13
   0 -11 -10 3118.72 334.066  12
   0  11  10 3335.35 272.074  39
   0  11  11 3216.33 240.401  43
   0 -11 -11 3374.41 312.534  25
   0 -11 -11 2315.97 205.099  13
   0  11  11 3357.75 247.754  39
   0 -11 -11 2998.34 281.095  12
   0  11  12 2944.98 193.921  39
   0  11  12 3138.79 201.072  43
   0 -11 -12 3178.87 260.361  25
   0 -12  18 3181.05 208.387   8
   0 -12  18 3830.26 216.881  30
   0 -12  18 3808.07 236.646  28
   0 -12  18 3894.84 208.508  11
   0 -12  17 3417.42 240.816   8
   0 -12  17 3648.05 252.594  11
   0 -12  17 3832.93 289.762  28
   0 -12  17 3621.44 255.369  30
   0 -12  16 418.241 144.273   8
   0 -12  16 420.566 122.570  11
   0 -12  16 465.017 136.798  30
   0 -12  16 367.456 152.427  28
   0 -12  15 3036.40 289.636   8
   0 -12  15 2875.57 322.413  28
   0 -12  15 2814.26 258.883  19
   0 -12  15 2755.11 281.099  11
   0 -12  15 2677.51 283.928  30
   0 -12  14 1791.69 248.153   8
   0 -12  14 1631.02 247.383  30
   0 -12  14 1474.35 221.027  19
   0 -12  14 1803.27 281.960  28
   0 -12  14 1922.62 259.621  11
   0 -12  13 5732.72 485.408  28
   0 -12  13 4912.69 395.205  22
   0 -12  13 5119.51 429.948  11
   0 -12  13 5573.08 439.989  30
   0 -12  13 5507.30 428.200  19
   0 -12  13 5801.86 422.288   8
   0 -12  12 17878.1 844.104  28
   0 -12  12 17493.2 766.699  30
   0 -12  12 18074.3 773.443  22
   0 -12  12 18601.5 768.449  11
   0 -12  12 17428.8 757.964  13
   0 -12  12 18379.5 786.765  19
   0 -12  12 18848.0 766.157   8
   0 -12  11 21678.7 923.026  28
   0 -12  11 21805.4 839.309  30
   0 -12  11 20450.3 861.118  26
   0 -12  11 22422.1 881.912  22
   0 -12  11 21536.4 817.398  11
   0 -12  11 22109.6 874.944  13
   0 -12  11 22093.6 887.984  19
   0 -12  11 23156.1 866.016   8
   0 -12  10 27203.8 1015.45  28
   0 -12  10 26886.2 914.721  30
   0 -12  10 27053.3 1007.40  19
   0 -12  10 27290.2 993.054  22
   0 -12  10 29605.5 1066.00  12
   0 -12  10 28557.4 1007.69  13
   0 -12  10 25927.6 980.024  26
   0 -12  10 24776.7 981.873   8
   0 -12   9 35610.4 1158.74   8
   0 -12   9 35251.6 1138.61  28
   0 -12   9 34761.3 1133.38  22
   0 -12   9 35988.3 1156.16  12
   0 -12   9 34103.8 1191.32  17
   0 -12   9 33255.5 1138.11  19
   0 -12   9 36820.7 1152.34  13
   0 -12   9 33524.3 1114.73  26
   0 -12   8 2525.68 334.717  26
   0 -12   8 2975.40 364.008  22
   0 -12   8 2707.44 331.737  28
   0 -12   8 2518.83 347.136  19
   0 -12   8 2526.56 347.986  17
   0 -12   8 2974.55 357.605  13
   0 -12   8 3535.97 379.399  12
   0 -12   7 9206.87 586.133  12
   0 -12   7 8886.45 615.783  17
   0 -12   7 9354.18 649.074  19
   0 -12   7 8397.65 570.374  26
   0 -12   7 8789.92 601.986  22
   0 -12   7 9458.76 580.011  28
   0 -12   7 9918.11 613.282  13
   0 -12   7 9550.69 613.053  20
   0 -12   6 36671.8 1172.94  23
   0 -12   6 38009.2 1741.32   6
   0 -12   6 37909.8 1190.47  20
   0 -12   6 39109.7 1180.42  12
   0  12  -6 37956.9 1862.94  33
   0 -12   6 40284.6 1309.76  19
   0 -12   6 37628.7 1170.42  26
   0 -12   6 34542.9 1159.33  22
   0 -12   6 36583.8 1097.39  28
   0 -12   6 40151.5 1220.54  13
   0 -12   6 36404.7 1201.20  17
   0 -12   5 6036.74 456.681  28
   0 -12   5 5074.65 450.272  26
   0 -12   5 5522.90 485.489  22
   0 -12   5 5697.78 466.952  12
   0 -12   5 4176.02 627.018   6
   0 -12   5 5536.44 492.149  13
   0 -12   5 5277.92 467.717  23
   0 -12   5 5178.19 850.404   1
   0  12  -5 4703.89 761.212  34
   0  12  -5 5358.90 742.761  35
   0 -12   5 6044.00 553.309  19
   0 -12   5 5396.64 503.622   9
   0 -12   5 5906.78 488.161  20
   0 -12   5 4760.36 447.555  17
   0  12  -5 4984.60 670.688  33
   0 -12   4 30562.0 1048.17  26
   0 -12   4 32912.4 1138.13  22
   0 -12   4 34028.2 1107.15  12
   0 -12   4 33333.4 1622.59   6
   0 -12   4 34183.8 1148.48  13
   0 -12   4 31506.2 1064.53  23
   0 -12   4 29481.7 2037.48   1
   0  12  -4 32573.1 1708.60  33
   0  12  -4 34585.5 1894.71  34
   0 -12   4 34907.4 1185.79  19
   0 -12   4 34072.4 1031.91  28
   0 -12   4 33185.9 1086.77  20
   0 -12   4 32454.6 1095.68  17
   0 -12   4 31074.2 1161.67   9
   0 -12   3 50614.8 1357.79  26
   0 -12   3 51960.2 1279.36  40
   0 -12   3 55676.2 1472.23  13
   0 -12   3 51722.4 1424.83  22
   0 -12   3 50765.6 1343.48  23
   0 -12   3 54078.7 1285.77  28
   0 -12   3 53271.5 2046.76   6
   0 -12   3 52007.7 2603.89   1
   0  12  -3 57153.8 2438.86  34
   0  12  -3 57207.1 2255.45  33
   0 -12   3 56801.1 1416.43  20
   0 -12   3 55587.8 1409.19  19
   0 -12   3 56511.2 1569.14   9
   0 -12   3 55341.0 1421.48  12
   0 -12   2 6411.03 464.523  28
   0 -12   2 6142.60 484.427  26
   0 -12   2 6055.53 448.645  40
   0 -12   2 5776.80 459.852  23
   0 -12   2 4908.48 646.355   6
   0 -12   2 6249.05 520.270  13
   0 -12   2 6374.21 503.505  12
   0 -12   2 6095.74 510.117  22
   0 -12   2 6336.35 558.701   9
   0 -12   2 5817.99 829.711   1
   0  12  -2 5023.38 680.181  33
   0  12  -2 6408.95 873.906  34
   0 -12   2 6280.10 485.260  20
   0 -12   1 4554.37 443.259  12
   0 -12   1 4238.18 394.722  40
   0 -12   1 4445.48 431.511  26
   0 -12   1 4437.02 451.072  22
   0 -12   1 4327.24 414.798  20
   0 -12   1 4361.20 446.536  13
   0 -12   1 3197.80 638.777   1
   0 -12   1 4135.50 392.856  23
   0 -12   1 4215.62 484.174   9
   0 -12   0 22621.9 967.692  22
   0 -12   0 22625.7 964.068  12
   0 -12   0 23678.7 946.195  26
   0 -12   0 24720.1 948.391  20
   0 -12   0 22514.1 840.068  40
   0 -12   0 23312.1 998.291  13
   0 -12   0 22300.7 880.876  23
   0 -12   0 22294.2 970.518   9
   0 -12  -1 39731.5 1332.18  13
   0 -12  -1 37433.9 1208.54  22
   0 -12  -1 38174.6 1204.31  26
   0 -12  -1 39579.8 1289.44  12
   0 -12  -1 37309.5 1138.54  23
   0 -12  -2 33924.7 1241.75  13
   0 -12  -2 35947.2 1113.72  26
   0 -12  -2 33488.4 1073.17  22
   0 -12  -2 37133.6 1267.67  12
   0 -12  -2 34755.9 1089.82  23
   0 -12  -3 23334.2 1039.51  13
   0 -12  -3 23234.2 1021.56  12
   0 -12  -3 23079.3 850.670  26
   0 -12  -3 23336.6 881.939  23
   0 -12  -3 23640.8 1010.15  25
   0 -12  -4 29433.2 1175.33  13
   0 -12  -4 30512.6 1155.05  25
   0 -12  -4 28436.7 1138.08  12
   0  12   4 27991.1 935.768  39
   0 -12  -5 12441.6 761.516  13
   0 -12  -5 12463.8 733.630  25
   0  12   5 11854.8 596.092  39
   0 -12  -5 13580.4 794.811  12
   0 -12  -6 868.101 241.006  25
   0 -12  -6 703.381 216.265  12
   0 -12  -6 698.136 223.964  13
   0  12   6 906.914 184.402  39
   0  12   7 1901.69 237.890  39
   0 -12  -7 2092.85 298.910  13
   0 -12  -7 2196.07 328.175  12
   0  12   7 2521.95 283.706  43
   0 -12  -7 1719.48 302.389  25
   0  12   8 144.108 114.015  39
   0 -12  -8-14.5781 232.456  25
   0 -12  -8-23.5166 152.386  12
   0 -12  -8 42.2048 117.826  13
   0  12   8-9.67990 120.369  43
   0  12   9 1821.27 202.632  39
   0 -12  -9 2038.64 229.239  13
   0  12   9 1586.88 197.266  43
   0 -12  -9 1664.33 273.503  25
   0 -12  -9 1552.11 228.472  12
   0 -12 -10-86.1639 176.125  25
   0  12  10 236.717 86.1127  39
   0  12  10 89.9444 75.2567  43
   0 -12 -10 8.47273 98.3842  12
   0 -12 -10 213.913 94.5065  13
   0 -12 -11 4809.76 297.920  25
   0  12  11 4149.76 217.621  43
   0  12  11 4201.60 210.865  39
   0 -13  17 39.9656 73.7113  30
   0 -13  17 234.712 104.868  28
   0 -13  17 182.489 85.8756   8
   0 -13  16 1688.33 214.503  28
   0 -13  16 1511.54 176.810  30
   0 -13  16 1380.27 160.259  11
   0 -13  16 1342.07 169.252   8
   0 -13  15 369.270 126.809  19
   0 -13  15 74.7344 127.322  28
   0 -13  15 94.5157 92.8033  11
   0 -13  15 275.009 123.884  30
   0 -13  15 434.388 138.362   8
   0 -13  14 860.998 187.589  19
   0 -13  14 1031.16 183.894   8
   0 -13  14 718.304 163.538  11
   0 -13  14 888.950 210.462  28
   0 -13  14 1074.74 189.646  30
   0 -13  13 13171.4 573.073   8
   0 -13  13 12336.2 580.355  19
   0 -13  13 12871.2 666.614  28
   0 -13  13 13236.4 590.431  22
   0 -13  13 12433.6 572.907  11
   0 -13  13 14286.8 636.786  30
   0 -13  12 46129.3 1129.87  30
   0 -13  12 47355.3 1175.18  13
   0 -13  12 47451.1 1198.40  19
   0 -13  12 46814.4 1282.61  28
   0 -13  12 48481.2 1193.74  22
   0 -13  12 46567.8 1120.35   8
   0 -13  12 44810.4 1075.80  11
   0 -13  11 56383.8 1293.17   8
   0 -13  11 54551.6 1348.30  19
   0 -13  11 55030.4 1237.85  30
   0 -13  11 57784.3 1357.09  13
   0 -13  11 55433.1 1414.23  28
   0 -13  11 59537.1 1392.61  22
   0 -13  10 25934.3 915.574   8
   0 -13  10 26074.5 970.748  28
   0 -13  10 25561.7 953.640  22
   0 -13  10 26829.8 955.765  13
   0 -13  10 26247.2 988.119  26
   0 -13  10 26254.1 971.441  19
   0 -13   9 22705.8 902.245  28
   0 -13   9 22254.6 911.893  22
   0 -13   9 23593.2 930.678  12
   0 -13   9 23089.9 933.875  19
   0 -13   9 21087.7 892.891  26
   0 -13   9 24440.2 935.998  13
   0 -13   8 7723.93 562.830  19
   0 -13   8 8278.34 574.998  26
   0 -13   8 7857.33 527.166  28
   0 -13   8 7679.54 552.976  22
   0 -13   8 8404.51 562.531  12
   0 -13   8 8097.27 553.354  13
   0 -13   8 7342.62 559.707  17
   0 -13   7 51.9767 128.645  13
   0 -13   7 32.5436 154.798  12
   0 -13   7 362.512 185.301  17
   0 -13   7 9.82046 157.475  19
   0 -13   7 34.0959 125.724  28
   0 -13   7 191.543 189.195  22
   0 -13   7 153.298 183.843  26
   0 -13   7-9.36893 149.749  20
   0 -13   6 3389.18 373.784  12
   0 -13   6 3043.06 377.517  17
   0 -13   6 3123.82 380.216  19
   0 -13   6 2951.46 323.699  28
   0 -13   6 3044.28 363.915  26
   0 -13   6 2971.75 369.490  22
   0 -13   6 3557.43 389.593  13
   0 -13   6 3265.29 377.403  20
   0 -13   5 3390.54 378.996  12
   0 -13   5 3222.37 377.075  20
   0 -13   5 3307.94 382.332  17
   0 -13   5 3404.68 351.682  28
   0 -13   5 2933.22 367.281  26
   0 -13   5 3031.04 365.772  13
   0 -13   5 2821.49 366.089  22
   0 -13   5 3436.08 382.767  23
   0 -13   5 3338.62 397.495  19
   0 -13   4 5181.26 479.311  22
   0 -13   4 5196.19 453.696  12
   0 -13   4 4956.14 414.106  28
   0 -13   4 5499.55 481.513  13
   0 -13   4 4641.83 432.389  23
   0 -13   4 4912.79 443.436  20
   0 -13   4 5571.46 474.075  19
   0 -13   4 4909.52 452.025  26
   0 -13   3 326.249 208.499  22
   0 -13   3 225.483 149.588  13
   0 -13   3 247.681 182.438  12
   0 -13   3 314.651 166.800  20
   0 -13   3 808.751 224.569  23
   0 -13   3 466.964 166.678  19
   0 -13   3 348.603 182.067  26
   0 -13   2 1040.02 267.248   9
   0 -13   2 402.384 176.534  23
   0 -13   2 905.918 219.125  20
   0 -13   2 603.612 193.830  12
   0 -13   2 785.816 222.785  13
   0 -13   2 794.016 210.819  26
   0 -13   2 556.142 178.888  40
   0 -13   2 902.959 231.195  22
   0 -13   1 631.028 215.220   9
   0 -13   1 38.7793 129.629  23
   0 -13   1-142.465 139.025  20
   0 -13   1 168.791 170.730  40
   0 -13   1 334.991 198.069  13
   0 -13   1 271.644 189.895  12
   0 -13   1 348.467 180.768  22
   0 -13   1 428.153 175.064  26
   0 -13   0 18223.9 897.839  13
   0 -13   0 18513.9 874.117  12
   0 -13   0 18235.9 865.587  22
   0 -13   0 17064.8 783.657  23
   0 -13   0 18031.1 836.716  26
   0 -13  -1 44338.7 1394.36  13
   0 -13  -1 44487.0 1352.36  12
   0 -13  -1 43459.1 1252.74  22
   0 -13  -1 43590.0 1225.32  23
   0 -13  -1 44438.7 1268.87  26
   0 -13  -2 38796.1 1317.18  13
   0 -13  -2 39998.7 1121.78  22
   0 -13  -2 37576.7 1099.48  26
   0 -13  -2 40346.2 1308.53  12
   0 -13  -2 37889.9 1117.83  23
   0 -13  -3 27203.4 1095.81  13
   0 -13  -3 26224.0 859.709  26
   0 -13  -3 26817.3 1059.04  12
   0 -13  -3 27253.1 1026.86  25
   0  13   3 26942.5 921.584  43
   0 -13  -4 13824.1 766.552  12
   0 -13  -4 13352.7 737.523  25
   0 -13  -4 13111.7 758.094  13
   0  13   4 12930.1 641.231  43
   0 -13  -5 2762.40 361.415  12
   0 -13  -5 2413.40 376.375  25
   0 -13  -5 2548.36 348.268  13
   0  13   5 2181.62 274.302  43
   0  13   6 27173.6 820.273  43
   0  13   6 27684.5 770.347  39
   0 -13  -6 29908.4 1029.13  12
   0 -13  -6 28492.2 959.346  13
   0 -13  -6 29605.3 982.161  25
   0  13   7 27632.3 768.358  43
   0  13   7 28463.8 728.564  39
   0 -13  -7 27550.0 905.583  12
   0 -13  -7 27995.4 864.772  13
   0 -13  -7 28249.6 898.382  25
   0  13   8 21811.7 615.989  43
   0  13   8 21028.3 569.849  39
   0 -13  -8 21130.0 700.767  12
   0 -13  -8 21688.9 659.483  13
   0 -13  -8 22682.3 742.409  25
   0  13   9 3936.93 236.583  43
   0 -13  -9 3638.79 251.634  12
   0  13   9 3775.29 213.224  39
   0 -13  -9 3213.10 219.429  13
   0 -14  16 193.999 74.3944   8
   0 -14  16 78.1151 90.2670  28
   0 -14  15 1168.13 147.456   8
   0 -14  15 1152.69 174.446  28
   0 -14  15 1299.93 151.995  19
   0 -14  15 1037.89 142.715  30
   0 -14  14 1375.12 175.643   8
   0 -14  14 1292.16 181.120  19
   0 -14  14 1356.15 210.373  28
   0 -14  14 1352.91 178.685  30
   0 -14  13 1480.97 203.819  30
   0 -14  13 862.349 175.771   8
   0 -14  13 1300.87 208.051  19
   0 -14  13 945.001 172.510  22
   0 -14  13 1125.93 212.203  28
   0 -14  12 1117.31 206.765   8
   0 -14  12 1111.79 219.285  22
   0 -14  12 1143.10 225.982  28
   0 -14  12 1317.67 220.603  19
   0 -14  11 5915.72 443.084  28
   0 -14  11 6379.82 437.334  13
   0 -14  11 6082.10 442.684  19
   0 -14  11 6504.83 403.164   8
   0 -14  11 5742.68 428.614  22
   0 -14  10 565.466 191.498  22
   0 -14  10 345.129 196.021  19
   0 -14  10 47.5984 153.438  28
   0 -14  10 107.957 156.253  26
   0 -14  10 83.4205 149.744  13
   0 -14   9 4166.50 417.660  26
   0 -14   9 4790.12 416.275  13
   0 -14   9 4770.76 432.305  22
   0 -14   9 4217.29 392.708  28
   0 -14   9 4603.52 414.211  12
   0 -14   9 4928.16 434.840  19
   0 -14   8 11477.5 660.812  26
   0 -14   8 11664.1 646.519  13
   0 -14   8 11817.8 667.545  22
   0 -14   8 10898.5 599.576  28
   0 -14   8 11980.5 647.959  12
   0 -14   8 11499.9 652.807  19
   0 -14   7 13542.6 727.583  26
   0 -14   7 13447.3 706.542  13
   0 -14   7 13170.2 713.824  22
   0 -14   7 13276.6 660.946  28
   0 -14   7 12925.6 679.399  12
   0 -14   7 13969.7 725.718  19
   0 -14   6 70053.6 1591.62  20
   0 -14   6 72597.9 1651.48  19
   0 -14   6 65926.3 1542.19  17
   0 -14   6 72143.5 1628.78  13
   0 -14   6 68370.8 1622.58  22
   0 -14   6 69714.7 1473.85  28
   0 -14   6 72002.9 1578.04  12
   0 -14   6 67844.9 1603.40  26
   0 -14   5 76553.3 1658.45  20
   0 -14   5 76980.1 1653.00  19
   0 -14   5 72135.7 1682.37  22
   0 -14   5 74773.7 1623.15  17
   0 -14   5 76325.3 1694.73  13
   0 -14   5 77268.8 1645.54  12
   0 -14   5 74059.4 1513.67  28
   0 -14   5 72130.3 1667.16  26
   0 -14   4 26202.9 1026.10  22
   0 -14   4 26075.5 966.636  12
   0 -14   4 25094.6 993.423  13
   0 -14   4 25236.0 993.711  26
   0 -14   4 24765.1 958.217  23
   0 -14   4 28380.7 1010.61  20
   0 -14   4 26521.3 939.846  19
   0 -14   3 23929.4 983.522  22
   0 -14   3 23609.3 930.636  12
   0 -14   3 24128.0 975.071  13
   0 -14   3 22835.8 946.724  26
   0 -14   3 22324.0 901.323  23
   0 -14   3 24619.3 945.556  20
   0 -14   3 24637.4 852.636  19
   0 -14   2 24944.2 997.680  22
   0 -14   2 25063.0 969.101  12
   0 -14   2 25593.5 1014.57  13
   0 -14   2 24392.6 975.618  26
   0 -14   2 22545.4 897.462  23
   0 -14   2 25102.7 944.892  20
   0 -14   1 9466.23 619.709  22
   0 -14   1 9515.56 609.881  12
   0 -14   1 9454.09 636.004  13
   0 -14   1 10281.5 636.356  26
   0 -14   1 9259.21 579.292  23
   0 -14   1 10238.7 595.806  20
   0 -14   0 3597.02 393.651  26
   0 -14   0 3160.15 390.787  13
   0 -14   0 3498.72 362.596  23
   0 -14   0 3090.60 358.929  22
   0 -14   0 3597.03 395.947  12
   0 -14  -1 268.605 152.011  26
   0 -14  -1 295.068 153.540  23
   0 -14  -1 499.748 187.562  12
   0 -14  -1 305.527 167.929  13
   0 -14  -1 470.229 145.418  22
   0 -14  -2 444.360 168.602  26
   0 -14  -2 454.697 189.695  12
   0 -14  -2 537.816 196.397  13
   0 -14  -2 977.929 219.520  22
   0 -14  -3 1517.32 284.554  13
   0 -14  -3 1816.70 289.862  12
   0 -14  -3 2235.23 247.179  26
   0 -14  -4 1250.24 256.519  12
   0 -14  -4 1218.42 248.660  13
   0 -14  -4 1598.87 299.192  25
   0  14   5 7555.87 397.350  43
   0 -14  -5 7359.67 485.540  12
   0 -14  -5 7701.20 481.977  13
   0  14   6 10711.7 426.475  43
   0 -14  -6 10788.4 515.514  12
   0 -14  -6 11611.9 537.450  25
   0 -14  -6 11353.9 520.721  13
   0  14   7 731.294 115.086  43
   0 -14  -7 563.152 172.982  25
   0 -14  -7 674.041 132.363  12
   0 -14  -7 976.006 152.544  13
   0 -15  15 625.224 114.352  28
   0 -15  14 2316.91 195.675  19
   0 -15  14 2241.51 215.791  28
   0 -15  13 6956.39 338.906  22
   0 -15  13 7297.94 375.589  19
   0 -15  13 7403.52 403.539  28
   0 -15  12 13557.9 543.362  22
   0 -15  12 13572.8 553.777  19
   0 -15  12 14622.1 596.320  28
   0 -15  11 21052.6 738.529  28
   0 -15  11 20084.1 677.172  13
   0 -15  11 19983.3 713.316  22
   0 -15  11 20070.8 710.186  19
   0 -15  10 7740.88 464.904  28
   0 -15  10 7985.92 464.101  13
   0 -15  10 7601.12 465.089  19
   0 -15  10 8007.04 489.172  22
   0 -15   9 454.957 184.753  22
   0 -15   9 453.421 155.868  19
   0 -15   9 673.261 175.311  28
   0 -15   9 378.389 167.964  26
   0 -15   9 595.881 183.000  13
   0 -15   8 10871.3 601.305  22
   0 -15   8 11948.5 599.350  12
   0 -15   8 11422.1 578.430  28
   0 -15   8 11011.2 619.236  26
   0 -15   8 11079.6 599.337  19
   0 -15   8 11267.2 594.601  13
   0 -15   7 4515.97 411.678  22
   0 -15   7 4724.90 395.839  12
   0 -15   7 4710.76 391.885  28
   0 -15   7 5282.12 442.990  19
   0 -15   7 4982.58 413.897  13
   0 -15   7 5087.41 440.699  26
   0 -15   6 6841.52 512.590  26
   0 -15   6 7518.32 512.164  13
   0 -15   6 6992.30 512.696  22
   0 -15   6 7638.30 499.220  12
   0 -15   6 7573.67 501.212  19
   0 -15   5 8914.03 583.842  26
   0 -15   5 8830.57 581.869  22
   0 -15   5 9079.69 570.539  13
   0 -15   5 8578.56 529.194  12
   0 -15   5 9276.86 533.604  19
   0 -15   4 346.715 162.239  20
   0 -15   4 702.968 209.671  26
   0 -15   4 486.681 171.885  12
   0 -15   4 363.865 170.877  13
   0 -15   4 515.709 151.970  19
   0 -15   4 420.852 185.343  22
   0 -15   3 4691.84 430.252  22
   0 -15   3 4129.51 389.840  12
   0 -15   3 3561.83 380.883  26
   0 -15   3 3679.45 363.796  20
   0 -15   3 3776.77 389.822  13
   0 -15   2 991.563 243.717  23
   0 -15   2 531.818 183.775  20
   0 -15   2 918.012 220.487  26
   0 -15   2 676.730 192.528  12
   0 -15   2 776.625 206.776  13
   0 -15   2 952.129 226.039  22
   0 -15   1 113.560 156.826  23
   0 -15   1 53.4019 150.623  26
   0 -15   1-31.2531 161.506  22
   0 -15   1-75.1398 174.781  13
   0 -15   1-178.720 150.231  12
   0 -15   0 3195.84 338.079  26
   0 -15   0 3247.97 342.516  12
   0 -15   0 3242.59 365.992  13
   0 -15   0 2769.09 308.279  22
   0 -15   0 2708.66 302.227  23
   0 -15  -1 12452.4 627.220  12
   0 -15  -1 12216.0 574.879  26
   0 -15  -1 12855.8 674.299  13
   0 -15  -1 11795.3 533.462  22
   0 -15  -2 37442.6 895.576  26
   0 -15  -2 39854.7 1077.55  12
   0 -15  -2 38540.3 1112.49  13
   0 -15  -3 29161.6 884.321  12
   0 -15  -3 29784.1 927.772  13
   0 -15  -4 10909.0 500.926  12
   0 -15  -4 11545.9 533.410  13
   0 -15  -5 3080.17 240.213  12
   0 -15  -5 3302.80 264.982  13
   0 -15  -6 5.90837 69.2391  13
   0 -16  13 4211.46 241.386  19
   0 -16  12 6426.97 333.527  28
   0 -16  12 5630.27 294.862  22
   0 -16  12 5599.39 311.023  19
   0 -16  11 1960.95 216.354  28
   0 -16  11 1734.73 209.188  22
   0 -16  11 1647.49 200.262  19
   0 -16  10 1238.93 193.990  22
   0 -16  10 1137.16 188.564  19
   0 -16  10 969.180 181.415  13
   0 -16   9 332.699 150.075  22
   0 -16   9 454.072 159.369  19
   0 -16   9 164.595 125.083  13
   0 -16   8 1548.77 240.488  13
   0 -16   8 1658.71 253.288  22
   0 -16   8 1724.97 255.345  26
   0 -16   8 2202.22 269.484  19
   0 -16   7 9797.26 538.218  22
   0 -16   7 10575.1 521.460  12
   0 -16   7 10290.6 563.398  26
   0 -16   7 10691.8 535.063  13
   0 -16   7 10827.2 524.970  19
   0 -16   6 7531.54 488.673  22
   0 -16   6 6792.85 424.050  12
   0 -16   6 7316.81 489.286  26
   0 -16   6 7824.91 477.281  13
   0 -16   6 7763.28 436.088  19
   0 -16   5 44521.7 1156.58  22
   0 -16   5 44604.5 1068.93  12
   0 -16   5 44268.0 1181.89  26
   0 -16   5 44915.8 1128.45  13
   0 -16   5 47233.0 994.511  19
   0 -16   4 68889.1 1425.55  22
   0 -16   4 66921.3 1309.07  12
   0 -16   4 69829.6 1419.67  13
   0 -16   4 68702.4 1465.31  26
   0 -16   3 47426.3 1170.21  22
   0 -16   3 47995.1 1107.71  12
   0 -16   3 49759.4 1209.82  13
   0 -16   3 48732.1 1218.73  26
   0 -16   2 9996.73 529.406  22
   0 -16   2 10016.8 519.087  12
   0 -16   2 9874.17 548.340  13
   0 -16   2 9688.45 542.567  26
   0 -16   1 4828.74 347.779  22
   0 -16   1 4959.68 366.906  12
   0 -16   1 5157.90 400.106  13
   0 -16   1 4835.48 369.904  26
   0 -16   0 3346.01 270.475  22
   0 -16   0 3384.63 292.914  26
   0 -16   0 3283.42 295.058  12
   0 -16   0 2904.59 307.082  13
   0 -16  -1 19808.6 590.467  26
   0 -16  -1 19472.7 642.778  12
   0 -16  -1 19948.2 716.190  13
   0 -16  -2 17534.9 566.740  12
   0 -16  -2 17913.4 636.787  13
   0 -16  -3 2227.08 191.591  12
   0 -16  -3 2539.56 234.051  13
   0 -16  -4 1241.82 145.295  13
   0 -17  11 976.162 129.354  19
   0 -17  11 595.902 105.045  22
   0 -17  10 1271.99 153.595  19
   0 -17  10 1188.33 155.963  22
   0 -17   9 489.004 124.169  13
   0 -17   9 160.445 91.8595  19
   0 -17   9 242.393 117.844  22
   0 -17   8 439.059 129.243  13
   0 -17   8 303.604 100.206  19
   0 -17   8 434.480 141.958  22
   0 -17   7 8756.73 457.343  26
   0 -17   7 8391.14 406.010  13
   0 -17   7 9104.64 381.002  19
   0 -17   7 8891.91 441.778  22
   0 -17   6 8765.33 468.386  26
   0 -17   6 8759.48 447.771  22
   0 -17   6 8662.94 424.183  13
   0 -17   6 9297.71 360.670  19
   0 -17   5 9522.04 490.650  26
   0 -17   5 8612.06 393.123  12
   0 -17   5 9599.25 460.039  13
   0 -17   5 9436.69 467.361  22
   0 -17   4 15571.8 614.984  26
   0 -17   4 13905.1 482.613  12
   0 -17   4 15447.5 583.652  13
   0 -17   4 15811.5 590.381  22
   0 -17   3 11944.6 527.872  26
   0 -17   3 11548.7 440.137  12
   0 -17   3 11391.8 502.945  13
   0 -17   3 11843.9 489.445  22
   0 -17   2 267.589 134.940  13
   0 -17   2 330.749 113.482  12
   0 -17   2 472.439 142.359  26
   0 -17   2 400.561 128.144  22
   0 -17   1 198.297 108.809  13
   0 -17   1 183.728 113.022  26
   0 -17   1 429.187 122.915  22
   0 -17   0 459.163 122.569  13
   0 -17  -1 4478.38 265.040  13
   1 -18   2 3799.35 243.195  13
   1 -18   2 3925.01 249.589  26
   1 -18   3 6338.22 309.958  22
   1 -18   3 5848.78 301.973  13
   1 -18   3 6294.84 337.114  26
   1 -18   4 3115.78 240.884  22
   1 -18   4 3249.44 260.753  26
   1 -18   4 3052.28 225.020  13
   1 -18   5 522.004 120.547  13
   1 -18   5 406.839 139.453  26
   1 -18   5 531.844 141.273  22
   1 -18   6 202.709 118.992  26
   1 -18   6 420.510 124.489  22
   1 -18   7 350.146 113.849  22
   1 -18   8 1692.14 172.964  22
   1 -17  -2 1040.68 154.978  13
   1 -17  -1 3918.78 291.156  13
   1 -17  -1 3731.61 239.085  26
   1 -17   0 3224.83 239.519  22
   1 -17   0 3470.45 293.402  13
   1 -17   0 3241.39 258.700  26
   1 -17   1 470.846 148.797  22
   1 -17   1 176.413 127.268  13
   1 -17   1 344.223 139.401  26
   1 -17   2 13217.5 547.890  22
   1 -17   2 12268.4 549.850  13
   1 -17   2 12440.0 564.830  26
   1 -17   3 38528.1 967.934  22
  -1  17  -3 39505.5 860.952  18
   1 -17   3 39199.8 967.216  13
   1 -17   3 40451.9 1028.76  26
   1 -17   4 26788.2 797.444  13
   1 -17   4 28212.1 870.362  26
   1 -17   4 26864.6 822.935  22
   1 -17   5 30905.2 910.375  26
   1 -17   5 31777.8 845.426  13
   1 -17   5 30683.8 698.194  19
   1 -17   5 30150.7 870.651  22
   1 -17   6 30862.4 897.179  26
   1 -17   6 29378.7 787.254  13
   1 -17   6 30439.7 743.252  19
   1 -17   6 30721.0 869.500  22
   1 -17   7 21475.1 734.624  26
   1 -17   7 20923.6 639.702  13
   1 -17   7 21928.7 658.316  19
   1 -17   7 20200.3 693.554  22
   1 -17   8 621.975 135.967  13
   1 -17   8 612.407 157.153  26
   1 -17   8 651.150 161.343  22
   1 -17   8 1140.19 180.704  19
   1 -17   9 125.919 105.780  22
   1 -17   9 210.715 108.107  19
   1 -17  10 1049.54 160.872  19
   1 -17  10 1126.35 167.704  22
   1 -17  11 1729.79 174.482  19
   1 -17  11 1401.05 155.335  22
   1 -17  12 1536.56 148.555  19
   1 -16  -5 2525.52 202.395  13
   1 -16  -4 1008.42 170.360  13
   1 -16  -3 2324.11 259.162  13
   1 -16  -2 11974.4 579.553  13
   1 -16  -2 10864.6 419.127  22
   1 -16  -2 12150.7 480.338  26
   1 -16  -1 9929.67 485.080  26
   1 -16  -1 9611.49 544.020  13
   1 -16  -1 9498.83 468.933  12
   1 -16  -1 9234.03 457.279  23
   1 -16  -1 9402.93 443.480  22
   1 -16   0 245.419 137.930  12
   1 -16   0-68.0656 183.280  13
   1 -16   0 40.3401 144.315  26
   1 -16   0 188.452 148.051  23
   1 -16   0 196.866 135.558  22
   1 -16   1 15848.1 634.478  12
   1 -16   1 15614.2 670.010  22
   1 -16   1 15175.4 655.226  23
   1 -16   1 15188.4 700.472  13
   1 -16   1 16755.9 722.980  26
   1 -16   2 40700.0 1021.41  12
   1 -16   2 40836.6 1122.44  22
   1 -16   2 39358.2 1074.32  23
   1 -16   2 41989.3 1149.24  13
   1 -16   2 42128.6 1155.91  26
   1 -16   3 41552.0 1155.23  22
   1 -16   3 39916.9 1010.12  12
   1 -16   3 42196.0 1171.46  26
   1 -16   3 41626.0 1138.80  13
   1 -16   4 39979.0 1101.53  13
   1 -16   4 38249.9 1119.36  26
   1 -16   4 39168.5 1124.69  22
   1 -16   4 38925.0 925.931  19
   1 -16   4 37795.3 992.487  12
   1 -16   5 30209.4 944.723  13
   1 -16   5 28962.0 972.061  26
   1 -16   5 29301.5 972.735  22
   1 -16   5 30207.4 867.198  19
   1 -16   5 28338.7 854.339  12
   1 -16   6 19806.3 793.745  22
   1 -16   6 21569.7 764.292  19
   1 -16   6 19293.1 789.970  26
   1 -16   6 19885.8 751.061  13
   1 -16   7 9009.09 531.704  22
   1 -16   7 9454.07 526.561  19
   1 -16   7 8845.92 537.985  26
   1 -16   7 9392.59 511.150  13
   1 -16   8 3452.39 328.871  22
   1 -16   8 3157.98 307.068  19
   1 -16   8 3033.60 320.722  26
   1 -16   8 3358.88 303.222  13
   1 -16   9 6965.32 433.238  22
   1 -16   9 6931.71 434.815  19
   1 -16   9 6244.41 428.655  26
   1 -16   9 6617.14 389.904  13
   1 -16  10 18622.8 664.149  19
   1 -16  10 19909.8 688.869  22
   1 -16  10 19853.3 638.511  28
   1 -16  11 28365.5 769.046  19
   1 -16  11 29388.0 760.060  22
   1 -16  11 29302.6 743.219  28
   1 -16  12 17663.2 564.366  19
   1 -16  12 17072.6 505.752  22
   1 -16  12 18028.9 548.046  28
   1 -16  13 8034.39 346.828  19
   1 -16  13 8170.74 329.756  28
   1 -16  14 1148.58 124.449  19
   1 -15  -7 137.702 80.2746  13
  -1  15   6 1750.19 151.337  43
   1 -15  -6 1887.63 213.087  13
   1 -15  -5-118.738 106.995  12
   1 -15  -5 36.3824 138.635  13
   1 -15  -4 1449.01 219.137  12
   1 -15  -4 1320.61 220.091  13
   1 -15  -3 4077.63 393.171  13
   1 -15  -3 3723.21 306.670  23
   1 -15  -3 4278.19 366.957  12
   1 -15  -3 4325.84 319.376  26
   1 -15  -2 243.159 150.768  23
   1 -15  -2 280.853 135.193  22
   1 -15  -2 440.609 177.334  13
   1 -15  -2 312.457 154.615  12
   1 -15  -2 301.041 137.899  26
   1 -15  -1 1136.97 229.835  26
   1 -15  -1 1136.29 224.033  23
   1 -15  -1 978.589 208.951  22
   1 -15  -1 1393.81 202.422  40
   1 -15  -1 1303.25 268.007  13
   1 -15  -1 1496.40 245.104  12
   1 -15   0 909.534 215.774  26
   1 -15   0 1177.45 228.561  23
   1 -15   0 789.160 197.035  22
   1 -15   0 696.543 164.983  40
   1 -15   0 870.209 233.445  13
   1 -15   0 697.808 190.420  12
   1 -15   1 1030.69 245.253  22
   1 -15   1 1101.87 218.767  12
   1 -15   1 993.797 256.632  13
   1 -15   1 1068.03 234.220  26
   1 -15   1 923.736 214.384  23
   1 -15   2 3719.85 383.582  23
   1 -15   2 3701.88 396.249  22
   1 -15   2 4086.02 367.309  12
   1 -15   2 3664.05 389.032  26
   1 -15   2 4139.76 414.408  13
   1 -15   3 196.956 145.974  22
   1 -15   3-100.061 183.707  13
   1 -15   3 64.6516 108.987  12
   1 -15   3 290.091 166.222  23
   1 -15   3 192.318 155.955  19
   1 -15   3 89.3076 154.454  26
   1 -15   4 9123.13 576.667  23
   1 -15   4 9736.37 598.610  13
   1 -15   4 9635.02 615.304  22
   1 -15   4 9311.16 544.606  12
   1 -15   4 9354.39 596.837  26
   1 -15   4 8864.33 530.508  19
   1 -15   5 10991.7 588.275  12
   1 -15   5 11305.8 619.582  19
   1 -15   5 10697.3 611.883  17
   1 -15   5 10457.7 636.512  22
   1 -15   5 11025.7 621.548  13
   1 -15   5 10295.8 626.000  26
   1 -15   6 4115.42 406.122  26
   1 -15   6 4344.25 412.150  17
   1 -15   6 4114.44 356.995  28
   1 -15   6 4302.47 417.510  22
   1 -15   6 4746.53 387.187  12
   1 -15   6 4450.11 400.683  13
   1 -15   6 4641.83 428.453  19
   1 -15   7 8368.63 550.503  26
   1 -15   7 7952.54 533.222  17
   1 -15   7 8148.88 475.178  28
   1 -15   7 7606.53 528.549  22
   1 -15   7 8431.57 511.033  12
   1 -15   7 9065.71 546.829  13
   1 -15   7 8104.26 539.004  19
   1 -15   8 1416.11 239.766  13
   1 -15   8 1779.51 276.826  22
   1 -15   8 1677.70 265.605  19
   1 -15   8 1931.08 280.194  26
   1 -15   8 1895.71 267.089  12
   1 -15   8 1562.10 242.665  28
   1 -15   9 17998.0 754.300  19
   1 -15   9 17621.8 758.182  26
   1 -15   9 18626.9 719.102  28
   1 -15   9 18122.5 716.554  13
   1 -15   9 19425.7 780.627  22
   1 -15  10 40793.7 1081.25  19
   1 -15  10 40299.8 1092.84  26
   1 -15  10 40741.5 1002.85  13
   1 -15  10 42680.3 1067.66  28
   1 -15  10 40252.8 1070.15  22
   1 -15  11 23562.5 773.091  22
   1 -15  11 23189.4 778.391  28
   1 -15  11 24973.9 693.146   8
   1 -15  11 22824.2 775.791  19
   1 -15  12 11734.8 503.209  22
   1 -15  12 11400.6 533.385  28
   1 -15  12 11944.4 469.052   8
   1 -15  12 11336.1 519.043  19
   1 -15  13 14155.9 558.894  28
   1 -15  13 15690.2 492.507   8
   1 -15  13 14318.5 529.413  19
   1 -15  14 2060.88 213.784  28
   1 -15  14 2066.00 182.148   8
   1 -15  14 1940.28 188.149  19
   1 -15  15 230.185 79.5804   8
   1 -15  15 69.7914 76.0963  19
   1 -15  15 246.944 95.8732  28
  -1  14   9 1556.29 124.420  43
   1 -14  -8 9375.01 486.851  25
  -1  14   8 9718.68 367.386  43
   1 -14  -8 9580.54 409.882  13
   1 -14  -7 28992.7 837.095  25
  -1  14   7 26728.3 684.480  43
   1 -14  -7 27704.9 745.065  12
   1 -14  -7 28467.3 810.771  13
   1 -14  -6 11881.7 611.491  25
  -1  14   6 11417.2 497.471  43
   1 -14  -6 10066.7 529.654  12
   1 -14  -6 11836.5 594.392  13
   1 -14  -5 20690.4 844.872  25
   1 -14  -5 19674.7 800.407  12
  -1  14   5 19779.5 698.521  43
   1 -14  -5 19722.3 830.602  13
  -1  14   4 3183.52 314.030  43
   1 -14  -4 3436.08 421.284  25
   1 -14  -4 3427.16 302.143  26
   1 -14  -4 3178.09 376.161  12
   1 -14  -4 3483.84 322.295  23
   1 -14  -4 3170.69 385.868  13
   1 -14  -3 2360.45 356.864  13
   1 -14  -3 2815.12 296.885  26
   1 -14  -3 2273.05 270.203  22
   1 -14  -3 2605.00 333.635  12
   1 -14  -3 2722.64 291.929  40
   1 -14  -3 2407.64 285.494  23
   1 -14  -2 4051.19 445.381  13
   1 -14  -2 3955.16 356.194  22
   1 -14  -2 3998.61 410.968  12
   1 -14  -2 4189.30 377.748  26
   1 -14  -2 3920.10 372.754  23
   1 -14  -2 4126.11 361.976  40
   1 -14  -1 1252.24 232.235  26
   1 -14  -1 1618.59 296.872  13
   1 -14  -1 1219.20 250.405  12
   1 -14  -1 1411.45 238.723  40
   1 -14  -1 1177.31 232.257  22
   1 -14  -1 1046.58 216.333  23
   1 -14   0 102.636 139.744  26
   1 -14   0 341.852 183.291  12
   1 -14   0 59.4283 170.388  13
   1 -14   0 242.447 152.693  40
   1 -14   0 237.239 141.589  22
   1 -14   0 83.2774 147.603  23
   1 -14   1 992.023 218.844  40
   1 -14   1 870.532 214.864  12
   1 -14   1 870.924 243.299  13
   1 -14   1 889.147 233.281  26
   1 -14   1 875.222 213.237  23
   1 -14   1 1053.30 252.053  22
   1 -14   2 15112.3 763.872  26
   1 -14   2 15413.9 791.615  13
   1 -14   2 14271.8 727.961  23
   1 -14   2 13403.9 677.523  40
   1 -14   2 15828.3 753.616  12
   1 -14   2 16152.7 813.359  22
   1 -14   3 30437.6 1089.85  13
   1 -14   3 26801.4 1005.78  26
   1 -14   3 27739.3 1016.94  23
   1 -14   3 26624.2 974.668  20
   1 -14   3 28911.1 1006.36  12
   1 -14   3 27574.4 1054.92  22
   1 -14   3 29522.1 990.236  19
   1 -14   4 22907.9 909.381  17
   1 -14   4 22546.1 936.097  13
   1 -14   4 21711.0 907.794  26
   1 -14   4 21307.4 901.092  23
   1 -14   4 22635.8 912.937  20
   1 -14   4 24284.7 910.995  12
   1 -14   4 22636.6 952.929  22
   1 -14   4 24061.7 939.778  19
   1 -14   5 14660.0 763.292  22
   1 -14   5 15192.9 725.852  12
   1 -14   5 15215.3 759.713  17
   1 -14   5 16597.1 792.858  13
   1 -14   5 15201.3 759.504  26
   1 -14   5 14219.1 745.051  23
   1 -14   5 14693.3 665.744  28
   1 -14   5 14828.2 749.325  20
   1 -14   5 16582.5 815.090  19
   1 -14   6 9819.05 618.003  17
   1 -14   6 10143.2 613.493  13
   1 -14   6 10560.5 602.168  12
   1 -14   6 9733.74 635.911  19
   1 -14   6 10154.9 637.354  22
   1 -14   6 10315.1 628.544  26
   1 -14   6 9899.79 553.309  28
   1 -14   7 15400.2 770.501  17
   1 -14   7 15023.6 760.959  22
   1 -14   7 16266.1 793.051  19
   1 -14   7 15566.2 691.837  28
   1 -14   7 16603.7 766.399  13
   1 -14   7 15885.9 768.384  26
   1 -14   7 17143.5 762.089  12
   1 -14   8 7117.39 527.077  22
   1 -14   8 6933.07 476.025  28
   1 -14   8 7470.45 556.955  17
   1 -14   8 7239.37 538.343  19
   1 -14   8 8217.62 532.472  13
   1 -14   8 7169.96 519.473  26
   1 -14   8 7312.02 502.035  12
   1 -14   9 3934.67 406.660  17
   1 -14   9 2752.28 379.141   8
   1 -14   9 4398.49 413.809  22
   1 -14   9 3306.21 344.428  28
   1 -14   9 4544.36 396.867  13
   1 -14   9 3909.57 393.966  26
   1 -14   9 3829.14 401.080  19
   1 -14  10 1528.39 251.807  13
   1 -14  10 1903.43 291.907  19
   1 -14  10 1150.55 261.273   8
   1 -14  10 1848.10 292.808  26
   1 -14  10 1764.36 266.297  28
   1 -14  10 1467.75 269.196  22
   1 -14  11 11907.2 624.845  19
   1 -14  11 11169.8 607.290  28
   1 -14  11 12070.6 582.683   8
   1 -14  11 12711.8 621.724  22
   1 -14  12 8285.61 496.026  19
   1 -14  12 8038.38 510.625  28
   1 -14  12 7855.80 461.719   8
   1 -14  12 8502.21 475.221  22
   1 -14  13 1113.65 188.760  19
   1 -14  13 1542.85 251.854  28
   1 -14  13 1481.02 203.981   8
   1 -14  14 330.082 131.054  19
   1 -14  14 260.824 144.056  28
   1 -14  14 433.845 134.545  30
   1 -14  14 184.490 127.240   8
   1 -14  15 616.157 122.198  19
   1 -14  15 832.003 143.434   8
   1 -14  15 726.568 132.434  30
   1 -14  15 768.897 158.431  28
   1 -14  16 5782.62 269.597   8
   1 -14  16 5611.44 293.057  28
   1 -13 -10 1884.21 170.981  13
   1 -13 -10 2320.65 244.683  25
  -1  13  10 2689.79 190.625  43
  -1  13  10 2443.22 167.290  39
  -1  13   9 15877.1 486.827  39
   1 -13  -9 15950.7 566.008  13
  -1  13   9 16461.5 527.691  43
   1 -13  -9 17290.1 645.208  25
  -1  13   8 55389.2 1014.58  39
   1 -13  -8 58859.4 1230.83  13
   1 -13  -8 57587.5 1223.02  12
  -1  13   8 55312.4 1076.65  43
   1 -13  -8 59690.5 1287.42  25
  -1  13   7 40946.6 945.227  39
   1 -13  -7 44412.3 1190.14  13
   1 -13  -7 41847.9 1159.12  12
  -1  13   7 39340.6 990.092  43
   1 -13  -7 43433.4 1188.61  25
  -1  13   6 17661.8 665.728  39
   1 -13  -6 18681.9 846.551  13
   1 -13  -6 19105.4 848.760  25
   1 -13  -6 18826.1 846.168  12
  -1  13   6 17977.4 720.430  43
   1 -13  -5 5485.96 398.934  23
   1 -13  -5 5567.69 506.216  12
   1 -13  -5 6334.76 548.646  25
   1 -13  -5 5127.69 382.309  40
  -1  13   5 5144.70 419.483  43
   1 -13  -5 5668.59 515.394  13
   1 -13  -4 2757.12 320.118  23
   1 -13  -4 2608.08 366.706  12
   1 -13  -4 2991.67 313.598  26
   1 -13  -4 2738.26 381.965  13
   1 -13  -4 3208.20 453.352  25
   1 -13  -4 2873.24 321.963  40
  -1  13   4 3235.88 360.969  43
   1 -13  -3 3485.00 371.177  23
   1 -13  -3 2961.12 316.951  40
   1 -13  -3 3486.04 333.223  22
   1 -13  -3 3315.75 344.922  26
   1 -13  -3 3544.21 431.409  13
   1 -13  -3 3969.35 440.843  25
  -1  13   3 3498.62 357.313  43
   1 -13  -3 3850.24 419.231  12
   1 -13  -2 9232.74 656.424  13
   1 -13  -2 9492.76 588.070  22
   1 -13  -2 9621.36 589.008  23
   1 -13  -2 11030.4 679.497  12
   1 -13  -2 9503.61 561.388  40
   1 -13  -2 10340.0 611.441  26
   1 -13  -1 1932.37 298.032  26
   1 -13  -1 2145.36 340.468  13
   1 -13  -1 2176.90 299.643  23
   1 -13  -1 2311.86 306.223  40
   1 -13  -1 2088.56 320.515  12
   1 -13  -1 2139.02 316.794  22
   1 -13   0 7600.27 582.141  13
   1 -13   0 8205.00 593.042  22
   1 -13   0 8186.54 577.348  12
   1 -13   0 7674.64 541.852  23
   1 -13   0 8117.11 532.414  40
   1 -13   0 7366.25 533.883  26
   1 -13   1 6167.47 525.791  13
   1 -13   1 6627.78 505.446  12
   1 -13   1 6160.68 466.482  40
   1 -13   1 5944.33 471.487  23
   1 -13   1 6229.88 500.619  26
   1 -13   1 6354.20 523.413  22
   1 -13   2 1038.58 252.970  19
   1 -13   2 443.957 189.199  13
   1 -13   2 602.724 168.850  12
   1 -13   2 526.738 192.999  40
   1 -13   2 724.360 207.352  26
   1 -13   2 688.426 207.576  22
   1 -13   2 772.808 206.314  23
   1 -13   3 1400.63 293.095  22
   1 -13   3 995.740 222.028  12
   1 -13   3 1114.43 265.156  13
   1 -13   3 1413.25 254.370  23
   1 -13   3 1646.56 286.689  19
   1 -13   3 1713.16 273.522  20
   1 -13   3 1637.34 274.872  17
   1 -13   3 1670.22 269.110  40
   1 -13   3 1164.84 240.212  26
   1 -13   4 1418.95 265.144  23
   1 -13   4 911.639 234.652  12
   1 -13   4 902.741 245.794  13
   1 -13   4 1202.03 261.840  20
   1 -13   4 949.799 206.329  17
   1 -13   4 711.420 194.446  40
   1 -13   4 1001.83 232.505  26
   1 -13   4 735.993 209.515  22
   1 -13   4 740.133 167.464  28
   1 -13   4 1504.72 297.691  19
   1 -13   5 8143.12 535.781  12
   1 -13   5 8130.66 503.056  28
   1 -13   5 8014.12 555.923  13
   1 -13   5 7702.46 548.388  20
   1 -13   5 7569.97 554.392  17
   1 -13   5 8228.14 546.844  42
   1 -13   5 8387.04 576.298  23
   1 -13   5 8208.14 567.030  26
   1 -13   5 8265.22 584.836  22
   1 -13   5 8607.83 639.137  19
   1 -13   6 20956.3 846.911  12
   1 -13   6 19024.6 770.875  28
   1 -13   6 19721.5 854.350  13
   1 -13   6 18279.0 841.604  20
   1 -13   6 20332.8 884.509  17
   1 -13   6 18152.8 803.819  42
   1 -13   6 19069.4 866.592  22
   1 -13   6 18647.2 833.108  26
   1 -13   6 20133.3 928.873  19
   1 -13   6 17474.2 820.605  23
   1 -13   7 5288.98 469.427  17
   1 -13   7 5295.84 449.644  13
   1 -13   7 4928.29 407.669  28
   1 -13   7 4955.10 451.612  22
   1 -13   7 5492.84 451.816  12
   1 -13   7 5111.44 458.629  42
   1 -13   7 5347.83 499.030  19
   1 -13   7 5793.90 472.659  26
   1 -13   8 32603.2 1138.57  17
   1 -13   8 35514.1 1129.27  26
   1 -13   8 34818.7 1136.19  22
   1 -13   8 36234.0 1128.23  12
   1 -13   8 35675.8 1183.83  19
   1 -13   8 33732.9 1066.23  28
   1 -13   8 35873.6 1117.53  13
   1 -13   9 53603.9 1468.69  17
   1 -13   9 60350.9 1422.38  13
   1 -13   9 53983.4 1364.16  28
   1 -13   9 58418.1 1486.38  19
   1 -13   9 52529.1 1370.09  26
   1 -13   9 54077.1 1386.92  22
   1 -13   9 59102.3 1446.22  12
   1 -13  10 90295.4 1690.09  13
   1 -13  10 75148.8 1700.40   8
   1 -13  10 77998.2 1754.54  17
   1 -13  10 77004.3 1665.32  19
   1 -13  10 83069.6 1670.90  22
   1 -13  10 79947.8 1658.97  26
   1 -13  10 84509.8 1716.50  28
   1 -13  11 150945. 2174.15   8
   1 -13  11 145246. 2257.97  28
   1 -13  11 147044. 2145.87  22
   1 -13  12 52288.3 1267.33  19
   1 -13  12 54793.2 1271.99   8
   1 -13  12 51948.6 1206.24  30
   1 -13  12 53245.8 1221.45  22
   1 -13  12 52584.2 1358.34  28
   1 -13  13 16454.1 666.833   8
   1 -13  13 14397.4 631.692  19
   1 -13  13 14531.7 706.659  28
   1 -13  13 13946.6 601.448  11
   1 -13  13 14281.0 631.113  30
   1 -13  14 16175.7 624.349   8
   1 -13  14 15299.4 592.547  19
   1 -13  14 16032.8 701.077  28
   1 -13  14 15987.7 608.367  11
   1 -13  14 15909.0 621.724  30
   1 -13  15 3277.73 275.987   8
   1 -13  15 3039.19 251.545  11
   1 -13  15 2880.05 257.543  30
   1 -13  15 2954.67 297.913  28
   1 -13  15 3102.52 242.480  19
   1 -13  16 233.523 120.266  28
   1 -13  16 350.789 108.099  30
   1 -13  16 442.946 103.006  11
   1 -13  16 439.361 127.618   8
   1 -13  17 493.709 104.858  30
   1 -13  17 489.839 119.947  28
   1 -13  17 582.743 127.421   8
   1 -12 -11 886.248 141.406  12
   1 -12 -11 701.902 129.880  13
  -1  12  11 851.293 125.717  43
  -1  12  11 1133.85 137.139  39
   1 -12 -11 1118.19 200.722  25
   1 -12 -10 619.168 156.029  12
   1 -12 -10 711.365 164.664  13
  -1  12  10 739.087 139.610  43
  -1  12  10 983.714 154.979  39
   1 -12 -10 826.619 213.584  25
   1 -12  -9 34.6792 132.878  13
   1 -12  -9 38.9059 141.642  12
  -1  12   9 101.140 115.402  43
  -1  12   9 149.118 114.830  39
   1 -12  -9 212.280 202.938  25
   1 -12  -8 368.352 180.638  12
  -1  12   8 189.397 135.000  43
  -1  12   8 464.496 161.157  39
   1 -12  -8 409.865 246.069  25
   1 -12  -7 7659.59 574.231  12
  -1  12   7 7243.36 459.914  39
  -1  12   7 7076.63 476.255  43
   1 -12  -7 7011.96 542.479  25
   1 -12  -6 9029.85 650.684  25
   1 -12  -6 9285.06 520.327  23
   1 -12  -6 9762.24 677.880  12
  -1  12   6 9272.66 541.070  39
   1 -12  -6 9142.97 528.898  40
  -1  12   6 9105.08 563.667  43
  -1  12   5 1029.52 230.529  43
   1 -12  -5 764.409 183.201  40
  -1  12   5 532.966 177.070  39
   1 -12  -5 760.914 184.543  23
   1 -12  -5 462.526 228.028  12
   1 -12  -5 652.927 263.712  25
   1 -12  -5 439.393 145.949  26
   1 -12  -4 7955.37 643.344  25
   1 -12  -4 8025.09 501.782  26
  -1  12   4 8085.71 571.658  43
   1 -12  -4 8108.31 605.400  12
   1 -12  -4 8032.20 524.963  40
   1 -12  -4 7286.98 511.239  23
   1 -12  -3 4403.48 483.323  25
   1 -12  -3 4939.38 418.618  26
  -1  12   3 5791.22 475.453  43
   1 -12  -3 5625.76 503.217  12
   1 -12  -3 4669.83 409.321  40
   1 -12  -3 4705.26 401.982  22
   1 -12  -3 4971.31 430.927  23
   1 -12  -2 1955.08 285.794  26
   1 -12  -2 854.939 253.322  25
   1 -12  -2 1917.21 280.262  40
   1 -12  -2 2027.97 328.007  13
   1 -12  -2 1932.86 331.580  12
   1 -12  -2 1721.02 260.531  23
   1 -12  -2 1630.15 257.633  22
  -1  12   2 1193.05 236.836  43
   1 -12  -1 12234.3 703.174  12
   1 -12  -1 10487.8 588.803  40
   1 -12  -1 10327.0 610.527  23
   1 -12  -1 11201.0 698.809  13
   1 -12  -1 11344.5 648.869  26
   1 -12  -1 11850.4 701.233  22
  -1  12   0 310.135 226.001  33
   1 -12   0 501.298 179.927  22
   1 -12   0 656.956 190.764  23
   1 -12   0 1046.89 231.106  12
   1 -12   0 236.888 166.256  13
   1 -12   0 329.645 156.244  40
   1 -12   0 173.788 248.457   1
   1 -12   0 833.912 218.528  26
   1 -12   0 905.576 446.185   6
  -1  12   0 721.557 353.723  34
   1 -12   1 1207.91 261.277  22
   1 -12   1 1295.54 240.849  23
   1 -12   1 1266.30 257.268  12
   1 -12   1 1135.89 262.584  13
  -1  12  -1 1508.39 445.882  33
   1 -12   1 1966.49 317.277   9
   1 -12   1 969.471 196.945  40
   1 -12   1 733.316 350.150   1
   1 -12   1 1190.07 249.137  26
   1 -12   1 1930.95 470.376   6
  -1  12  -1 1796.39 484.437  34
   1 -12   2 510.139 285.995   6
   1 -12   2 164.719 146.385  26
   1 -12   2 244.107 235.670   1
   1 -12   2-213.023 168.092  12
   1 -12   2 441.024 204.417  13
   1 -12   2 836.862 233.695  19
  -1  12  -2 468.443 271.298  33
   1 -12   2 1250.85 273.373   9
   1 -12   2-0.55270 123.623  40
   1 -12   2 450.339 225.524  22
   1 -12   2 156.100 151.327  23
  -1  12  -2 251.955 268.178  34
   1 -12   3 1324.51 234.751  40
   1 -12   3 1987.36 317.758  19
   1 -12   3 1201.36 246.682  26
   1 -12   3 613.126 201.387  12
   1 -12   3 1158.96 274.653  13
   1 -12   3 1829.37 462.317   6
   1 -12   3 1192.80 225.386  23
   1 -12   3 1479.85 258.097  22
   1 -12   3 634.997 362.234   1
   1 -12   3 1649.58 284.060  17
  -1  12  -3 1469.43 438.179  34
  -1  12  -3 1310.26 364.150  33
   1 -12   3 1475.79 262.112  20
   1 -12   4 14862.4 710.298  26
   1 -12   4 16543.5 762.754  20
   1 -12   4 16319.9 781.197  13
   1 -12   4 14996.0 705.057  40
   1 -12   4 14950.3 732.647  23
   1 -12   4 17070.9 755.471  12
   1 -12   4 14962.9 1096.90   6
   1 -12   4 15184.1 753.868  22
  -1  12  -4 16381.6 1209.73  33
  -1  12  -4 14434.0 1227.41  34
   1 -12   4 14906.6 808.562  19
   1 -12   4 15565.3 682.026  28
   1 -12   4 15483.1 738.554  17
   1 -12   4 15621.2 1440.86   1
   1 -12   5 24180.4 904.587  26
   1 -12   5 26648.9 1080.01  19
   1 -12   5 26601.3 977.967  13
   1 -12   5 27030.4 976.033  20
   1 -12   5 23668.3 924.549  23
   1 -12   5 25724.6 924.952  12
   1 -12   5 26326.3 1443.76   6
   1 -12   5 25225.5 969.827  22
  -1  12  -5 26097.0 1533.95  33
  -1  12  -5 25276.6 1501.13  35
   1 -12   5 25169.3 865.655  28
   1 -12   5 23790.9 884.152  42
   1 -12   5 24975.3 939.974  17
   1 -12   5 26167.8 1898.95   1
   1 -12   6 4622.84 410.647  26
   1 -12   6 5647.94 514.200  19
   1 -12   6 4289.39 398.477  13
   1 -12   6 5386.14 473.374  20
   1 -12   6 4596.98 430.239  23
   1 -12   6 5345.28 443.615  12
   1 -12   6 5519.85 703.442   6
   1 -12   6 5188.28 465.535  22
  -1  12  -6 5556.49 725.281  33
  -1  12  -6 4724.38 673.259  35
   1 -12   6 5117.07 446.681  17
   1 -12   6 5334.16 406.522  28
   1 -12   6 3785.04 720.300   1
   1 -12   6 4728.73 428.208  42
   1 -12   7 9282.69 600.691  23
   1 -12   7 10323.7 677.242  19
   1 -12   7 8277.86 564.915  42
   1 -12   7 9137.82 574.451  13
  -1  12  -7 8470.92 923.547  35
  -1  12  -7 8738.82 900.411  33
   1 -12   7 9489.62 617.243  17
   1 -12   7 8074.37 539.947  26
   1 -12   7 9672.62 587.498  12
   1 -12   7 9584.87 571.780  28
   1 -12   7 8990.55 598.546  22
   1 -12   7 9274.90 1137.94   1
   1 -12   8 15623.2 768.584  22
   1 -12   8 16443.3 762.550  12
   1 -12   8 14559.5 719.318  26
   1 -12   8 15924.7 745.505  13
   1 -12   8 15721.7 789.604  17
   1 -12   8 15411.6 797.119  19
   1 -12   8 15719.8 737.229  28
   1 -12   8 15584.6 774.092  42
   1 -12   9 6205.44 518.964  19
   1 -12   9 6126.64 478.054  26
   1 -12   9 6784.26 512.050  12
   1 -12   9 6124.69 514.846  17
   1 -12   9 5937.15 473.176  28
   1 -12   9 6615.94 505.232  22
   1 -12   9 6784.20 490.529  13
   1 -12  10 5264.65 441.337  26
   1 -12  10 5301.21 502.214  17
   1 -12  10 5114.81 460.542  19
   1 -12  10 5404.92 415.559  30
   1 -12  10 4639.37 432.483  28
   1 -12  10 4989.98 432.311  22
   1 -12  11 11823.8 665.726  19
   1 -12  11 11623.8 606.038  11
   1 -12  11 13499.9 747.272   8
   1 -12  11 10975.9 610.729  26
   1 -12  11 11678.4 618.987  30
   1 -12  11 10945.6 657.970  28
   1 -12  11 11286.0 618.419  22
   1 -12  12 969.348 260.938  28
   1 -12  12 1043.74 247.390  19
   1 -12  12 854.585 213.119  11
   1 -12  12 1037.31 285.690   8
   1 -12  12 979.929 230.791  30
   1 -12  13 6068.71 457.090  30
   1 -12  13 7104.85 497.546   8
   1 -12  13 5979.51 449.171  11
   1 -12  13 6880.38 465.291  19
   1 -12  13 5907.59 495.905  28
   1 -12  14 149.975 150.975   8
   1 -12  14 207.181 154.361  28
   1 -12  14 240.437 126.703  19
   1 -12  14 260.339 128.216  11
   1 -12  14 180.939 134.469  30
   1 -12  15 330.911 156.605   8
   1 -12  15 433.041 158.947  30
   1 -12  15 229.119 164.714  28
   1 -12  15 407.714 121.622  19
   1 -12  15 215.244 120.231  11
   1 -12  16 5846.07 396.336  28
   1 -12  16 5329.14 346.775  30
   1 -12  16 6548.43 372.719   8
   1 -12  16 6098.19 364.667  11
   1 -12  17 18244.8 600.623  28
   1 -12  17 17419.6 541.174  30
   1 -12  17 18779.5 544.630   8
   1 -12  17 16933.9 521.773  11
   1 -12  18 23651.3 566.454  28
   1 -12  18 22225.6 480.918  11
   1 -12  18 22418.8 505.468   8
   1 -12  18 22616.8 508.682  30
  -1  11  13 392.568 77.6738  39
   1 -11 -13 174.992 122.672  25
  -1  11  13 255.258 73.8167  43
   1 -11 -12 444.234 170.085  25
  -1  11  12 510.058 113.127  43
  -1  11  12 528.909 105.810  39
   1 -11 -12 296.541 99.1048  13
   1 -11 -12 305.373 117.575  12
   1 -11 -11 1820.88 239.272  12
  -1  11  11 2405.53 229.420  43
   1 -11 -11 1823.67 223.550  13
   1 -11 -11 1955.41 277.382  25
  -1  11  11 2287.45 229.333  39
   1 -11 -10 13793.8 693.986  12
  -1  11  10 14617.6 599.455  43
   1 -11 -10 14440.3 530.439  44
   1 -11 -10 15556.4 712.725  25
  -1  11  10 14712.7 594.232  39
   1 -11  -9 47288.7 1361.68  12
  -1  11   9 46916.6 1144.01  43
   1 -11  -9 45177.6 1030.43  44
   1 -11  -9 45284.9 1288.43  25
  -1  11   9 45647.9 1102.38  39
   1 -11  -8 26002.7 1083.78  12
  -1  11   8 26276.3 905.263  43
  -1  11   8 25236.5 867.064  39
   1 -11  -8 23835.3 798.605  40
   1 -11  -8 24940.3 828.747  44
   1 -11  -8 23587.3 989.299  25
   1 -11  -7 61273.0 1627.97  25
  -1  11   7 62551.7 1406.39  39
   1 -11  -7 61447.2 1364.94  40
   1 -11  -7 65696.4 1780.22  12
   1 -11  -7 62895.3 1342.81  23
   1 -11  -7 63916.5 1396.82  44
   1 -11  -6 20002.7 953.645  25
   1 -11  -6 20252.7 815.430  40
  -1  11   6 20649.6 831.067  39
   1 -11  -6 19912.9 982.678  12
   1 -11  -6 19812.4 801.997  23
   1 -11  -6 20962.7 811.406  44
   1 -11  -5 2764.67 389.256  12
   1 -11  -5 2788.99 409.505  25
   1 -11  -5 2805.28 285.247  26
  -1  11   5 2518.94 314.244  39
   1 -11  -5 3162.70 356.402  40
   1 -11  -5 2763.46 313.003  23
   1 -11  -4 1478.04 266.478  40
  -1  11   4 1320.82 233.837  39
   1 -11  -4 1666.07 250.110  23
   1 -11  -4 1295.69 210.138  26
   1 -11  -4 1680.48 344.896  25
   1 -11  -4 1346.93 277.516  12
   1 -11  -3 1306.99 247.397  23
   1 -11  -3 1198.07 252.888  12
   1 -11  -3 1722.49 469.617   6
   1 -11  -3 888.889 206.797  40
  -1  11   3 533.438 443.346  34
   1 -11  -3 1445.62 241.566  26
   1 -11  -3 1128.36 319.584  25
  -1  11   3 1276.23 408.105  33
   1 -11  -2 536.438 156.707  23
   1 -11  -2 20.5047 93.9481  40
   1 -11  -2 552.091 184.557  12
   1 -11  -2 32.1465 173.515  26
   1 -11  -2 194.641 177.980  25
  -1  11   2-85.0106 178.962  33
  -1  11   2 774.343 364.500  34
   1 -11  -2-235.363 256.911   6
   1 -11  -1 3067.04 318.656  40
   1 -11  -1 3020.25 537.756   1
   1 -11  -1 2758.42 497.716   6
   1 -11  -1 2442.40 290.502  23
  -1  11   1 2982.07 525.182  33
   1 -11  -1 2924.74 316.571  26
  -1  11   1 2273.13 523.941  34
   1 -11   0 1766.45 294.348  13
  -1  11   0 1935.65 450.841  33
  -1  11   0 1777.52 461.562  34
   1 -11   0 1710.50 247.656  26
   1 -11   0 2177.09 482.534   1
   1 -11   0 1353.18 359.790   6
   1 -11   1 3311.37 526.289   6
  -1  11  -1 2833.59 512.353  33
   1 -11   1 2392.16 530.554   1
  -1  11  -1 2712.51 535.370  34
   1 -11   2 18624.0 1451.28   1
   1 -11   2 17937.7 1119.88   6
  -1  11  -2 16250.9 1206.63  34
  -1  11  -2 17579.7 1168.12  33
   1 -11   3 585.006 269.024   6
  -1  11  -3 42.0748 162.173  33
   1 -11   3 710.023 348.873   1
   1 -11   4 2100.19 421.129   6
  -1  11  -4 2027.43 420.962  33
   1 -11   4 1391.31 496.145   1
  -1  11  -4 1404.42 414.638  34
   1 -11   5 46.9369 201.511   6
  -1  11  -5-393.972 245.875  35
   1 -11   5-466.058 346.158   1
  -1  11  -6 1351.28 386.638  35
   1 -11   6 1361.16 249.583  17
   1 -11   6 1555.17 250.091  23
   1 -11   6 1434.31 354.734   6
   1 -11   6 1005.34 386.711   1
   1 -11   6 1646.92 304.446  19
   1 -11   7 8310.68 550.627  17
   1 -11   7 8730.82 559.584  23
   1 -11   7 7885.43 525.577  22
   1 -11   7 8253.86 540.785  42
   1 -11   7 8341.12 580.942  19
  -1  11  -7 8329.48 848.895  35
   1 -11   7 8857.94 1050.05   1
   1 -11   7 8211.02 507.397  28
   1 -11   7 9038.02 536.335  26
   1 -11   7 8654.63 562.494  20
   1 -11   8 6610.25 506.927  17
   1 -11   8 7901.06 573.686  19
  -1  11  -8 7884.49 858.494  35
   1 -11   8 7328.74 503.151  12
   1 -11   8 7066.35 510.708  42
   1 -11   8 6740.80 477.127  28
   1 -11   8 7960.69 527.761  13
   1 -11   8 6916.82 913.068   1
   1 -11   8 7596.38 512.330  22
   1 -11   8 6929.60 487.886  26
   1 -11   9 53556.4 1435.23  19
  -1  11  -9 61563.0 2432.54  35
   1 -11   9 58170.6 1427.80  28
   1 -11   9 58996.0 1385.72  26
   1 -11   9 54170.4 2452.32   1
   1 -11   9 63425.5 1461.45  22
   1 -11   9 62016.2 1418.71  13
   1 -11   9 57488.3 1488.63  17
   1 -11   9 58301.4 1448.04  12
   1 -11  10 49105.6 1271.17  26
   1 -11  10 54237.4 1333.04  22
   1 -11  10 51535.6 1259.93  11
   1 -11  10 48991.4 1403.85  17
   1 -11  10 50799.4 1383.16  19
   1 -11  10 49102.8 1345.72  28
   1 -11  10 51356.3 1288.13  30
   1 -11  11 35504.6 1202.17  17
   1 -11  11 38662.1 1176.02  19
   1 -11  11 37902.8 1117.11  11
   1 -11  11 40171.1 1131.89  22
   1 -11  11 38520.4 1153.07  30
   1 -11  11 36896.1 1196.26  28
   1 -11  12 128680. 2060.38  19
   1 -11  12 125057. 2130.16  30
   1 -11  12 124852. 2183.90   8
   1 -11  12 123071. 2057.71  11
   1 -11  13 96665.0 1841.99   8
   1 -11  13 96332.4 1835.37  30
   1 -11  13 92458.6 1935.28  28
   1 -11  13 96549.5 1695.85  19
   1 -11  13 95006.6 1798.98  11
   1 -11  14 12612.1 651.347  30
   1 -11  14 12229.9 691.117  28
   1 -11  14 12235.5 568.317  19
   1 -11  14 11948.3 634.101  11
   1 -11  15 6297.83 436.191  11
   1 -11  15 6352.15 478.713  28
   1 -11  15 6701.19 440.996   8
   1 -11  15 6742.64 456.445  30
   1 -11  16 281.032 141.007   8
   1 -11  16 105.881 150.972  28
   1 -11  16 270.996 134.163  11
   1 -11  16 270.740 144.901  30
   1 -11  17 14939.8 529.703   8
  -1  11 -17 13013.4 440.619  44
   1 -11  17 13302.4 565.189  28
   1 -11  17 13158.5 526.558  30
   1 -11  17 13211.1 524.249  11
   1 -11  18 10178.7 404.695  30
   1 -11  18 10219.8 396.644  11
   1 -11  18 10435.6 433.879  28
   1 -11  18 10040.2 384.725   8
  -1  10  14 12091.8 326.658  43
  -1  10  14 12913.0 359.748  39
   1 -10 -13 24037.5 713.355  25
   1 -10 -13 19122.4 617.168  12
  -1  10  13 21236.0 569.545  39
  -1  10  13 22884.2 574.319  43
   1 -10 -13 20542.7 467.145  44
   1 -10 -12 20280.0 579.463  44
  -1  10  12 19398.1 623.548  39
  -1  10  12 20724.6 632.682  43
   1 -10 -12 21259.3 766.336  25
   1 -10 -11 2173.42 326.020  25
   1 -10 -11 2193.23 234.028  44
  -1  10  11 2163.09 247.746  43
  -1  10  11 2067.63 242.112  39
   1 -10 -10 427.307 235.542  25
   1 -10 -10 129.722 119.131  44
  -1  10  10 297.775 136.372  43
  -1  10  10 173.981 115.599  39
   1 -10  -9 517.125 151.958  44
   1 -10  -9 516.883 218.030  25
  -1  10   9 661.983 184.534  39
   1 -10  -9 556.839 183.327  40
   1 -10  -8 268.234 135.956  40
  -1  10   8 727.303 189.988  39
   1 -10  -8-80.1120 313.131  25
   1 -10  -8 369.724 179.878  44
   1 -10  -7 6374.20 552.663  25
   1 -10  -7 6833.22 476.139  23
   1 -10  -7 6264.15 473.936  40
  -1  10   7 6243.64 481.045  39
   1 -10  -7 6980.19 497.284  44
   1 -10  -6 3193.82 382.598  25
   1 -10  -6 3055.28 335.041  40
  -1  10   6 3728.01 378.940  39
   1 -10  -6 4196.51 393.042  23
   1 -10  -6 3929.42 374.728  44
   1 -10  -5 13407.9 672.683  40
  -1  10   5 13340.2 686.822  39
   1 -10  -5 13604.2 1220.95   6
   1 -10  -5 12582.2 629.991  44
   1 -10  -5 13216.3 672.068  23
   1 -10  -5 12515.2 761.390  25
  -1  10   5 12468.6 1123.25  33
  -1  10   4 324.210 343.721  34
  -1  10   4 455.644 257.820  33
   1 -10  -4 165.801 194.407  25
   1 -10  -4-2.54231 107.262  26
   1 -10  -4 602.661 173.416  40
  -1  10   4 191.610 168.012  39
   1 -10  -4 793.208 171.700  23
   1 -10  -4-76.2325 244.494   6
  -1  10   3 5741.81 795.886  34
  -1  10   3 5779.29 731.358  33
   1 -10  -3 4874.05 665.086   6
  -1  10   2 20714.7 1297.31  33
  -1  10   2 22341.7 1426.88  34
   1 -10  -2 21157.1 1314.18   1
   1 -10  -2 21769.2 1300.99   6
  -1  10   1 79263.8 2546.31  34
  -1  10   1 71637.7 2309.78  33
   1 -10  -1 76171.0 2535.91   1
   1 -10  -1 80029.3 2370.82   6
  -1  10   0 125583. 2956.02  33
  -1  10   0 134741. 3237.86  34
   1 -10   0 130543. 3418.57   1
  -1  10  -1 58688.2 2104.23  34
  -1  10  -1 59864.7 2010.83  33
   1 -10   1 58264.5 2366.23   1
   1 -10   1 61121.8 1946.12   6
  -1  10  -2 4818.02 576.164  33
  -1  10  -2 4988.05 624.416  34
   1 -10   2 5092.70 729.267   1
   1 -10   2 4245.10 524.774   6
  -1  10  -3 1093.15 296.156  33
  -1  10  -3 1525.40 370.689  34
   1 -10   3 1012.93 392.282   1
   1 -10   3 1127.67 296.279   6
  -1  10  -4 10664.8 851.986  33
  -1  10  -4 12028.3 962.950  34
   1 -10   4 12400.0 1198.37   1
   1 -10   4 12529.3 872.727   6
  -1  10  -5 13841.7 972.082  35
  -1  10  -5 14589.5 1059.42  34
   1 -10   5 14716.7 1297.92   1
   1 -10   5 15675.7 983.289   6
  -1  10  -6 8018.41 763.047  35
   1 -10   6 8442.63 975.337   1
   1 -10   6 8314.34 754.306   6
   1 -10   7 4193.71 673.722   1
   1 -10   7 4364.04 531.772  32
  -1  10  -7 3840.67 555.958  35
   1 -10   8 35094.1 1876.20   1
  -1  10  -8 32488.0 1618.40  35
   1 -10   8 31263.6 1505.77  32
   1 -10   9 56453.5 1450.16  19
   1 -10   9 61132.9 1474.45  17
   1 -10   9 56723.3 1383.81  28
   1 -10   9 56382.9 1416.16  42
   1 -10   9 56447.0 2368.38   1
   1 -10   9 59678.0 1346.35  30
  -1  10  -9 57649.3 2247.49  35
   1 -10  10 11676.9 624.643  11
   1 -10  10 11542.0 1076.14   1
   1 -10  10 13636.9 731.831  17
   1 -10  10 12252.2 680.674  28
   1 -10  10 12353.6 683.235  19
   1 -10  10 12716.0 659.560  30
   1 -10  11 22122.3 932.764  28
   1 -10  11 20856.9 912.484  17
   1 -10  11 23133.7 909.331  19
   1 -10  11 21886.8 882.558  11
   1 -10  11 23774.7 935.223  30
   1 -10  12 29839.7 1062.44  30
   1 -10  12 28484.3 1087.71  28
   1 -10  12 27313.0 946.922  19
   1 -10  12 28687.5 1033.00  11
   1 -10  12 29542.0 1087.45   8
   1 -10  13 15127.0 635.900  38
   1 -10  13 15770.9 691.175  19
   1 -10  13 15105.1 811.159  28
   1 -10  13 16047.6 788.318   8
   1 -10  13 15331.1 758.117  11
   1 -10  13 15712.4 767.633  30
   1 -10  14 3580.07 373.785  30
   1 -10  14 3369.73 307.112  38
   1 -10  14 4041.56 408.301   8
   1 -10  14 3261.07 371.582  11
   1 -10  14 3304.56 382.048  28
   1 -10  15 20358.2 812.601  30
   1 -10  15 19261.7 664.924  38
   1 -10  15 21514.5 797.553   8
   1 -10  15 20058.5 809.296  11
   1 -10  15 21124.2 875.511  28
   1 -10  16 26091.5 854.111  11
   1 -10  16 25822.7 904.801  28
   1 -10  16 27990.3 851.946   8
   1 -10  16 26247.1 865.308  30
   1 -10  17 22071.9 724.071  11
  -1  10 -17 21434.1 639.607  44
   1 -10  17 21496.6 757.594  28
   1 -10  17 22458.4 692.598   8
   1 -10  17 21478.9 718.992  30
   1 -10  18 23872.7 666.345  11
  -1  10 -18 24257.1 577.873  44
   1 -10  18 23022.2 690.431  28
   1 -10  18 22587.9 621.443   8
   1 -10  18 23958.3 669.527  30
   1 -10  19 17774.9 480.407  11
   1 -10  19 17957.1 436.701   8
   1 -10  19 17975.1 485.362  30
   1 -10  19 17759.8 508.000  28
  -1   9  15 7140.06 257.333  39
  -1   9  14 6763.34 306.475  43
   1  -9 -14 5998.43 273.371  44
   1  -9 -14 6360.98 377.278  25
   1  -9 -14 5409.24 338.141  12
  -1   9  14 6275.04 271.788  10
  -1   9  14 5997.53 306.404  39
  -1   9  13 14891.1 546.626  39
  -1   9  13 14417.7 482.294  10
  -1   9  13 13894.7 515.442  43
   1  -9 -13 14271.8 630.947  25
   1  -9 -13 13409.8 493.106  44
  -1   9  12 19015.8 676.640  39
  -1   9  12 19730.4 630.403  10
  -1   9  12 17780.4 650.672  43
   1  -9 -12 19166.5 789.750  25
   1  -9 -12 18824.7 661.207  44
  -1   9  11 17766.7 706.406  39
   1  -9 -11 16824.7 633.840  40
  -1   9  11 17155.6 635.853  10
  -1   9  11 17561.2 702.459  43
   1  -9 -11 17712.1 696.691  44
   1  -9 -11 16452.1 775.044  25
  -1   9  10 24270.7 863.913  39
   1  -9 -10 22831.8 800.830  40
  -1   9  10 25536.0 805.704  10
   1  -9 -10 25355.1 995.163  25
   1  -9 -10 23276.5 853.398  44
  -1   9   9 58115.0 1372.88  39
   1  -9  -9 54302.0 1290.88  40
   1  -9  -9 56792.3 1380.74  44
   1  -9  -9 54099.2 1506.67  25
   1  -9  -8 35638.0 1221.36  25
   1  -9  -8 37634.0 1074.73  23
   1  -9  -8 34143.9 1199.01  14
   1  -9  -8 37123.4 1109.22  40
  -1   9   8 39748.8 1152.67  39
   1  -9  -8 38063.0 1166.24  44
  -1   9   7 58040.3 1396.11  39
   1  -9  -7 58729.8 1409.36  40
   1  -9  -7 57723.8 1405.41  44
   1  -9  -7 58880.8 1579.19  25
   1  -9  -7 58421.2 1370.21  23
  -1   9   7 54475.2 2464.01  33
   1  -9  -7 54220.2 1545.29  14
   1  -9  -7 59029.7 2555.74   6
  -1   9   6 79749.4 1629.71  39
   1  -9  -6 73355.7 1538.27  40
  -1   9   6 83401.0 2925.83  33
   1  -9  -6 82426.7 2909.95   6
   1  -9  -6 80853.0 1608.62  44
   1  -9  -6 78930.5 1595.19  23
   1  -9  -6 71121.8 1699.15  14
   1  -9  -6 76687.5 1784.85  25
   1  -9  -5 50040.2 2148.88   6
  -1   9   5 51785.8 2191.11  33
   1  -9  -4 277.353 238.511   6
  -1   9   4 22.2646 155.664  33
   1  -9  -3 16961.8 1126.62   6
  -1   9   3 15988.0 1101.34  33
  -1   9   2 36556.3 1583.71  33
   1  -9  -2 32039.5 1458.85   6
   1  -9  -2 33744.4 1556.47   1
  -1   9   1 25208.5 1326.86  34
  -1   9   1 26211.5 1278.79  33
   1  -9  -1 25128.4 1238.42   6
   1  -9  -1 26046.9 1408.27   1
  -1   9   0 34506.6 1489.86  34
  -1   9   0 35841.2 1444.30  33
   1  -9   0 32743.4 1357.01   6
   1  -9   0 33042.4 1623.67   1
  -1   9  -1 23517.4 1216.22  34
  -1   9  -1 24562.7 1175.68  33
   1  -9   1 24236.5 1136.27   6
   1  -9   1 24692.7 1456.10   1
  -1   9  -2 6115.43 627.678  34
  -1   9  -2 5488.64 565.914  33
   1  -9   2 5076.27 525.436   6
   1  -9   2 5907.32 757.782   1
  -1   9  -3 53146.9 1710.89  33
  -1   9  -3 52142.2 1798.92  34
   1  -9   3 49354.3 1567.14   6
   1  -9   3 50099.8 2190.27   1
  -1   9  -4 18158.2 1073.24  34
   1  -9   4 20315.5 1411.24   1
   1  -9   4 18804.2 979.575   6
   1  -9   5 1232.69 273.358  32
  -1   9  -5 1288.61 277.285  35
  -1   9  -5 774.613 284.708  34
   1  -9   5 1418.80 437.786   1
   1  -9   5 1559.59 302.247   6
   1  -9   6 1415.03 287.660  32
  -1   9  -6 849.603 255.601  35
   1  -9   6 1185.34 370.846   1
   1  -9   6 1167.57 294.603   6
   1  -9   7 189.853 135.882  32
   1  -9   7 127.207 206.534   1
  -1   9  -7 183.242 156.335  35
   1  -9   8 6669.88 642.648  32
   1  -9   8 8291.03 855.471   1
  -1   9  -8 6812.92 713.357  35
   1  -9   9 11145.2 1003.72   1
   1  -9   9 9910.37 840.599  32
   1  -9  10 15061.9 730.043  28
   1  -9  10 15256.9 1152.36   1
   1  -9  10 15344.0 1077.55  32
   1  -9  10 13565.0 697.370  17
   1  -9  10 16153.7 740.062  30
   1  -9  11 14288.2 690.766  19
   1  -9  11 14387.6 746.345  17
   1  -9  11 15194.3 758.623  30
   1  -9  11 12795.7 708.220  28
   1  -9  11 14683.9 629.131  38
   1  -9  12 16928.3 736.575  19
   1  -9  12 15179.1 652.939  38
   1  -9  12 15751.2 814.049  28
   1  -9  12 16167.1 786.945  30
   1  -9  13 47055.2 1327.04   8
   1  -9  13 44340.3 1364.01  28
   1  -9  13 41812.3 1075.51  38
   1  -9  13 44725.1 1289.59  30
   1  -9  14 5124.71 443.319  11
   1  -9  14 5840.05 474.757   8
   1  -9  14 4958.96 465.238  28
   1  -9  14 5074.81 382.726  38
   1  -9  14 4955.43 438.233  30
   1  -9  15 20600.4 841.723  11
   1  -9  15 21773.1 863.090  30
   1  -9  15 20054.5 877.744  28
   1  -9  15 20176.6 724.155  38
   1  -9  15 20979.4 816.918   8
   1  -9  16 39093.3 1085.81  11
   1  -9  16 38888.0 1088.59  30
   1  -9  16 39716.3 1153.38  28
   1  -9  16 37075.6 927.164  38
   1  -9  17 22399.6 768.000  30
   1  -9  17 23057.0 774.410  11
   1  -9  17 21614.0 786.942  28
   1  -9  17 22450.9 709.650   8
  -1   9 -17 23716.0 722.643  44
   1  -9  18 27675.2 761.645  30
   1  -9  18 26959.9 753.360  11
   1  -9  18 27802.1 799.908  28
   1  -9  18 26988.3 687.235   8
  -1   9 -18 26983.8 680.188  44
   1  -9  19 23468.0 597.840  30
   1  -9  19 23474.4 605.939  11
  -1   9 -19 22555.8 507.895  44
   1  -9  19 23150.1 626.926  28
   1  -9  19 23116.5 516.303   8
   1  -8 -15 6996.09 363.581  25
  -1   8  15 6697.36 279.958  43
   1  -8 -15 7231.23 305.737  44
  -1   8  15 6637.38 305.895  39
  -1   8  15 6919.65 294.748  10
   1  -8 -14 28705.7 868.520  25
  -1   8  14 28088.9 689.060  43
   1  -8 -14 29144.3 727.045  44
  -1   8  14 28375.3 732.301  39
  -1   8  14 27844.2 692.319  10
   1  -8 -13 7151.67 485.612  25
  -1   8  13 7562.39 417.739  43
   1  -8 -13 7188.19 420.428  44
  -1   8  13 7246.07 425.538  39
  -1   8  13 7459.78 409.353  10
   1  -8 -12 236.141 196.070  25
  -1   8  12 336.924 148.160  39
   1  -8 -12 587.390 168.225  40
   1  -8 -12 247.100 144.376  44
  -1   8  12 279.929 133.909  43
  -1   8  12 470.953 146.204  10
  -1   8  11 32.7188 116.745  39
   1  -8 -11 11.2499 142.528  40
   1  -8 -11 0.61865 141.314  14
  -1   8  11-95.3188 118.608  10
   1  -8 -11 108.588 129.690  44
   1  -8 -11-36.6105 185.526  25
   1  -8 -10 5171.96 459.642  14
  -1   8  10 5464.17 431.526  39
   1  -8 -10 5246.99 414.365  40
  -1   8  10 5693.35 411.837  10
   1  -8 -10 5550.55 447.991  44
   1  -8 -10 4786.62 478.466  25
   1  -8  -9 37718.7 1228.58  14
  -1   8   9 38851.6 1060.10  10
   1  -8  -9 41378.0 1279.72  25
   1  -8  -9 39677.5 1138.00  40
  -1   8   9 41182.5 1163.65  39
   1  -8  -9 40452.2 1197.60  44
   1  -8  -8 32701.3 1916.02   6
   1  -8  -8 32783.9 1094.48  44
   1  -8  -8 33376.4 1061.61  40
  -1   8   8 34739.4 1070.73  39
  -1   8   8 31848.5 1886.75  33
   1  -8  -8 33013.2 1180.48  14
   1  -8  -8 29271.7 1078.84  25
   1  -8  -8 31805.8 992.918  23
   1  -8  -7 29135.2 1068.09  25
   1  -8  -7 30757.1 1014.09  44
   1  -8  -7 25703.3 1638.83   6
   1  -8  -7 27144.8 1065.34  14
  -1   8   7 32056.5 1801.03  33
  -1   8   7 31297.5 1006.81  39
   1  -8  -7 29607.1 992.043  40
   1  -8  -6 46825.4 2078.56   6
  -1   8   6 48222.4 2096.62  33
  -1   8   5 2443.80 465.446  33
   1  -8  -5 2507.98 473.179   6
  -1   8   4 304.049 204.476  33
   1  -8  -4 214.200 194.591   6
   1  -8  -3 24313.4 1236.23   6
  -1   8   3 27433.8 1320.86  33
   1  -8  -3 25044.8 1203.79   1
  -1   8   2 70407.1 1996.17  33
   1  -8  -2 70136.9 2085.13   1
   1  -8  -1 46080.3 1533.88   6
  -1   8   1 51897.6 1621.46  33
   1  -8  -1 48551.8 1791.08   1
   1  -8   0 55726.7 1620.26   6
  -1   8   0 57786.2 1654.95  33
  -1   8   0 58317.5 1746.50  34
   1  -8   0 54078.3 1926.71   1
   1  -8   1 92026.5 2024.10   6
  -1   8  -1 87972.0 2112.51  34
   1  -8   1 84810.7 2475.09   1
   1  -8   2 67051.9 1683.31   6
  -1   8  -2 65234.3 1810.06  34
  -1   8  -2 65146.6 1713.95  33
   1  -8   2 63118.8 2218.46   1
   1  -8   3 4317.27 444.231   6
  -1   8  -3 3800.39 461.051  34
   1  -8   3 4728.37 670.389   1
   1  -8   4 3787.71 425.292   6
  -1   8  -4 2921.44 413.800  34
   1  -8   4 3994.31 432.137  32
   1  -8   4 4088.97 632.686   1
   1  -8   5 33708.6 1221.94   6
  -1   8  -5 32164.1 1339.36  34
  -1   8  -5 32288.7 1255.40  35
   1  -8   5 32476.9 1202.40  32
   1  -8   5 33075.8 1640.11   1
   1  -8   6 11245.1 955.402   1
   1  -8   6 10332.5 709.033   6
   1  -8   6 10865.7 726.935  32
  -1   8  -6 10334.4 566.600   4
  -1   8  -6 10660.0 757.001  35
   1  -8   7 6948.78 750.502   1
   1  -8   7 6585.62 583.682  32
  -1   8  -7 6247.98 494.307   4
  -1   8  -7 6486.54 628.540  35
   1  -8   8 4194.68 590.193   1
   1  -8   8 4477.41 505.281  32
  -1   8  -8 4083.32 446.798   4
  -1   8  -8 3538.39 496.378  35
   1  -8   9 81.5859 160.527  32
   1  -8   9 546.686 199.088   1
  -1   8  -9 611.461 237.903   4
   1  -8  10 17569.0 1123.43  32
   1  -8  10 16399.8 1115.28   1
  -1   8 -10 17147.4 1092.05   4
  -1   8 -11 3352.03 519.665   4
   1  -8  11 2481.41 310.779  17
   1  -8  11 2599.26 329.347  30
   1  -8  11 2374.06 316.170  28
   1  -8  11 1554.82 374.681  32
   1  -8  12 15297.0 662.313  38
   1  -8  12 14230.7 764.591  28
  -1   8 -12 13862.6 1058.09   4
   1  -8  12 15250.3 752.378  30
   1  -8  12 14968.4 1248.41  32
  -1   8 -12 16028.1 1167.24   7
   1  -8  13 53394.6 1407.19  30
   1  -8  13 52046.9 1457.94  28
   1  -8  13 50573.4 1203.12  38
   1  -8  13 55532.8 1429.57   8
   1  -8  14 1611.46 303.233  28
   1  -8  14 1828.20 282.062  30
   1  -8  14 1525.52 270.754   8
   1  -8  14 1531.57 253.283  38
   1  -8  15 2608.17 293.367  38
   1  -8  15 2500.56 316.903  30
   1  -8  15 2286.49 320.264  28
   1  -8  15 2741.68 329.014   8
   1  -8  15 2030.65 243.436  41
   1  -8  16 9966.44 514.672  38
   1  -8  16 10888.6 560.753   8
   1  -8  16 9515.52 563.767  11
   1  -8  16 10030.7 604.593  28
   1  -8  16 10159.2 486.465  41
   1  -8  16 10497.1 590.752  30
  -1   8 -17 19960.6 701.096  44
   1  -8  17 17621.0 703.612  11
   1  -8  17 16837.0 573.588  41
   1  -8  17 16564.5 714.225  28
   1  -8  17 19124.9 676.225   8
   1  -8  17 17452.2 699.931  30
  -1   8 -18 6695.17 370.725  44
   1  -8  18 6725.98 404.218  11
   1  -8  18 6557.93 322.549  41
   1  -8  18 6301.92 362.858   8
   1  -8  18 6821.10 405.908  30
   1  -8  18 6254.01 406.252  28
   1  -8  19 12274.3 393.212   8
   1  -8  19 11006.3 438.408  30
  -1   8 -19 12084.7 418.650  44
   1  -8  19 11536.2 451.903  11
   1  -8  19 11372.5 465.825  28
   1  -8  20 15725.6 418.215  11
   1  -8  20 16828.4 446.142  28
   1  -8  20 15418.0 402.449  30
  -1   7  16 6110.09 278.211  10
  -1   7  16 5973.79 262.724  39
  -1   7  16 5150.75 240.351  21
   1  -7 -16 5744.80 268.044  44
   1  -7 -15 26956.5 770.492  25
  -1   7  15 24918.5 654.053  39
  -1   7  15 25666.4 665.844  10
  -1   7  15 26099.1 613.622  43
   1  -7 -15 26972.0 695.557  44
   1  -7 -14 22052.8 791.742  25
  -1   7  14 21727.2 690.961  10
  -1   7  14 21535.6 690.774  39
   1  -7 -14 20055.4 608.133  40
   1  -7 -14 21016.5 699.993  44
  -1   7  14 20987.1 648.833  43
   1  -7 -13 1836.36 296.486  25
  -1   7  13 2020.02 237.072  43
   1  -7 -13 1995.06 231.750  40
  -1   7  13 2000.52 249.336  39
  -1   7  13 1715.76 233.329  10
   1  -7 -13 1754.13 243.211  44
   1  -7 -13 1627.85 236.598  14
   1  -7 -12 56.4949 131.833  14
  -1   7  12 76.7116 117.839  39
   1  -7 -12 38.7947 136.396  40
   1  -7 -12 44.0125 194.789  25
  -1   7  12-72.8190 144.000  10
   1  -7 -12 106.350 120.356  44
  -1   7  11 533.768 178.061  10
   1  -7 -11 673.647 199.204  14
   1  -7 -11 478.825 171.669  40
   1  -7 -11 452.103 218.700  25
  -1   7  11 835.200 204.403  39
   1  -7 -11 685.924 193.700  44
  -1   7  10 1101.98 187.821  10
   1  -7 -10 933.294 204.638  14
   1  -7 -10 806.884 190.302  40
   1  -7 -10 1091.56 220.856  44
  -1   7  10 1097.27 216.722  39
   1  -7 -10 885.361 253.664  25
   1  -7  -9 2472.08 355.753  25
  -1   7   9 1856.26 451.063  33
   1  -7  -9 2834.39 324.971  40
  -1   7   9 2724.78 312.653  39
   1  -7  -9 2978.46 357.375  14
  -1   7   9 3188.68 319.691  10
   1  -7  -9 3215.40 594.972   6
   1  -7  -9 2705.59 330.618  44
   1  -7  -8 26274.8 1007.46  14
   1  -7  -8 27226.4 988.608  44
   1  -7  -8 27246.9 1731.85   6
  -1   7   8 25910.5 903.323  39
  -1   7   8 26522.7 1642.61  33
   1  -7  -8 24314.8 951.196  25
  -1   7   7 82909.5 2747.20  33
   1  -7  -7 74321.5 2659.13   6
  -1   7   6 54905.5 2096.05  33
   1  -7  -6 56598.7 2154.91   6
  -1   7   5 52385.6 1906.06  33
   1  -7  -5 55886.8 1987.69   6
   1  -7  -4 1761.45 345.797   6
  -1   7   4 1473.17 335.213  33
   1  -7  -3 97681.3 2180.22   1
   1  -7  -3 103051. 2342.05   6
   1  -7  -2 157762. 2864.06   1
   1  -7  -2 152672. 2685.21   6
   1  -7  -1 92873.3 2269.22   1
  -1   7   1 96114.1 1997.62  33
   1  -7   0 36841.1 1477.77   1
   1  -7   0 38606.4 1234.40   6
   1  -7   1 1840.95 377.554   1
  -1   7  -1 1610.76 284.986  34
  -1   7  -1 1844.71 277.130  33
   1  -7   1 1870.83 278.221   6
   1  -7   2 14313.2 1010.30   1
  -1   7  -2 12943.7 734.506  34
   1  -7   2 12241.6 664.097   6
   1  -7   3 21380.9 875.585  32
   1  -7   3 23932.5 1333.28   1
  -1   7  -3 21721.6 961.453  34
  -1   7  -3 21254.8 581.983   4
   1  -7   3 21559.1 871.196   6
   1  -7   4 3942.25 387.856  32
   1  -7   4 5267.86 635.821   1
  -1   7  -4 4189.12 444.324  34
  -1   7  -4 4679.52 311.472   4
   1  -7   4 4200.90 405.166   6
   1  -7   5 7470.13 535.294  32
   1  -7   5 8219.44 760.790   1
  -1   7  -5 7215.61 555.719  35
  -1   7  -5 7358.59 435.894   4
   1  -7   5 7466.14 546.710   6
   1  -7   6 21561.7 942.158  32
   1  -7   6 22555.1 1223.51   1
  -1   7  -6 22429.0 1016.72  35
  -1   7  -6 22237.0 832.485   4
   1  -7   6 22602.8 977.913   6
   1  -7   7 22966.9 1232.88   1
  -1   7  -7 21618.4 1059.02  35
  -1   7  -7 20711.7 895.587   4
   1  -7   7 20992.7 984.467  32
   1  -7   8 1019.90 297.057   1
  -1   7  -8 1078.00 280.802  35
   1  -7   8 1093.59 267.589  32
  -1   7  -8 1180.28 252.117   4
   1  -7   9 6930.51 646.064  32
   1  -7   9 6137.54 629.563   1
  -1   7  -9 6183.30 614.780   4
  -1   7 -10 26254.0 1389.74   4
   1  -7  10 23940.3 1318.56  32
  -1   7 -11 5171.69 623.421   7
  -1   7 -11 5990.97 704.900   4
   1  -7  11 5646.12 722.596  32
   1  -7  12 8428.25 581.302  28
   1  -7  12 8745.97 566.742  30
  -1   7 -12 9282.03 860.465   4
   1  -7  12 8870.50 507.230  38
   1  -7  12 8839.13 920.965  32
   1  -7  13 8877.74 570.946   8
   1  -7  13 7893.81 466.517  41
   1  -7  13 8083.63 580.975  28
   1  -7  13 8208.45 555.468  30
  -1   7 -13 6518.40 734.219   4
   1  -7  13 8466.01 506.177  38
   1  -7  13 7205.13 836.549  32
   1  -7  14 3994.23 415.165  28
   1  -7  14 4083.34 407.960  30
   1  -7  14 4252.19 406.359   8
   1  -7  14 4292.35 357.095  41
   1  -7  14 4053.69 367.469  38
   1  -7  15 31117.5 1091.22  28
   1  -7  15 30374.7 1029.70  30
   1  -7  15 32452.9 998.261   8
   1  -7  15 31548.5 913.472  41
   1  -7  15 32854.2 970.753  38
   1  -7  16 107413. 1709.03   8
   1  -7  16 103211. 1598.06  41
   1  -7  16 102916. 1810.98  30
   1  -7  16 105628. 1673.06  38
   1  -7  17 88309.9 1430.64   8
   1  -7  17 90445.8 1595.27  30
   1  -7  17 84478.6 1356.31  41
   1  -7  17 85509.7 1622.19  28
   1  -7  18 29309.4 724.574   8
   1  -7  18 28419.9 822.318  30
  -1   7 -18 30504.7 799.608  44
   1  -7  18 28428.1 826.140  11
   1  -7  18 28038.8 709.973  41
   1  -7  18 29981.4 876.984  28
   1  -7  19 28560.8 576.424   8
   1  -7  19 28422.9 712.262  30
   1  -7  19 27955.2 745.806  28
   1  -7  19 28720.5 725.830  11
   1  -7  19 27154.0 597.622  41
  -1   7 -19 28748.8 679.645  44
  -1   7 -20 32268.8 565.177  44
   1  -7  20 33654.7 637.937  11
   1  -7  20 33509.4 658.031  28
   1  -7  20 32960.5 607.198  30
   1  -6 -17 6309.70 266.334  44
  -1   6  17 6177.57 267.342  10
  -1   6  16 167.111 85.3108  21
  -1   6  16 277.714 96.6901  39
   1  -6 -16 247.750 106.363  44
  -1   6  16 394.586 119.221  10
  -1   6  15 1024.53 156.881  43
   1  -6 -15 832.856 165.963  44
  -1   6  15 1347.26 182.712  39
   1  -6 -15 914.148 148.470  40
   1  -6 -15 821.958 217.950  25
  -1   6  15 954.751 174.984  10
  -1   6  14 391.535 128.939  43
  -1   6  14 463.952 147.336  39
   1  -6 -14 777.743 159.160  40
   1  -6 -14 365.503 138.298  14
  -1   6  14 455.715 148.941  10
   1  -6 -14 473.461 187.719  25
   1  -6 -14 404.519 144.065  44
   1  -6 -13 9325.73 542.338  44
   1  -6 -13 8388.40 480.516  40
  -1   6  13 8722.07 507.591  39
  -1   6  13 9791.09 532.418  10
   1  -6 -13 8796.44 536.571  14
   1  -6 -13 8666.90 560.592  25
   1  -6 -12 5200.96 429.746  44
  -1   6  12 5010.30 410.116  39
   1  -6 -12 4967.90 396.603  40
  -1   6  12 5627.55 422.793  10
   1  -6 -12 5022.33 433.985  14
   1  -6 -12 4353.53 428.755  25
   1  -6 -11 3678.42 368.721  44
  -1   6  11 3815.49 363.895  39
   1  -6 -11 4332.99 388.189  40
  -1   6  11 4010.59 364.717  10
   1  -6 -11 3879.44 418.507  25
   1  -6 -11 3505.61 379.605  14
   1  -6 -10 5203.51 724.539   6
  -1   6  10 5266.39 426.604  39
   1  -6 -10 5165.25 421.637  40
   1  -6 -10 4680.29 434.020  14
  -1   6  10 4580.86 676.672  33
   1  -6 -10 5038.21 439.806  44
  -1   6  10 5475.95 419.190  10
   1  -6 -10 4787.45 446.104  25
   1  -6  -9 29013.7 1001.27  44
  -1   6   9 27690.8 923.306  39
   1  -6  -9 25825.2 932.976  25
  -1   6   9 29319.3 1668.14  33
   1  -6  -9 30158.3 1755.43   6
   1  -6  -8 158474. 3919.71   6
  -1   6   8 153723. 3760.14  33
   1  -6  -7 255443. 4651.29   6
  -1   6   7 234952. 4328.78  33
   1  -6  -6 136034. 3149.51   6
  -1   6   6 147741. 3188.69  33
   1  -6  -5 128204. 2818.10   6
  -1   6   5 134576. 2823.96  33
   1  -6  -4 40442.3 1223.15   1
  -1   6   4 41459.0 1447.94  33
   1  -6  -3 1689.16 200.269   4
  -1   6   3 1816.43 305.145  33
   1  -6  -3 1933.48 308.540   6
   1  -6  -3 1456.46 273.568   1
  -1   6   2 1167.23 247.989  33
   1  -6  -2 1197.83 225.173   6
   1  -6  -2 1841.44 181.318   4
   1  -6  -2 1843.64 314.741   1
  -1   6   1 1397.24 235.561  33
   1  -6  -1 1316.27 229.557   6
   1  -6  -1 1549.16 303.416   1
  -1   6   0 1202.64 221.385  33
   1  -6   0 1008.32 192.549   6
   1  -6   0 1646.42 336.521   1
  -1   6  -1 6468.28 473.549  34
   1  -6   1 7427.43 480.026   6
   1  -6   1 7170.90 653.035   1
   1  -6   2 42552.7 1102.70   6
  -1   6  -2 43800.9 501.268   2
   1  -6   2 41522.8 1076.34  32
  -1   6  -2 44184.1 1220.11  34
   1  -6   3 46967.1 1162.76   6
  -1   6  -3 51106.2 898.145   4
   1  -6   3 51132.4 1773.44   1
  -1   6  -3 50518.9 707.726   2
   1  -6   3 48007.0 1140.63  32
  -1   6  -3 47756.0 1283.12  34
   1  -6   4 148.402 111.994   6
  -1   6  -4 166.246 91.7156   4
   1  -6   4 123.247 197.587   1
   1  -6   4 108.611 117.152  32
  -1   6  -4 129.431 126.630  34
   1  -6   5 48756.3 1265.91   6
  -1   6  -5 44558.6 1066.49   4
   1  -6   5 48369.3 1652.98   1
   1  -6   5 47725.8 1224.83  32
  -1   6  -5 48538.5 1311.50  35
  -1   6  -6 66207.5 1452.76   4
   1  -6   6 64871.4 1895.65   1
   1  -6   6 66761.8 1548.04  32
  -1   6  -6 65082.2 1624.85  35
  -1   6  -7 31206.3 1129.46   4
   1  -6   7 31060.0 1317.75   1
   1  -6   7 28173.2 1089.54  32
  -1   6  -7 29676.9 1189.27  35
   1  -6   8 5153.36 526.676  32
  -1   6  -8 5241.97 531.405   4
   1  -6   8 5116.16 544.598   1
   1  -6   9 7201.04 639.150  32
  -1   6  -9 7472.96 695.767   4
   1  -6   9 6356.39 603.983   1
  -1   6 -10 25822.3 1325.91   4
   1  -6  10 25117.8 1309.44  32
   1  -6  11 48760.9 1990.95  32
  -1   6 -11 52058.4 1786.25   7
  -1   6 -11 54993.2 1986.25   4
  -1   6 -12 12436.0 974.557   4
   1  -6  12 13355.8 678.463  30
   1  -6  12 13053.7 706.475  28
   1  -6  12 12879.8 611.584  38
   1  -6  12 13189.9 1090.56  32
   1  -6  12 13424.6 678.174   8
   1  -6  13 3928.49 378.832   8
   1  -6  13 3081.20 312.906  41
   1  -6  13 3377.24 364.392  30
   1  -6  13 2939.14 357.998  28
   1  -6  13 3150.83 328.822  38
   1  -6  13 2653.52 539.988  32
  -1   6 -13 2638.77 489.373   4
   1  -6  14 3611.10 349.558  38
   1  -6  14 3226.27 365.217  30
   1  -6  14 3182.80 382.823  28
   1  -6  14 3486.58 344.686   8
   1  -6  14 3087.61 306.757  41
   1  -6  15 7570.28 476.856  38
   1  -6  15 6752.02 503.725  30
   1  -6  15 6864.52 521.673  28
   1  -6  15 7020.01 471.507   8
   1  -6  15 7514.90 469.211  41
   1  -6  16 20327.5 754.344  38
   1  -6  16 21160.8 754.393   8
   1  -6  16 20225.9 848.290  28
   1  -6  16 20665.1 825.049  30
   1  -6  16 20285.0 734.667  41
   1  -6  17 1048.66 194.414  41
   1  -6  17 1156.81 214.143   8
   1  -6  17 619.736 206.461  28
   1  -6  17 837.893 203.755  30
   1  -6  17 1288.70 204.829  38
  -1   6 -17 1164.39 209.860  44
  -1   6 -18 5600.91 365.568  44
   1  -6  18 5509.22 375.080  30
   1  -6  18 5430.54 381.262  11
   1  -6  18 5068.11 329.133  41
   1  -6  18 5427.85 327.426   8
   1  -6  18 5721.01 406.492  28
   1  -6  19 327.471 128.113  30
   1  -6  19 276.801 142.713  28
  -1   6 -19 275.507 117.329  44
   1  -6  19 50.7912 109.860  11
   1  -6  19 395.538 118.018  41
   1  -6  20 535.131 96.8857  41
  -1   6 -20 653.166 109.363  44
   1  -6  20 542.143 119.686  28
   1  -6  20 684.982 117.313  30
   1  -6  20 965.030 123.978  16
   1  -6  20 544.894 111.767  11
  -1   5  17 156.000 74.4704  39
   1  -5 -17 155.001 100.542  44
  -1   5  17 319.900 112.349  10
  -1   5  16 2050.59 205.327  21
  -1   5  16 2341.18 210.102  39
   1  -5 -16 2131.33 200.147  40
   1  -5 -16 2293.98 234.513  44
  -1   5  16 2414.83 234.445  10
  -1   5  15 1614.29 189.797  43
  -1   5  15 1822.03 234.420  10
   1  -5 -15 1736.52 208.612  40
  -1   5  15 1799.72 217.973  39
   1  -5 -15 1458.10 213.976  44
   1  -5 -15 1705.17 220.683  14
  -1   5  14 4996.91 387.166  10
   1  -5 -14 5648.48 399.422  40
  -1   5  14 5316.35 386.715  39
   1  -5 -14 5491.89 441.229  25
   1  -5 -14 5219.30 403.216  14
  -1   5  14 4829.21 356.906  16
  -1   5  14 5299.95 371.098  43
   1  -5 -14 5970.94 435.644  44
   1  -5 -13 4261.11 383.090  44
   1  -5 -13 4228.34 403.915  25
   1  -5 -13 4602.78 404.282  14
  -1   5  13 3746.75 357.611  16
  -1   5  13 4378.53 378.061  10
  -1   5  13 4199.07 364.167  39
   1  -5 -13 4467.57 372.732  40
   1  -5 -12 17632.2 784.586  44
   1  -5 -12 18399.2 808.669  25
   1  -5 -12 16936.0 768.580  14
  -1   5  12 20536.2 800.023  10
   1  -5 -12 17953.0 748.242  40
  -1   5  12 19614.8 778.667  39
   1  -5 -11 31921.8 1837.94   6
  -1   5  11 27169.6 921.029  10
  -1   5  11 28678.7 951.345  39
   1  -5 -11 29662.9 964.489  40
   1  -5 -11 28412.1 978.066  25
   1  -5 -11 28150.0 1000.92  14
   1  -5 -11 30795.1 1033.35  44
  -1   5  11 28799.1 1669.58  33
   1  -5 -10 7236.21 897.594   6
   1  -5 -10 7772.87 536.188  14
  -1   5  10 8753.52 516.705  10
   1  -5 -10 8186.08 539.152  25
  -1   5  10 7905.30 502.658  39
   1  -5 -10 7595.61 490.683  40
  -1   5  10 7988.91 872.469  33
   1  -5 -10 8349.29 534.407  44
  -1   5   9 7683.45 824.245  33
   1  -5  -9 8234.23 902.242   6
  -1   5   8 6091.63 719.243  33
   1  -5  -8 5816.95 719.431   6
   1  -5  -8 6819.24 513.817   4
   1  -5  -7 1602.45 411.964   6
   1  -5  -7 1178.81 210.415   4
  -1   5   7 742.454 283.557  33
  -1   5   6 6935.09 665.554  33
   1  -5  -6 6918.26 700.940   6
   1  -5  -6 7636.02 491.552   4
   1  -5  -5 1161.47 292.453   6
   1  -5  -5 1562.65 235.375   4
  -1   5   5 1318.60 296.779  33
   1  -5  -4 4142.93 449.971   6
   1  -5  -4 5341.05 388.452   4
  -1   5   4 4906.68 474.683  33
   1  -5  -4 5108.99 401.835   1
  -1   5   3 16677.2 783.737  33
   1  -5  -3 15312.2 709.287   1
   1  -5  -3 17024.1 577.035   4
  -1   5   2 7000.85 481.127  33
   1  -5  -2 7524.06 521.393   1
   1  -5  -2 5856.20 448.809   6
  -1   5   1 1088.65 204.623  33
   1  -5  -1 1453.25 274.456   1
  -1   5   1 902.828 124.893   2
   1  -5  -1 1251.83 212.219   6
   1  -5   0 6420.10 425.104   6
  -1   5   0 6419.30 225.892   2
   1  -5   0 6403.01 543.278   1
  -1   5   0 7040.55 418.777  33
  -1   5  -1 60861.9 1261.00  34
  -1   5  -1 60124.5 611.257   2
   1  -5   1 57758.9 1666.20   1
   1  -5   2 2728.18 421.047   1
  -1   5  -2 3128.29 163.567   2
   1  -5   2 2780.46 264.836   6
  -1   5  -2 2744.19 192.527   4
  -1   5  -2 2647.75 280.131  34
   1  -5   2 2706.68 253.951  32
   1  -5   3 8550.82 668.332   1
   1  -5   3 7103.16 417.663   6
  -1   5  -3 8150.94 358.564   4
  -1   5  -3 8047.19 484.224  34
   1  -5   3 7986.00 418.540  32
   1  -5   4 31684.3 1245.24   1
   1  -5   4 27897.3 855.224   6
  -1   5  -4 30950.3 785.297   4
  -1   5  -4 30139.8 972.603  34
  -1   5  -4 29977.3 905.003  35
   1  -5   4 29858.2 841.232  32
   1  -5   5 3877.35 447.387   1
   1  -5   5 3669.97 341.779   6
  -1   5  -5 3581.96 350.028  35
   1  -5   5 3633.16 329.599  32
  -1   5  -5 3795.03 324.458   4
   1  -5   6 4725.13 474.680   1
  -1   5  -6 5410.80 459.548  35
   1  -5   6 4988.77 424.364  32
  -1   5  -6 5656.16 442.976   4
   1  -5   7 10516.0 700.938   1
   1  -5   7 10073.8 644.801  32
  -1   5  -7 9599.44 654.794   4
   1  -5   8 68362.3 1763.79   1
  -1   5  -8 70078.9 1956.39   4
  -1   5  -9 10559.6 802.971   4
   1  -5   9 10217.6 771.605  32
  -1   5 -10 15278.8 889.920   7
  -1   5 -10 16455.6 1019.35   4
   1  -5  10 15748.9 1057.57  32
  -1   5 -11 15183.3 909.420   7
   1  -5  11 13790.0 1024.45  32
  -1   5 -11 14126.7 983.261   4
   1  -5  12 5981.69 704.509  32
  -1   5 -12 6911.86 723.680   4
   1  -5  13 3888.53 396.731  28
   1  -5  13 4815.72 411.994   8
  -1   5 -13 3986.14 560.103   4
   1  -5  13 3358.68 598.113  32
   1  -5  13 4392.01 374.031  38
   1  -5  13 4797.86 421.634  30
   1  -5  13 3971.20 353.915  41
   1  -5  14 1123.15 223.106   8
   1  -5  14 1050.15 208.731  41
  -1   5 -14 1023.91 200.609  14
   1  -5  14 906.449 233.717  30
   1  -5  14 935.032 191.135  38
   1  -5  14 901.803 214.678  28
   1  -5  15 1225.96 212.753  41
   1  -5  15 1075.42 253.481  28
   1  -5  15 1194.68 245.074  30
   1  -5  15 1071.22 200.048  38
   1  -5  15 1139.12 201.908   8
   1  -5  16 1556.48 235.683  41
   1  -5  16 1585.35 254.773  30
   1  -5  16 1597.79 278.180  28
  -1   5 -16 1725.99 257.000  44
   1  -5  16 1465.21 237.132   8
   1  -5  16 1424.95 224.232  38
  -1   5 -17 34180.2 959.533  44
   1  -5  17 33042.0 843.794   8
   1  -5  17 32767.8 1017.05  28
   1  -5  17 31997.6 890.830  41
   1  -5  17 34859.6 997.648  30
   1  -5  18 67885.1 1192.24  41
   1  -5  18 68502.6 1268.49  30
   1  -5  18 69853.2 1352.67  28
  -1   5 -18 71835.6 1272.84  44
  -1   5 -19 42521.8 864.583  44
   1  -5  19 42761.1 893.702  11
  -1   5 -19 42460.0 798.413  40
   1  -5  19 43473.4 873.675  30
   1  -5  19 43451.8 941.928  28
   1  -5  19 40202.8 808.698  41
  -1   5 -20 25978.9 555.264  44
   1  -5  20 23639.3 507.195  41
   1  -5  20 25659.3 556.523  11
   1  -5  20 24138.7 502.940  30
   1  -5  20 25462.3 587.569  28
   1  -4 -18 935.840 134.489  44
  -1   4  18 1113.04 140.210  10
   1  -4 -17 15992.4 475.440  40
   1  -4 -17 16634.5 562.814  44
   1  -4 -16 10465.1 473.560  14
  -1   4  16 11792.8 522.925  10
  -1   4  16 10906.5 471.375  21
  -1   4  16 10507.4 447.053  39
   1  -4 -16 10345.7 460.398  40
   1  -4 -16 11628.9 533.501  44
  -1   4  16 11645.1 465.203  41
   1  -4 -15 115.293 110.633  40
  -1   4  15 237.050 121.900  39
  -1   4  15 199.687 133.548  10
  -1   4  15 74.6312 119.232  16
   1  -4 -15 173.670 126.997  14
  -1   4  15 219.445 118.858  41
   1  -4 -15 308.538 144.821  44
  -1   4  14 380.046 135.668  39
   1  -4 -14 323.029 142.316  40
   1  -4 -14 264.764 137.650  14
  -1   4  14 331.314 147.972  10
  -1   4  14 270.199 134.147  16
   1  -4 -14 349.046 146.197  44
  -1   4  14 366.690 135.152  41
  -1   4  14 364.169 123.039  43
   1  -4 -13 5270.73 425.128  14
  -1   4  13 5253.88 412.136  10
   1  -4 -13 5894.01 448.376  44
   1  -4 -13 4891.89 397.142  25
  -1   4  13 5195.69 384.648  41
   1  -4 -13 5375.14 416.964  40
  -1   4  13 5140.53 402.396  39
   1  -4 -12 34986.1 1092.13  14
  -1   4  12 38996.9 1101.48  10
   1  -4 -12 37151.2 1121.07  44
   1  -4 -12 37829.9 1122.00  25
  -1   4  12 42692.5 1081.33  41
  -1   4  12 39362.4 1087.67  39
   1  -4 -12 40789.3 1127.90  40
   1  -4 -11 18836.9 793.355  14
  -1   4  11 21207.3 799.512  10
   1  -4 -11 19489.0 780.238  40
  -1   4  11 21019.5 786.474  39
   1  -4 -11 19709.4 1010.78   4
  -1   4  11 20709.8 1362.41  33
   1  -4 -11 20801.7 1449.43   6
   1  -4 -11 20800.7 831.076  44
   1  -4 -11 19653.1 798.015  25
  -1   4  10 6092.38 731.526  33
   1  -4 -10 5817.54 756.768   6
   1  -4 -10 5255.44 506.128   4
  -1   4   9 18040.8 1177.87  33
   1  -4  -9 17022.3 866.800   4
   1  -4  -9 17951.3 1267.08   6
   1  -4  -8 68349.1 1629.80   4
  -1   4   8 72580.5 2246.32  33
   1  -4  -8 70231.1 2360.54   6
   1  -4  -7 247658. 2955.17   4
  -1   4   7 250679. 3953.70  33
   1  -4  -7 248030. 4196.49   6
   1  -4  -6 185784. 2425.76   4
  -1   4   6 181613. 3105.10  33
   1  -4  -5 50848.6 1563.99   6
  -1   4   5 50071.0 1477.53  33
   1  -4  -4 30188.4 867.085   4
   1  -4  -4 29059.0 789.995   1
  -1   4   4 30764.5 1066.21  33
   1  -4  -4 28190.4 1053.28   6
   1  -4  -3 4097.50 329.998   1
  -1   4   3 3343.06 342.708  33
   1  -4  -3 4029.89 369.571   6
  -1   4   2 20964.6 603.356   2
  -1   4   2 19701.5 709.548  33
  -1   4   1 37379.9 889.194  33
  -1   4   1 36298.3 633.515   2
  -1   4   0 4578.44 185.767   2
   1  -4   0 5063.46 440.964   1
  -1   4  -1 38135.0 598.380   4
  -1   4  -1 36218.4 499.546   2
   1  -4   1 35235.3 1143.59   1
   1  -4   1 36771.8 739.763  32
  -1   4  -2 11554.5 369.514   4
   1  -4   2 12278.5 703.848   1
   1  -4   2 11757.2 359.081  37
   1  -4   2 11557.1 420.048  32
  -1   4  -3 29329.8 840.028  34
  -1   4  -3 28932.0 662.319   4
   1  -4   3 30993.0 1073.92   1
   1  -4   3 30794.0 728.986  37
   1  -4   3 29859.4 704.933  32
   1  -4   4 268813. 2466.58   6
  -1   4  -4 271986. 2524.44  35
   1  -4   4 271089. 3169.44   1
   1  -4   4 273249. 2328.48  32
  -1   4  -5 276456. 2837.37  35
   1  -4   5 273283. 2628.85  32
  -1   4  -5 287180. 2754.53   4
   1  -4   5 297374. 2733.57  37
   1  -4   5 301634. 3347.35   1
   1  -4   6 265334. 2874.56  32
  -1   4  -6 260828. 3017.97   4
   1  -4   7 239709. 3039.64  32
   1  -4   7 241900. 2845.02  37
   1  -4   8 99021.4 1870.35   1
  -1   4  -8 97488.9 2252.89   4
   1  -4   8 93847.6 2121.67  32
  -1   4  -9 6725.81 620.378   4
  -1   4  -9 6545.09 529.529   7
   1  -4   9 6588.65 629.819  32
  -1   4 -10 1991.38 367.457   4
  -1   4 -10 2324.30 334.258   7
   1  -4  10 1924.71 365.356  32
  -1   4 -11 3885.99 509.098   4
   1  -4  11 5029.74 635.504  32
  -1   4 -12 80973.9 2372.07   4
   1  -4  12 84899.7 2612.65  32
   1  -4  13 1171.41 223.312   8
   1  -4  13 982.798 199.208  38
   1  -4  13 1059.76 221.942  30
  -1   4 -13 873.609 254.715   4
   1  -4  13 1007.10 201.577  41
   1  -4  13 1060.16 391.018  32
   1  -4  13 1218.28 250.929  28
  -1   4 -13 879.586 181.876  14
   1  -4  14 939.922 208.649  41
   1  -4  14 652.177 161.608   8
   1  -4  14 845.432 226.089  28
   1  -4  14 892.241 188.658  38
   1  -4  14 829.723 205.252  30
  -1   4 -14 762.283 177.350  14
   1  -4  15 47.5284 113.262  41
   1  -4  15 96.2162 138.186  28
   1  -4  15-66.4474 133.092   8
   1  -4  15 63.6721 139.262  30
   1  -4  15-5.73077 144.030  38
  -1   4 -15 300.023 131.901  14
  -1   4 -16 109.034 116.486  14
   1  -4  16 429.072 182.075  28
   1  -4  16 532.776 169.907  30
   1  -4  16 509.422 157.944  38
  -1   4 -16 418.951 170.890  44
   1  -4  16 612.678 171.435  41
   1  -4  17 28287.6 848.180  41
  -1   4 -17 25830.0 838.979  44
   1  -4  17 27404.1 927.415  28
   1  -4  17 27784.1 881.848  30
   1  -4  18 15163.7 578.766  41
   1  -4  18 15485.8 601.813  30
   1  -4  18 15635.4 646.462  28
  -1   4 -18 16208.6 613.616  44
  -1   4 -19 3418.12 261.286  44
   1  -4  19 3172.02 243.376  30
   1  -4  19 3782.07 293.914  28
   1  -4  19 3235.01 250.445  41
  -1   4 -19 3050.21 221.029  40
   1  -4  19 2814.66 229.225  27
   1  -4  19 3704.60 272.665  11
   1  -4  20 11996.3 365.782  11
   1  -4  20 11546.0 362.893  41
  -1   4 -20 11230.5 369.895  44
   1  -4  20 11801.0 395.901  28
  -1   3  19 24884.3 482.075  10
   1  -3 -19 26397.8 506.017  44
   1  -3 -18 35565.0 625.812  40
  -1   3  18 37388.7 756.641  10
   1  -3 -18 36619.9 766.029  44
  -1   3  18 38457.2 659.932  41
   1  -3 -17 56070.6 1097.88  44
  -1   3  17 60225.0 1019.61  41
  -1   3  17 59247.7 1093.98  10
  -1   3  17 55603.0 1007.14  16
   1  -3 -17 57867.3 1005.29  40
  -1   3  16 22780.6 740.492  28
   1  -3 -16 21332.8 757.693  44
   1  -3 -16 20982.4 687.679  14
   1  -3 -16 21512.4 705.469  40
  -1   3  16 21252.6 642.825  39
  -1   3  16 23635.9 728.686  41
  -1   3  16 23614.7 770.671  10
  -1   3  16 21291.5 680.568  21
   1  -3 -15 3242.50 329.820  44
   1  -3 -15 3631.15 333.174  40
  -1   3  15 3618.98 309.060  39
   1  -3 -15 3901.77 335.500  14
  -1   3  15 3280.34 299.284  41
  -1   3  15 3982.77 351.977  10
   1  -3 -14 769.227 187.256  44
  -1   3  14 1191.12 205.434  41
  -1   3  14 1178.74 203.569  39
   1  -3 -14 1254.68 217.355  40
   1  -3 -14 969.198 213.138  14
  -1   3  14 1257.85 225.320  10
   1  -3 -13 746.988 192.574  44
  -1   3  13 577.819 160.712  41
   1  -3 -13 503.772 154.747  40
  -1   3  13 849.846 173.356  39
  -1   3  13 647.080 185.971  10
   1  -3 -13 558.563 182.255  14
  -1   3  12 620.747 173.384  10
   1  -3 -12 831.409 202.786  40
  -1   3  12 664.062 178.576  39
   1  -3 -12 721.267 225.148   4
  -1   3  12 834.110 191.302  41
   1  -3 -12 491.271 163.533  44
   1  -3 -12 479.141 166.245  14
   1  -3 -12 365.186 250.828   6
  -1   3  12 514.566 242.993  33
   1  -3 -11 8962.78 946.247   6
   1  -3 -11 9157.68 707.257   4
  -1   3  11 9338.61 890.898  33
   1  -3 -10 32305.8 1684.58   6
   1  -3 -10 32575.3 1267.12   4
  -1   3  10 32571.0 1561.84  33
   1  -3  -9 13081.6 1043.30   6
   1  -3  -9 14588.1 809.298   4
  -1   3   9 14341.5 986.462  33
   1  -3  -8 16610.1 1106.26   6
   1  -3  -8 13972.3 745.911   4
  -1   3   8 15367.0 977.698  33
   1  -3  -7 207981. 2717.07   4
  -1   3   7 218671. 3463.60  33
   1  -3  -6 4254.05 506.863   6
   1  -3  -6 4687.75 402.093   4
  -1   3   6 3542.80 422.149  33
   1  -3  -5 23467.9 1020.73   6
   1  -3  -5 27041.9 923.790   4
  -1   3   5 24866.1 989.435  33
  -1   3   4 93542.2 1693.46  33
   1  -3  -4 89449.0 1138.81   1
   1  -3  -4 87730.2 1403.37   4
   1  -3  -4 94097.8 1827.89   6
  -1   3   3 51892.5 1119.34  33
  -1   3   3 54139.0 1094.99   2
   1  -3  -3 52269.1 975.796   1
   1  -3  -3 53508.6 1202.09   6
  -1   3   2 66953.6 1138.57  33
   1  -3  -2 66181.4 1141.80   1
  -1   3   1 299945. 1646.32   2
   1  -3  -1 306637. 2288.67   6
   1  -3   0 427487. 1107.96  37
  -1   3   0 391396. 1596.31   2
   1  -3   1 315234. 1739.39  32
  -1   3  -1 312261. 1618.89   4
  -1   3  -1 317325. 1462.21   2
   1  -3   2 210123. 1523.57  37
   1  -3   2 209587. 1486.34  32
   1  -3   3 392.541 130.254  37
  -1   3  -3 473.557 117.771  35
  -1   3  -3 338.269 101.610   4
   1  -3   3 571.515 173.985   1
   1  -3   3 469.027 107.099  32
   1  -3   4 76228.0 1184.92  32
  -1   3  -4 75314.6 1286.72  35
   1  -3   4 78716.0 1439.64   1
   1  -3   4 74262.4 1319.40  37
  -1   3  -5 29984.1 927.574   4
   1  -3   5 32210.8 892.427  32
   1  -3   5 33675.4 964.887   1
   1  -3   5 31633.6 929.133  37
  -1   3  -6 18721.7 855.428   4
   1  -3   6 17685.7 762.860  32
   1  -3   6 18679.0 730.332   1
   1  -3   6 17747.5 741.128  37
  -1   3  -7 47135.3 1469.16   4
   1  -3   7 42126.6 1311.68  32
   1  -3   7 39097.6 1165.39  37
   1  -3   7 46193.3 1124.88   1
   1  -3   8 7514.09 625.699  32
  -1   3  -8 8095.11 634.280   4
   1  -3   8 7757.22 564.498  37
  -1   3  -8 8864.83 542.726   7
  -1   3  -9 14340.3 710.682   7
  -1   3  -9 13197.6 835.655   4
   1  -3   9 12898.4 867.553  32
  -1   3 -10 321.757 187.731   4
   1  -3  10 371.164 215.173  32
  -1   3 -11 4049.02 519.106   4
   1  -3  11 3998.11 579.598  32
  -1   3 -12 3221.21 475.589   4
   1  -3  12 2715.83 494.571  32
   1  -3  13 22798.1 863.755  30
  -1   3 -13 21224.6 1253.20   4
   1  -3  13 23499.4 821.777  41
  -1   3 -13 22249.7 825.946  14
   1  -3  13 21726.5 1378.34  32
   1  -3  13 20934.8 782.501  38
  -1   3 -14 22866.6 837.586  14
   1  -3  14 23279.7 880.303  30
   1  -3  14 23710.3 836.283  41
   1  -3  14 22384.3 813.475  38
   1  -3  14 23136.6 769.243  10
  -1   3 -15 6407.00 471.592  44
   1  -3  15 5855.96 451.470  30
   1  -3  15 5977.99 394.911  10
   1  -3  15 5408.85 414.614  41
  -1   3 -15 6030.06 432.587  14
   1  -3  15 5617.81 412.819  38
   1  -3  15 6214.37 487.631  28
   1  -3  16 450.950 155.893  30
   1  -3  16 542.976 144.619  10
   1  -3  16 496.020 153.128  41
  -1   3 -16 648.733 147.949  14
  -1   3 -16 714.936 174.529  44
   1  -3  16 690.035 191.562  28
   1  -3  16 563.170 156.422  38
  -1   3 -17-174.345 122.017  14
  -1   3 -17 236.850 117.386  44
   1  -3  17 303.816 160.071  28
   1  -3  17 209.493 131.437  30
   1  -3  17 406.385 152.973  41
   1  -3  17 177.949 88.3201  10
  -1   3 -18 8933.47 418.700  40
   1  -3  18 8924.95 449.136  41
   1  -3  18 8164.28 427.765  30
  -1   3 -18 8937.52 455.956  44
   1  -3  18 8883.13 486.719  28
   1  -3  19 22543.1 655.831  28
  -1   3 -19 21829.8 522.878  40
   1  -3  19 21578.5 557.879  30
   1  -3  19 23193.2 621.165  11
  -1   3 -19 22692.6 628.129  44
   1  -3  19 22853.4 616.163  41
   1  -3  20 1233.79 131.144  41
   1  -3  20 1206.22 137.410  28
  -1   3 -20 1230.50 134.117  44
  -1   2  19 2988.47 173.782  41
  -1   2  19 2859.30 193.075  10
   1  -2 -19 3236.52 214.877  44
  -1   2  18 3058.02 270.456  16
   1  -2 -18 3154.86 259.837  44
  -1   2  18 3977.33 275.228  10
  -1   2  18 3403.86 244.781  41
   1  -2 -18 3850.79 248.582  40
  -1   2  17 5887.48 369.226  28
   1  -2 -17 6178.51 399.356  44
  -1   2  17 6188.26 372.971  41
  -1   2  17 6096.35 381.755  10
   1  -2 -17 5515.76 351.567  40
   1  -2 -16 314.390 144.379  44
  -1   2  16 100.109 125.765  41
   1  -2 -16 384.729 160.067  40
  -1   2  16 177.183 142.193  10
  -1   2  16 329.420 148.745  28
   1  -2 -15 4366.28 367.484  40
  -1   2  15 4120.27 357.924  41
  -1   2  15 3734.40 348.444  10
   1  -2 -15 3246.36 320.102  14
  -1   2  15 4224.11 347.794  21
   1  -2 -15 3412.66 341.109  44
   1  -2 -14 17169.3 726.996  14
  -1   2  14 20325.7 781.565  41
   1  -2 -14 17557.5 764.334  44
  -1   2  14 18898.9 767.820  10
   1  -2 -14 18597.8 762.112  40
  -1   2  14 18280.0 692.207  39
   1  -2 -13 30920.8 986.811  40
  -1   2  13 32144.4 928.200  39
   1  -2 -13 27532.2 923.462  14
  -1   2  13 30666.9 958.729  41
  -1   2  13 30241.7 966.938  10
   1  -2 -13 31426.8 1420.52   4
   1  -2 -13 30848.4 1790.86   6
   1  -2 -13 31352.7 1015.12  44
  -1   2  13 32065.3 1691.31  33
  -1   2  12 16296.8 1163.62  33
  -1   2  12 16767.3 710.356  10
  -1   2  12 17140.2 702.296  41
   1  -2 -12 17202.9 741.350  44
  -1   2  12 16905.5 678.283  39
   1  -2 -12 15156.6 1227.76   6
   1  -2 -12 16888.8 1001.09   4
  -1   2  11 33033.8 1589.95  33
   1  -2 -11 31763.0 1321.32   4
  -1   2  10-48.6201 143.835  33
   1  -2 -10 244.216 156.731   4
  -1   2   9 38268.5 1522.89  33
   1  -2  -9 38112.8 1302.52   4
  -1   2   8 67439.7 1892.79  33
   1  -2  -8 65374.4 1617.33   4
  -1   2   7 20700.1 989.426  33
   1  -2  -7 16753.3 787.622   4
  -1   2   6 81183.3 1841.85  33
   1  -2  -6 79274.2 1626.66   4
  -1   2   5 9646.14 585.509  33
   1  -2  -5 7367.51 481.478   4
  -1   2   4 28662.2 895.392  33
   1  -2  -4 27022.3 455.464   1
   1  -2  -3 38537.7 628.669   1
  -1   2   3 39993.4 870.575   2
  -1   2   3 37668.3 894.701  33
  -1   2   2 140775. 1418.66  33
   1  -2  -2 153256. 1594.19   6
  -1   2   1 216711. 1298.75   2
  -1   2   1 205389. 1479.15  33
  -1   2   0 222806. 1158.55   2
   1  -2   0 219946. 940.550  37
  -1   2  -1 149294. 1061.17   4
   1  -2   1 149990. 857.242  32
   1  -2   1 155292. 1174.87   6
   1  -2   1 145039. 883.949  37
  -1   2  -1 151585. 1305.82  34
  -1   2  -2 39312.1 642.543   4
   1  -2   2 41181.3 583.730  32
   1  -2   2 36460.7 663.097   6
  -1   2  -2 41025.0 671.077  35
   1  -2   2 37183.2 617.406  37
  -1   2  -3 16453.0 522.464  35
   1  -2   3 17133.7 484.952  32
  -1   2  -4 36262.6 903.510   4
   1  -2   4 40379.5 994.750  37
   1  -2   5 117838. 1841.48  37
   1  -2   5 115856. 1502.55   1
   1  -2   6 49980.6 1272.31  37
   1  -2   6 48314.7 1347.29  33
  -1   2  -6 50038.3 1030.14   7
  -1   2  -6 56552.3 1514.04   4
   1  -2   6 55707.0 1066.89   1
   1  -2   7 22633.8 904.724  37
   1  -2   7 22924.1 1025.38  33
  -1   2  -7 22935.1 756.255   7
  -1   2  -7 21477.4 969.598   4
   1  -2   7 23834.6 650.149   1
   1  -2   8 138692. 2677.70  33
   1  -2   8 132425. 2305.16  37
  -1   2  -8 133797. 1922.27   7
  -1   2  -9 68109.3 1828.64   4
   1  -2   9 65223.3 1708.57  37
  -1   2 -10 559.790 216.312   4
   1  -2  10 673.639 249.338  32
  -1   2 -11 12991.9 895.020   4
   1  -2  11 13813.8 996.000  32
  -1   2 -12 8683.17 765.671   4
   1  -2  12 8010.07 793.505  32
   1  -2  13 27072.8 869.952  38
  -1   2 -13 27687.5 922.139  14
   1  -2  13 26110.7 907.628  30
  -1   2 -13 27801.3 1416.00   4
   1  -2  13 26791.1 876.969  41
   1  -2  13 25754.2 1489.63  32
   1  -2  13 26116.9 834.664  10
   1  -2  14 15483.8 670.990  38
   1  -2  14 16047.0 725.514  30
  -1   2 -14 16809.2 729.054  14
  -1   2 -14 16687.3 738.476  44
   1  -2  14 17227.4 724.413  41
   1  -2  14 15676.5 651.377  10
   1  -2  15 609.330 164.980  38
   1  -2  15 753.912 182.256  30
   1  -2  15 597.057 157.619  10
  -1   2 -15 883.134 194.135  44
   1  -2  15 842.304 185.634  41
  -1   2 -15 373.931 143.044  14
  -1   2 -16 4350.26 361.696  14
   1  -2  16 4468.93 375.645  30
   1  -2  16 4342.81 340.798  10
  -1   2 -16 5208.06 405.095  44
   1  -2  16 4540.41 412.516  28
   1  -2  16 4441.37 369.447  41
   1  -2  17 7953.13 457.099  41
  -1   2 -17 7098.84 411.324  14
   1  -2  17 7571.88 489.567  28
   1  -2  17 8044.90 460.056  30
  -1   2 -17 7973.46 429.574  40
   1  -2  17 7544.15 401.395  10
  -1   2 -17 8077.64 473.085  44
   1  -2  18 32861.9 825.305  41
   1  -2  18 32644.9 890.968  28
   1  -2  18 32480.9 780.683  30
   1  -2  18 31675.0 718.064  10
  -1   2 -18 32521.7 744.090  40
  -1   2 -18 31962.4 831.094  44
   1  -2  19 22851.8 568.924  11
   1  -2  19 24419.5 660.701  28
   1  -2  19 22203.7 592.148  41
  -1   2 -19 22373.2 607.820  44
   1  -2  20 1255.95 123.763  28
   1  -2  20 1299.57 126.827  41
  -1   2 -20 1174.06 124.190  44
  -1   1  19 37817.3 703.043  10
   1  -1 -19 36697.9 635.834  40
  -1   1  19 38446.3 703.884  41
   1  -1 -19 37147.3 745.786  44
   1  -1 -18 32937.6 824.984  44
  -1   1  18 34954.6 799.571  28
  -1   1  18 34394.9 802.001  10
  -1   1  18 35282.3 813.573  41
   1  -1 -18 33110.8 757.305  40
   1  -1 -17 37264.8 923.514  40
   1  -1 -17 35561.2 952.396  44
  -1   1  17 36281.2 924.846  41
  -1   1  17 37560.2 939.003  10
  -1   1  17 37387.5 960.513  28
   1  -1 -16 24582.8 821.553  40
   1  -1 -16 25769.7 874.351  44
  -1   1  16 26027.1 848.224  41
  -1   1  16 23236.7 801.359  10
  -1   1  16 26926.1 891.421  28
  -1   1  15 189.302 148.017  10
   1  -1 -15 20.4392 127.845  40
  -1   1  15 152.433 113.060  41
   1  -1 -15 306.907 145.099  44
  -1   1  14 19898.3 783.215  10
   1  -1 -14 19295.3 785.371  40
   1  -1 -14 17296.3 757.627  44
  -1   1  14 19682.6 779.072  41
  -1   1  13 3111.46 320.185  10
  -1   1  13 3480.58 344.655  41
  -1   1  13 3624.20 561.071  33
  -1   1  13 2788.14 617.564  32
   1  -1 -13 2979.65 331.772  44
   1  -1 -13 3223.89 459.384   4
   1  -1 -13 2838.45 578.193   6
   1  -1 -12 28186.6 1300.47   4
  -1   1  12 25946.6 1439.88  33
   1  -1 -11 6012.94 581.517   4
  -1   1  11 5182.60 621.991  33
   1  -1 -10 51042.4 1588.29   4
  -1   1  10 55105.0 1869.85  33
   1  -1  -9 59016.5 1612.18   4
  -1   1   9 64909.9 1899.26  33
   1  -1  -8 3112.00 371.067   4
  -1   1   8 2711.67 387.113  33
   1  -1  -7 3666.34 380.807   4
  -1   1   7 3492.94 408.600  33
   1  -1  -6 101398. 1829.20   4
  -1   1   6 88632.3 1793.73  33
  -1   1   5 4525.11 119.634   3
  -1   1   5 5021.77 417.906  33
  -1   1   4 30589.7 457.075   3
  -1   1   4 30546.1 884.709  33
  -1   1   3 4622.98 300.490  33
  -1   1   3 4086.00 275.937   2
  -1   1   2 40005.2 674.678  33
  -1   1   2 39501.4 654.059   2
   1  -1  -1 153879. 1009.77   6
  -1   1   1 153685. 1015.09   2
   1  -1   0 231695. 988.646   6
  -1   1   0 232947. 1127.46   4
   1  -1   1 159313. 994.957  37
  -1   1  -1 167022. 1065.63   4
  -1   1  -2 48166.8 709.894   4
   1  -1   2 50018.0 710.090  37
   1  -1   3 321.272 99.3463  37
  -1   1  -3 407.475 107.021   4
   1  -1   4 13223.3 600.114  33
  -1   1  -4 14108.9 412.549   7
  -1   1  -5 39406.8 425.846   3
  -1   1  -5 37103.7 1141.28   4
   1  -1   5 39398.5 1140.64  33
   1  -1   5 39184.3 693.159   1
  -1   1  -5 37568.7 757.292   7
   1  -1   6 24265.4 902.816  37
   1  -1   6 20900.0 901.891  33
   1  -1   6 24939.3 526.758   1
  -1   1  -6 21247.3 626.026   7
   1  -1   7 23529.0 947.247  37
  -1   1  -7 22348.8 959.589   4
   1  -1   7 24892.6 1066.86  33
   1  -1   8 66915.1 1667.71  37
  -1   1  -8 65060.6 1695.83   4
   1  -1   8 66230.8 1848.16  33
   1  -1   9 22481.1 1034.67  37
   1  -1   9 24798.4 1212.57  33
  -1   1 -10 4412.55 502.078   4
   1  -1  10 4237.40 551.709  33
  -1   1 -11 32846.7 1396.40   4
   1  -1  11 31043.3 1532.94  33
  -1   1 -12 21220.4 1175.08   4
   1  -1  12 18036.9 1240.31  32
   1  -1  13 2379.55 282.341  10
   1  -1  13 2429.07 278.677  38
   1  -1  13 1778.87 402.178  32
  -1   1 -13 2246.01 281.052  14
  -1   1 -13 2330.82 291.435  44
  -1   1 -13 1826.25 393.295   4
   1  -1  13 2381.82 283.551  41
   1  -1  14 5866.67 432.743  41
   1  -1  14 5407.86 424.775  30
  -1   1 -14 5500.27 426.888  14
   1  -1  14 5001.25 386.427  10
   1  -1  14 5468.50 405.486  38
  -1   1 -14 6434.22 463.464  44
   1  -1  15 18706.8 740.946  41
   1  -1  15 18147.0 738.431  30
  -1   1 -15 18173.7 747.473  14
   1  -1  15 17109.2 683.411  10
  -1   1 -15 17557.0 741.991  44
   1  -1  15 17619.0 687.723  38
  -1   1 -16 7849.49 453.238  40
   1  -1  16 8615.51 543.514  28
   1  -1  16 7920.40 471.910  41
  -1   1 -16 7730.89 487.526  44
  -1   1 -16 7234.50 454.563  14
   1  -1  16 7753.98 446.917  10
   1  -1  16 8143.87 477.065  30
   1  -1  17 837.197 164.974  30
   1  -1  17 762.244 195.292  28
   1  -1  17 949.728 175.280  41
  -1   1 -17 873.102 168.515  14
   1  -1  17 992.803 167.695  10
  -1   1 -17 880.062 167.917  40
  -1   1 -17 1058.13 191.298  44
  -1   1 -18 187.587 108.729  44
   1  -1  18 132.262 113.547  28
   1  -1  18 301.064 125.541  41
   1  -1  18 320.255 102.875  10
   1  -1  19 1493.73 143.173  10
  -1   1 -19 1275.16 163.167  44
   1  -1  19 1397.55 177.705  28
   1  -1  19 1335.58 158.866  41
   1   0 -20 13423.0 374.832  44
  -1   0  20 13741.3 357.870  41
  -1   0  19 26074.1 601.010  10
  -1   0  19 27234.0 609.033  28
   1   0 -19 26820.3 668.386  44
  -1   0  19 28073.8 660.297  41
   1   0 -19 26262.9 601.784  40
  -1   0  18 15727.0 558.406  10
  -1   0  18 16782.7 598.143  28
   1   0 -18 17211.3 618.818  44
  -1   0  18 17364.5 607.523  41
   1   0 -18 16773.2 579.964  40
  -1   0  18 17512.5 630.314  16
  -1   0  17 25259.4 823.369  28
  -1   0  17 22946.0 770.981  41
   1   0 -17 24049.7 776.178  40
  -1   0  17 23313.6 748.286  10
   1   0 -17 24698.9 814.099  44
  -1   0  16 21778.7 840.228  28
  -1   0  16 23705.6 837.517  41
   1   0 -16 23304.8 827.456  40
   1   0 -16 22079.8 818.328  44
  -1   0  16 22674.8 791.327  10
  -1   0  15 12490.2 613.028  10
  -1   0  15 12644.6 658.795  28
  -1   0  15 12540.9 630.059  41
   1   0 -15 12027.1 626.050  44
   1   0 -14 14151.0 683.084  44
  -1   0  14 16548.0 703.569  10
  -1   0  14 15153.7 695.106  41
  -1   0  13 56864.8 1279.73  10
   1   0 -13 49783.2 1801.60   4
  -1   0  13 52106.3 1252.27  41
  -1   0  13 55104.9 2254.67  32
   1   0 -13 52593.9 1292.25  44
   1   0 -12 33580.6 1418.65   4
  -1   0  12 31832.8 1653.44  32
  -1   0  12 31951.1 1560.57  33
   1   0 -11 26391.3 1201.70   4
  -1   0  11 27611.7 1436.50  32
  -1   0  11 27238.2 1367.99  33
   1   0 -10 78707.6 1955.47   4
  -1   0  10 72462.2 2082.14  33
   1   0  -9 23308.5 1008.33   4
  -1   0   9 22758.6 1095.80  33
   1   0  -8 21611.3 923.686   4
  -1   0   8 22108.9 1012.10  33
   1   0  -7 402.371 167.531   4
  -1   0   7 591.205 186.313  33
   1   0  -6 15751.1 719.547   4
  -1   0   6 16466.6 746.245  33
   1   0  -5 150273. 2120.54   4
   1   0  -5 150570. 1889.06   7
  -1   0   5 148092. 1999.49  33
   1   0  -4 30304.7 793.680   7
  -1   0   4 31045.0 464.114   3
   1   0  -4 31514.2 820.463   4
  -1   0   4 31957.0 829.427  33
   1   0  -3 70987.9 1110.77   7
  -1   0   3 68619.3 726.294   3
  -1   0   3 69171.9 1053.17   2
  -1   0   2 243696. 1456.37   3
  -1   0   2 249804. 1527.85  33
  -1   0   1 408607. 1552.04  32
   1   0  -1 427808. 2077.44   7
   1   0  -1 422031. 1329.33  35
  -1   0   1 412646. 1560.24   2
  -1   0   1 411008. 1904.85   3
  -1   0   0 491760. 1561.23   2
  -1   0   0 489141. 2129.07   3
  -1   0  -1 229488. 1195.52   4
  -1   0  -1 233493. 1411.32   3
   1   0   2 107477. 1340.58  33
  -1   0  -2 105381. 1048.92   4
   1   0   3 84080.2 1033.38   5
   1   0   3 85994.8 1204.58  37
  -1   0  -3 83972.7 760.886   3
   1   0   4 1908.48 189.735   5
   1   0   4 1205.37 205.454  37
   1   0   4 1505.41 239.496  33
  -1   0  -4 1998.88 256.396   4
  -1   0  -4 1587.71 107.275   3
   1   0   5 80954.3 1642.41  33
  -1   0  -5 85085.7 1709.16   4
   1   0   5 85734.3 1678.68  37
   1   0   6 924.054 234.182  37
  -1   0  -6 852.172 229.943   4
   1   0   6 637.569 200.330  33
   1   0   7 69263.1 1648.62  37
   1   0   7 72534.1 1828.93  33
   1   0   8 2584.13 356.273  37
  -1   0  -8 2438.71 337.753   4
   1   0   8 3226.60 439.415  33
   1   0   9 37000.2 1343.17  37
   1   0   9 34585.6 1448.94  33
  -1   0 -10 5977.60 573.301   4
   1   0  10 6009.40 654.070  33
  -1   0 -11 126722. 2700.80   4
   1   0  11 125594. 3117.12  33
   1   0  12 42639.6 1918.05  33
  -1   0 -12 44473.8 1172.18  14
   1   0  12 42273.9 1074.61  41
  -1   0 -12 43976.4 1665.61   4
  -1   0 -12 45361.5 1168.10  44
   1   0  12 43394.3 1086.93  10
   1   0  13 42574.8 1100.34  10
   1   0  13 42667.3 1071.62  38
   1   0  13 40811.4 1984.87  32
  -1   0 -13 44297.2 1194.22  14
   1   0  13 43143.4 1112.60  41
  -1   0 -13 42481.2 1159.28  44
  -1   0 -13 40560.0 1667.81   4
   1   0  14 5457.27 418.248  41
  -1   0 -14 6213.61 461.679  44
  -1   0 -14 5832.27 453.607  14
   1   0  14 5386.65 419.665  30
   1   0  14 5678.24 415.718  10
   1   0  14 5613.85 400.002  38
   1   0  15 3340.48 326.310  30
  -1   0 -15 3107.45 322.902  14
  -1   0 -15 3099.16 326.336  44
  -1   0 -15 3207.30 302.032  40
   1   0  15 3701.84 337.936  41
   1   0  15 2930.34 301.669  10
   1   0  16 6306.52 399.260  30
  -1   0 -16 6267.17 433.316  44
   1   0  16 5936.12 393.600  10
  -1   0 -16 6603.30 398.013  40
   1   0  16 6374.15 418.882  41
  -1   0 -16 6249.34 422.852  14
   1   0  17 10080.8 463.800  10
  -1   0 -17 10033.0 500.564  44
   1   0  17 10855.3 543.085  28
   1   0  17 10523.0 492.099  41
  -1   0 -17 10254.3 488.673  14
  -1   0 -18 4488.36 276.018  14
   1   0  18 4795.19 299.210  41
   1   0  18 4490.85 278.455  10
  -1   0 -18 4756.10 311.576  44
   1   0  18 4582.83 319.151  28
   1   0  19 4498.44 254.056  28
   1   0  19 4735.76 243.994  41
  -1   0 -19 4461.06 250.875  44
   1   0  19 4574.94 222.735  10
  -1  -1  20 7324.93 310.752  27
  -1  -1  20 7541.76 300.508  41
   1   1 -20 7400.16 262.850  40
   1   1 -20 8003.18 313.111  44
  -1  -1  19 12497.3 423.968  10
  -1  -1  19 13151.8 472.888  28
  -1  -1  19 12543.8 471.083  41
  -1  -1  19 12465.9 483.670  16
   1   1 -19 12329.7 448.709  40
   1   1 -19 12424.8 476.787  44
  -1  -1  18 25176.3 758.650  41
  -1  -1  18 24237.6 751.500  28
  -1  -1  18 23339.9 675.376  10
  -1  -1  18 24343.5 692.049  11
   1   1 -18 24422.1 729.361  40
   1   1 -18 24119.0 745.455  44
  -1  -1  17 1396.99 223.130  41
  -1  -1  17 1105.10 186.855  10
  -1  -1  17 1036.13 203.023  28
   1   1 -17 1106.85 196.875  44
   1   1 -17 1209.63 213.591  40
  -1  -1  16 4960.48 422.409  28
   1   1 -16 4651.12 392.480  44
  -1  -1  16 4998.46 397.327  41
  -1  -1  16 4812.32 371.048  30
  -1  -1  16 4295.86 358.507  10
  -1  -1  15 15632.7 742.644  28
   1   1 -15 15218.9 702.162  44
  -1  -1  15 14929.2 691.413  41
  -1  -1  15 15193.3 695.107  30
  -1  -1  15 14368.5 647.237  10
  -1  -1  14 36351.2 1128.80  28
  -1  -1  14 36959.5 1080.04  30
  -1  -1  14 37258.1 1033.72  10
  -1  -1  14 36467.2 1074.85  41
   1   1 -14 35265.0 1061.06  44
   1   1 -13 117543. 1889.71  44
  -1  -1  13 110590. 3153.24  32
   1   1 -13 101813. 2590.33   4
  -1  -1  13 108643. 1806.45  41
  -1  -1  13 109845. 1748.06  10
  -1  -1  13 112991. 1802.88  38
  -1  -1  13 107541. 1807.21  30
   1   1 -12 56640.7 1844.53   4
  -1  -1  12 60672.7 2224.14  32
   1   1 -11 58170.9 1785.13   4
  -1  -1  11 63544.5 2156.92  32
  -1  -1  10 91905.2 2438.79  32
  -1  -1  10 89705.6 2302.69  33
   1   1  -9 19636.8 932.826   4
  -1  -1   9 22513.6 1076.85  33
  -1  -1   9 23239.8 1147.62  32
  -1  -1   8 270533. 3630.72  32
  -1  -1   8 260844. 3403.99  33
   1   1  -8 266546. 3070.48   7
  -1  -1   7 1472.71 265.126  33
  -1  -1   7 1468.91 299.988  32
   1   1  -7 1631.94 260.855   4
   1   1  -7 1688.76 242.604   7
   1   1  -6 15871.7 677.243   7
  -1  -1   6 15034.8 715.535  33
  -1  -1   6 14488.7 734.500  32
   1   1  -6 15666.3 710.443   4
  -1  -1   6 15138.0 488.401   1
   1   1  -5 15540.5 633.090   7
  -1  -1   5 14551.1 633.266  32
  -1  -1   5 15373.6 621.557  33
  -1  -1   5 15177.3 428.506   3
  -1  -1   5 14955.4 510.410   1
   1   1  -4 5346.07 351.225   7
  -1  -1   4 4745.73 252.673   3
   1   1  -4 4845.71 351.717   4
  -1  -1   4 5302.66 380.050   2
  -1  -1   4 4891.07 311.850   1
  -1  -1   4 5207.07 339.954  32
  -1  -1   4 5047.38 310.118  33
  -1  -1   3 36005.1 685.518   3
   1   1  -3 36311.7 721.349  35
   1   1  -3 37726.6 584.751  34
  -1  -1   3 38024.7 770.475   2
  -1  -1   3 39449.7 872.670   1
  -1  -1   3 35956.0 744.409  32
  -1  -1   2 40803.9 735.905   3
  -1  -1   2 40622.4 687.998  32
  -1  -1   2 40655.9 609.536   2
  -1  -1   2 42617.3 936.423   1
  -1  -1   1 177.669 40.9801   6
  -1  -1   1 307.175 77.3704  32
  -1  -1   1 383.878 126.610   1
  -1  -1   1 190.196 45.1856   2
  -1  -1   0 15258.0 461.799   3
  -1  -1   0 16845.1 337.714   6
   1   1   0 16123.2 331.480  36
   1   1   0 15078.9 303.201  37
   1   1   0 15683.2 321.211  33
  -1  -1   0 17104.2 410.524  32
  -1  -1   0 16173.2 277.716   2
  -1  -1   0 15530.1 493.716   1
   1   1   1 25852.2 447.288  37
  -1  -1  -1 25537.8 601.820   1
  -1  -1  -1 26180.5 387.394   4
   1   1   1 26085.4 547.019  33
  -1  -1  -2 51.2204 59.9430   4
  -1  -1  -2 45.7037 76.5611   3
   1   1   2 121.058 68.9171  37
   1   1   3 9363.81 436.628   5
   1   1   3 8060.91 388.077  37
  -1  -1  -3 8862.36 323.374   3
  -1  -1  -3 9989.38 433.242   4
   1   1   3 8759.97 480.415  33
   1   1   4 1517.92 200.726   5
   1   1   4 1149.87 204.580  37
   1   1   4 871.298 213.414  33
  -1  -1  -4 777.498 107.151   3
  -1  -1  -4 979.511 199.982   4
   1   1   5 19804.3 705.831   5
   1   1   5 18286.4 829.819  33
  -1  -1  -5 20740.2 816.654   4
   1   1   5 19431.0 816.484  37
  -1  -1  -6 104234. 1890.75   4
   1   1   6 104213. 1934.28  37
   1   1   6 99538.0 2063.95  33
  -1  -1  -7 99430.8 1918.45   4
   1   1   7 96868.0 2176.41  33
  -1  -1  -8 79531.8 1811.55   4
   1   1   8 76209.2 2063.98  33
  -1  -1  -9 76126.2 1868.89   4
   1   1   9 71623.9 2154.04  33
  -1  -1 -10 20722.0 1033.98   4
   1   1  10 18846.8 1180.73  33
  -1  -1 -11 3155.31 423.917   4
   1   1  11 2595.38 480.426  33
   1   1  12 14762.6 1143.17  33
  -1  -1 -12 14440.9 948.496   4
  -1  -1 -12 15986.1 704.006  44
   1   1  12 14719.9 643.879  41
  -1  -1 -12 15305.3 705.021  14
   1   1  12 14241.4 649.374  10
   1   1  13 15761.7 637.300  38
  -1  -1 -13 13277.7 674.763  14
   1   1  13 14667.3 663.196  10
  -1  -1 -13 15124.3 659.568  40
   1   1  13 14445.7 651.920  41
  -1  -1 -13 13482.8 662.029  44
  -1  -1 -14 5888.17 457.783  14
   1   1  14 6741.00 452.176  10
  -1  -1 -14 6256.62 420.888  40
   1   1  14 6210.71 428.733  41
  -1  -1 -14 6035.52 447.164  44
  -1  -1 -15 10225.6 566.200  14
   1   1  15 9964.23 527.975  10
  -1  -1 -15 9686.07 491.717  40
  -1  -1 -15 10654.4 567.216  44
   1   1  15 10206.3 532.453  41
   1   1  16 28758.0 834.071  41
  -1  -1 -16 29569.4 883.986  14
   1   1  16 29684.8 848.748  10
  -1  -1 -16 30429.7 895.604  44
   1   1  17 10052.9 502.030  28
   1   1  17 9067.15 431.685  41
  -1  -1 -17 9407.94 450.531  14
   1   1  17 10061.1 453.870  10
  -1  -1 -17 9632.71 467.162  44
  -1  -1 -18 316.980 95.5139  14
   1   1  18 285.126 109.525  28
  -1  -1 -18 392.382 118.667  44
   1   1  18 396.728 111.000  41
   1   1  18 54.4165 98.2383  16
   1   1  18 307.263 98.8169  10
   1   1  19 625.639 92.5287  10
  -1  -1 -19 368.415 83.9532  44
   1   1  19 379.366 79.3342  41
  -1  -2  20 27543.2 608.989  27
   1   2 -20 31225.5 625.823  44
  -1  -2  20 29565.4 616.810  41
   1   2 -20 29653.3 567.020  40
  -1  -2  20 29201.3 546.515  28
  -1  -2  20 28073.8 587.125  16
  -1  -2  19 44750.8 913.210  16
   1   2 -19 42028.2 878.844  44
  -1  -2  19 47869.9 935.828  28
   1   2 -19 45274.5 884.358  40
  -1  -2  19 45326.5 911.535  41
  -1  -2  19 43667.0 766.118  10
  -1  -2  19 47275.6 856.753  11
  -1  -2  18 39757.9 892.577  30
  -1  -2  18 37393.2 839.298  10
  -1  -2  18 40297.6 949.828  11
  -1  -2  18 37147.7 964.016  28
  -1  -2  18 38279.3 952.960  41
   1   2 -18 39328.8 962.304  44
   1   2 -18 39981.0 960.021  40
  -1  -2  17 4803.36 350.409  10
  -1  -2  17 5363.53 396.526  41
  -1  -2  17 5310.15 421.377  28
  -1  -2  17 4846.66 366.222  30
   1   2 -17 5715.78 411.787  44
  -1  -2  16 510.713 157.338  10
  -1  -2  16 451.950 159.926  41
  -1  -2  16 782.308 216.565  28
  -1  -2  16 449.838 158.589   8
  -1  -2  16 680.832 169.679  30
   1   2 -16 400.175 146.697  44
  -1  -2  15 328.126 155.059  10
  -1  -2  15 88.7154 139.433   8
  -1  -2  15 122.386 155.287  28
  -1  -2  15 334.277 162.960  41
   1   2 -15 204.974 129.736  44
  -1  -2  15 153.611 117.159  30
   1   2 -14 392.756 152.412  44
  -1  -2  14 107.031 139.744   8
  -1  -2  14 493.042 159.117  38
   1   2 -14 489.746 242.497   4
  -1  -2  14 460.639 266.106  32
  -1  -2  14 895.758 212.109  28
  -1  -2  14 460.013 138.647  10
  -1  -2  14 397.412 135.965  30
  -1  -2  14 537.387 171.291  41
  -1  -2  13 3075.69 324.318  41
   1   2 -13 3075.98 332.678  44
  -1  -2  13 2928.87 348.810  28
  -1  -2  13 2531.84 285.561  10
  -1  -2  13 2828.66 316.567   8
  -1  -2  13 2637.19 303.485  38
   1   2 -13 2505.12 435.358   4
  -1  -2  13 2274.01 288.993  30
  -1  -2  13 1931.83 471.395  32
  -1  -2  12 34027.6 1683.67  32
   1   2 -12 34449.3 1453.64   4
  -1  -2  11 34238.4 1594.00  32
   1   2 -11 33355.5 1352.78   4
  -1  -2  10 44905.3 1719.33  32
   1   2 -10 42803.7 1448.51   4
   1   2  -9 54751.6 1545.58   4
   1   2  -9 57980.5 1562.34   7
  -1  -2   9 55181.2 1798.13  32
   1   2  -8 41064.8 1260.96   4
  -1  -2   8 36576.6 1357.39  32
   1   2  -8 39002.5 1222.69   7
  -1  -2   7 50717.2 1440.56  32
   1   2  -7 51807.5 1342.19   4
  -1  -2   7 49540.6 1076.80   1
   1   2  -7 52785.9 1354.42   7
  -1  -2   6 23295.3 882.653  32
   1   2  -6 23665.3 864.756   4
  -1  -2   6 23511.4 761.756   1
   1   2  -6 22786.7 835.976   7
  -1  -2   5 4834.31 320.015   3
   1   2  -5 5787.53 409.449   4
  -1  -2   5 4919.62 371.084   1
  -1  -2   5 4758.15 377.954  32
   1   2  -5 4707.14 360.924  35
  -1  -2   4 34015.6 819.625   3
   1   2  -4 34415.2 908.560   4
   1   2  -4 33671.9 723.747  34
   1   2  -4 32952.8 822.375  35
  -1  -2   4 33714.1 972.830   1
  -1  -2   4 34057.2 850.559  32
  -1  -2   3 785.435 167.889   3
   1   2  -3 672.462 151.111   4
  -1  -2   3 380.306 123.490  32
   1   2  -3 353.670 91.0669  34
   1   2  -3 294.506 99.0268  35
  -1  -2   3 512.888 219.023   1
  -1  -2   3 413.051 125.788   2
  -1  -2   3 339.710 87.2552   6
  -1  -2   2 77484.1 1060.14  32
  -1  -2   2 76078.4 1293.30   3
  -1  -2   2 76352.2 1570.30   1
  -1  -2   2 75007.1 820.007   2
  -1  -2   2 75546.5 843.517   6
  -1  -2   1 158166. 1477.08  32
  -1  -2   1 158631. 824.104   2
  -1  -2   1 157444. 1226.37   6
  -1  -2   0 153445. 1821.60   3
  -1  -2   0 153160. 1335.43   6
  -1  -2   0 143343. 1838.26   1
  -1  -2   0 151148. 814.421   2
   1   2   0 142529. 970.117  37
   1   2   0 151918. 1316.70  33
   1   2   1 140555. 1036.10  36
   1   2   1 132407. 1424.33  33
  -1  -2  -1 143176. 823.707   4
  -1  -2  -1 148661. 1705.12   3
   1   2   1 147085. 1133.34  37
  -1  -2  -1 133831. 1662.86   1
  -1  -2  -1 144987. 1523.99   6
   1   2   2 36923.6 878.058  33
  -1  -2  -2 39528.7 626.956   4
  -1  -2  -2 39503.7 863.883   3
   1   2   2 39994.7 729.554  37
  -1  -2  -2 36391.7 833.734   1
  -1  -2  -2 35746.4 892.051   6
   1   2   2 40548.4 984.928   5
   1   2   3 12766.7 599.188  33
  -1  -2  -3 12115.6 471.958   3
  -1  -2  -3 12755.6 467.441   4
   1   2   3 12523.1 511.178  37
  -1  -2  -3 10765.0 435.039   1
   1   2   3 12109.2 577.520   5
   1   2   4 44466.2 1142.83   5
   1   2   4 45581.6 1253.87  33
   1   2   4 47259.9 1171.98  37
  -1  -2  -5 11157.8 582.183   4
   1   2   5 10888.2 596.492   5
   1   2   5 9477.47 649.624  33
   1   2   5 9314.10 591.026  37
   1   2   6 11297.7 761.401  33
   1   2   6 11728.5 679.568  37
   1   2   7 2966.19 419.985  33
   1   2   7 3278.50 403.856  37
  -1  -2  -7 3551.55 376.218   4
   1   2   8 6874.40 663.683  33
   1   2   8 7684.69 604.878  37
  -1  -2  -8 8021.18 575.558   4
   1   2   9 1958.94 407.075  33
  -1  -2  -9 1912.10 316.603   4
  -1  -2 -10 17884.7 958.238   4
  -1  -2 -10 15940.3 1216.65   6
   1   2  10 17625.1 1176.21  33
   1   2  11 16959.3 694.311  10
  -1  -2 -11 14313.8 895.524   4
  -1  -2 -11 14136.8 1196.95   6
   1   2  11 15581.5 1166.80  33
  -1  -2 -11 14552.0 688.654  14
  -1  -2 -11 15988.7 692.998  44
   1   2  12 65398.7 1327.95  39
   1   2  12 64510.5 1376.44  10
  -1  -2 -12 66251.7 2016.62   4
  -1  -2 -12 71313.4 1546.47  14
  -1  -2 -12 64710.8 1421.73  44
  -1  -2 -12 62576.1 2549.34   6
   1   2  12 66349.4 2486.19  33
  -1  -2 -12 67342.9 1443.82  31
   1   2  12 68253.0 1363.53  41
  -1  -2 -13 69267.0 1473.66  44
   1   2  13 74060.0 1475.90  10
   1   2  13 71079.1 1360.03  39
  -1  -2 -13 66744.6 1500.40  14
   1   2  13 76182.1 1453.80  41
  -1  -2 -14 20760.0 798.635  44
   1   2  14 21260.9 785.667  10
   1   2  14 20802.4 715.735  39
  -1  -2 -14 19806.4 812.363  14
   1   2  14 21752.5 768.288  41
   1   2  15 9438.23 505.116  10
   1   2  15 10524.3 522.962  41
  -1  -2 -15 9979.60 552.243  14
  -1  -2 -15 10277.9 542.211  44
   1   2  16 10872.6 501.551  10
   1   2  16 11044.0 491.470  41
  -1  -2 -16 11809.5 543.615  44
  -1  -2 -16 12259.3 560.641  14
   1   2  17-110.076 132.858  16
   1   2  17 109.994 114.110  28
   1   2  17 175.116 102.638  10
   1   2  17 241.639 101.272  41
  -1  -2 -17 249.731 113.081  14
  -1  -2 -17 54.9796 89.3082  44
   1   2  18 5045.96 262.925  10
   1   2  18 4772.31 236.127  41
  -1  -2 -18 5035.42 269.520  44
  -1  -2 -18 5267.41 254.036  14
   1   2  18 4781.68 266.124  28
  -1  -3  20 1326.19 158.338  28
  -1  -3  20 1131.49 122.868  11
  -1  -3  20 1111.50 148.809  27
  -1  -3  20 822.879 151.781  16
  -1  -3  20 1220.23 147.537  41
   1   3 -20 1118.49 144.135  44
   1   3 -20 1227.68 145.404  40
   1   3 -19 245.444 107.101  44
  -1  -3  19 243.828 137.995  16
  -1  -3  19 482.066 136.516  41
  -1  -3  19 284.176 111.716  30
  -1  -3  19 369.952 143.777  27
  -1  -3  19 383.593 137.502  28
   1   3 -19 114.821 116.281  40
  -1  -3  19 168.053 102.349  11
  -1  -3  18 241.020 111.211  30
  -1  -3  18 237.981 118.762   8
  -1  -3  18 46.2431 118.856  11
  -1  -3  18 145.844 116.919  41
   1   3 -18 73.2571 129.071  44
  -1  -3  18 64.4691 133.586  28
  -1  -3  17 3746.05 296.662  10
  -1  -3  17 4375.43 324.159   8
  -1  -3  17 4432.20 361.880  41
  -1  -3  17 3936.32 372.496  28
  -1  -3  17 3593.99 335.945  30
   1   3 -17 4236.95 358.304  44
  -1  -3  16 464.923 154.503  30
  -1  -3  16 205.336 158.148   8
  -1  -3  16 362.922 157.237  28
  -1  -3  16 667.610 171.104  10
  -1  -3  16 552.047 166.104  41
   1   3 -16 373.546 135.727  44
  -1  -3  15 28081.1 1014.86  28
  -1  -3  15 27924.3 861.456  10
   1   3 -15 28197.9 941.040  44
  -1  -3  15 25121.7 888.136   8
  -1  -3  15 28464.0 944.368  41
  -1  -3  15 27381.6 966.090  30
  -1  -3  14 15786.9 704.439  41
  -1  -3  14 14946.5 642.469  10
  -1  -3  14 15970.9 701.412  38
   1   3 -14 14270.8 1025.45   4
  -1  -3  14 14285.7 655.350   8
  -1  -3  14 14464.3 709.183  30
  -1  -3  14 15155.7 752.901  28
  -1  -3  14 14414.3 1184.09  32
   1   3 -14 16573.1 726.352  44
  -1  -3  13 60589.3 1345.01  38
   1   3 -13 60015.2 2010.24   4
  -1  -3  13 62887.8 2405.01  32
  -1  -3  13 65572.5 1355.83   8
  -1  -3  13 62168.4 1480.35  28
  -1  -3  13 61990.6 1363.82  41
  -1  -3  13 60669.6 1414.65  30
   1   3 -12 197274. 3497.37   4
  -1  -3  12 268027. 4736.70  32
   1   3 -11 357962. 4414.88   7
  -1  -3  11 356956. 5185.28  32
   1   3 -10 240138. 3468.57   4
   1   3 -10 245067. 3511.40   7
  -1  -3  10 245758. 4097.06  32
   1   3  -9 90559.8 2005.25   4
   1   3  -9 89513.0 2044.46   7
  -1  -3   9 92236.2 2347.13  32
   1   3  -8 49236.5 1397.88   4
  -1  -3   8 47952.4 1242.60   1
  -1  -3   8 46555.9 1521.84  32
  -1  -3   7 42250.1 1316.53  32
   1   3  -7 44238.1 1285.51   7
  -1  -3   7 43260.7 1194.50   1
   1   3  -6 30610.3 989.006   4
   1   3  -6 31087.4 1015.55  35
  -1  -3   6 31390.9 1044.50   1
  -1  -3   6 31788.7 1028.43  32
   1   3  -5 14140.6 632.539   4
  -1  -3   5 12230.8 588.974  32
  -1  -3   5 13195.0 705.799   1
   1   3  -5 12001.8 576.198  35
   1   3  -5 12799.0 537.298  34
   1   3  -4 76980.9 1311.63  35
   1   3  -4 80138.0 1268.99  34
  -1  -3   4 79556.8 1509.16   3
  -1  -3   4 77906.7 1170.63   6
  -1  -3   4 78522.1 1772.17   1
  -1  -3   4 77419.2 1362.71  32
   1   3  -3 84837.7 1235.74   4
  -1  -3   3 82001.2 1577.67   3
  -1  -3   3 82681.3 1100.07   6
  -1  -3   3 87108.3 1985.00   1
  -1  -3   3 80162.6 1284.39  32
  -1  -3   2 3133.09 343.946   3
   1   3  -2 3373.04 188.906   4
  -1  -3   2 3334.80 263.858  32
  -1  -3   2 3408.63 225.072   6
  -1  -3   2 3364.62 428.910   1
   1   3  -1 12379.3 299.455  37
  -1  -3   1 13196.5 700.375   3
  -1  -3   1 12976.9 506.105  32
  -1  -3   1 12429.7 427.179   6
  -1  -3   1 12148.2 693.113   1
  -1  -3   0 10140.4 582.511   3
  -1  -3   0 10307.1 426.597   6
  -1  -3   0 9611.43 572.335   1
  -1  -3   0 9585.98 186.520   2
   1   3   0 9602.60 266.902  37
   1   3   0 9737.65 407.942  33
   1   3   1 4885.97 323.567  33
   1   3   1 5429.47 221.265  36
  -1  -3  -1 5640.22 415.216   3
  -1  -3  -1 4940.72 122.679   4
   1   3   1 5025.06 230.837  37
  -1  -3  -1 5409.75 344.615   6
  -1  -3  -1 4541.12 379.787   1
   1   3   2 3443.27 311.399  33
  -1  -3  -2 3430.79 177.380   4
  -1  -3  -2 3131.74 307.120   3
   1   3   2 3583.90 249.015  37
   1   3   2 3612.15 351.451   5
  -1  -3  -2 3452.55 323.362   6
  -1  -3  -2 3489.53 308.502   1
   1   3   3 38197.6 1116.52  33
  -1  -3  -3 38229.6 757.144   4
   1   3   3 40474.9 994.683  37
   1   3   3 40841.8 1177.33   5
  -1  -3  -3 38973.6 959.837   1
  -1  -3  -4 112862. 1594.40   4
   1   3   4 109683. 2079.74  33
   1   3   4 99643.6 1733.17  37
   1   3   4 100780. 1927.11   5
  -1  -3  -4 104142. 2094.12   6
  -1  -3  -5 106961. 1743.96   4
   1   3   5 101469. 2187.44  33
   1   3   5 91903.8 1760.34  37
  -1  -3  -5 93505.7 2197.06   6
   1   3   6 141598. 2849.25  33
   1   3   6 150853. 2356.32  37
  -1  -3  -6 142517. 2966.70   6
  -1  -3  -7 279005. 3129.39   4
   1   3   7 245451. 3915.89  33
  -1  -3  -7 238828. 4096.25   6
   1   3   7 273430. 3328.68  37
   1   3   8 86218.9 2443.95  33
  -1  -3  -8 87301.0 1868.09   4
   1   3   9 7838.11 788.404  33
  -1  -3  -9 9168.22 652.513   4
  -1  -3  -9 7127.94 818.134   6
   1   3  10 499.700 280.732  33
  -1  -3 -10 1002.54 416.163   6
  -1  -3 -10 568.830 196.583   4
   1   3  11 11146.8 581.043  10
  -1  -3 -11 11724.5 643.204  14
  -1  -3 -11 12661.2 1121.48   6
  -1  -3 -11 11277.1 596.326  44
   1   3  11 11605.2 562.533  41
  -1  -3 -11 12150.9 605.374  25
   1   3  11 10161.3 969.277  33
  -1  -3 -11 11902.2 623.179  31
   1   3  12 44620.2 1151.12  10
  -1  -3 -12 43637.0 1165.65  44
  -1  -3 -12 47233.0 1278.44  14
  -1  -3 -12 45404.4 1166.81  25
   1   3  12 49770.2 1147.89  41
   1   3  12 46761.5 1147.82  39
   1   3  13 6051.22 432.676  10
  -1  -3 -13 5475.34 424.863  44
  -1  -3 -13 6096.67 477.778  14
  -1  -3 -13 5849.46 448.559  25
   1   3  13 5815.58 405.049  41
   1   3  13 5969.84 410.700  39
   1   3  14 852.512 195.603  10
  -1  -3 -14 550.134 176.577  44
  -1  -3 -14 280.899 161.957  14
  -1  -3 -14 364.151 199.834  25
   1   3  14 478.062 152.312  41
   1   3  14 542.770 160.018  39
   1   3  15 619.508 175.921  10
  -1  -3 -15 668.478 169.639  44
  -1  -3 -15 677.482 180.446  14
   1   3  15 322.536 116.220  39
   1   3  15 487.903 139.106  41
   1   3  16 1730.01 192.493  41
  -1  -3 -16 1735.34 216.118  44
  -1  -3 -16 1898.01 234.223  14
   1   3  16 1673.53 206.805  10
  -1  -3 -17 252.697 96.2664  14
   1   3  17 97.3392 83.7566  10
   1   3  17 132.495 106.035  28
  -1  -3 -17 101.895 85.7764  44
   1   3  17 256.629 85.7487  41
  -1  -3 -18 1903.47 148.029  44
   1   3  18 1386.79 136.580  10
  -1  -4  20 20657.0 524.110  41
  -1  -4  20 20948.1 516.507  16
  -1  -4  20 19467.5 500.331  27
   1   4 -20 21302.2 527.742  40
  -1  -4  20 21616.5 538.999  28
  -1  -4  20 21906.6 515.511  11
   1   4 -20 21163.6 511.748  44
   1   4 -19 16067.3 543.817  44
  -1  -4  19 14385.8 521.130  41
  -1  -4  19 15664.0 451.519   8
  -1  -4  19 17085.7 549.802  30
  -1  -4  19 15441.1 560.789  27
   1   4 -19 16611.0 569.682  40
  -1  -4  19 15741.4 554.423  11
  -1  -4  19 13271.5 527.254  16
  -1  -4  19 15357.9 569.323  28
  -1  -4  18 19189.2 701.241  11
  -1  -4  18 18766.6 608.961   8
  -1  -4  18 17997.5 653.834  41
   1   4 -18 18875.2 662.391  44
  -1  -4  18 18536.9 668.450  30
  -1  -4  18 19068.8 721.410  28
  -1  -4  17 12942.7 634.166  11
  -1  -4  17 12935.0 599.859  41
  -1  -4  17 12872.0 654.008  28
  -1  -4  17 12115.9 561.271   8
  -1  -4  17 12797.9 617.112  30
   1   4 -17 12176.7 579.925  44
   1   4 -16 214.346 128.472  44
  -1  -4  16 60.8393 134.077   8
  -1  -4  16 75.7154 130.544  28
  -1  -4  16 165.765 149.036  30
  -1  -4  16 238.305 126.730  41
  -1  -4  15 4695.08 397.415  41
  -1  -4  15 5198.88 461.330  28
  -1  -4  15 4390.38 386.524   8
  -1  -4  15 4355.04 401.074  30
   1   4 -15 5071.76 425.255  44
  -1  -4  14 405.293 216.753  28
  -1  -4  14 529.528 213.097   8
  -1  -4  14 508.258 163.231  38
  -1  -4  14 450.572 173.352  41
  -1  -4  14 233.661 167.477  30
  -1  -4  13 2876.11 359.432  28
  -1  -4  13 2032.05 505.004  32
  -1  -4  13 2800.04 304.835   8
  -1  -4  13 2860.07 336.906  30
  -1  -4  13 3156.71 332.787  38
   1   4 -13 2675.49 444.692   4
  -1  -4  13 3484.82 342.552  41
   1   4 -12 18898.6 1109.56   7
  -1  -4  12 19143.6 1308.14  32
   1   4 -12 18207.8 1074.43   4
   1   4 -11 3073.79 463.810   7
  -1  -4  11 3412.98 561.828  32
   1   4 -11 3555.24 476.438   4
   1   4 -10 437.086 226.146   7
  -1  -4  10 772.229 306.023  32
   1   4 -10 870.178 232.453   4
  -1  -4   9 41478.0 1300.27   1
   1   4  -9 45532.4 1533.42   7
   1   4  -9 41147.6 1386.12   4
  -1  -4   9 40810.4 1573.56  32
   1   4  -8 19847.5 911.729   4
  -1  -4   8 19384.4 996.818  32
  -1  -4   8 20797.6 945.898   1
  -1  -4   7 51506.4 1504.95   1
  -1  -4   7 48613.2 1437.74  32
   1   4  -7 50763.4 1450.18  35
   1   4  -7 50857.4 1378.37   4
  -1  -4   6 89575.5 2018.34   1
  -1  -4   6 94126.2 1832.66  32
   1   4  -6 89257.6 1770.80  35
  -1  -4   5 46325.1 1505.30   1
  -1  -4   5 45815.9 1188.22  32
   1   4  -5 49206.8 1174.89   4
   1   4  -5 47683.4 1146.72  34
   1   4  -5 45841.1 1170.31  35
   1   4  -4 13874.6 524.574   4
  -1  -4   4 15381.4 924.997   1
  -1  -4   4 14173.3 544.086   6
  -1  -4   4 14741.1 638.719  32
   1   4  -4 15318.7 628.969  34
  -1  -4   3 22817.0 1206.84   1
  -1  -4   3 20739.9 624.822   6
  -1  -4   3 20640.4 724.957  32
   1   4  -3 21442.3 505.006   4
  -1  -4   2 7443.27 655.603   1
  -1  -4   2 6473.82 357.360   6
  -1  -4   2 6805.14 421.529  32
  -1  -4   2 7341.04 597.327   3
   1   4  -2 6927.12 190.064   4
  -1  -4   1 280.126 198.530   1
  -1  -4   1 652.327 240.858   3
   1   4  -1 700.666 196.279   5
  -1  -4   1 487.755 127.905   6
   1   4  -1 527.453 70.3875  37
  -1  -4   1 508.069 151.315  32
   1   4  -1 520.143 128.656  33
  -1  -4   0 1135.51 249.950   1
  -1  -4   0 1045.93 251.459   3
  -1  -4   0 1300.17 191.886   6
   1   4   0 1320.79 253.993   5
   1   4   0 1601.33 117.102  37
  -1  -4  -1 10888.0 645.216   1
  -1  -4  -1 11761.9 564.963   6
   1   4   1 11793.9 675.231   5
   1   4   1 12293.4 348.788  36
   1   4   1 12668.1 580.174  33
   1   4   1 11442.1 376.868  37
   1   4   2 51070.6 1004.80  37
  -1  -4  -2 56429.9 1388.95   1
  -1  -4  -2 54411.8 1305.87   6
   1   4   2 61183.9 1553.54   5
   1   4   2 56278.2 1334.27  33
  -1  -4  -2 58491.1 581.417   4
   1   4   3 1581.13 233.113  37
  -1  -4  -3 1342.06 233.344   1
   1   4   3 1637.15 293.662   5
  -1  -4  -3 1911.32 301.983   6
   1   4   3 1590.62 287.565  33
  -1  -4  -3 1780.15 161.287   4
   1   4   4 124738. 1901.22  37
  -1  -4  -4 123091. 1854.97   1
  -1  -4  -4 123959. 2408.69   6
   1   4   4 122996. 2358.64   5
  -1  -4  -5 144603. 1966.38   4
  -1  -4  -5 129082. 2680.49   6
   1   4   5 126300. 2078.10  37
   1   4   5 139486. 2733.26  33
  -1  -4  -6 71751.9 1487.03   4
   1   4   6 70877.4 2121.58  33
  -1  -4  -6 68875.0 2134.81   6
   1   4   6 66595.5 1591.31  37
  -1  -4  -7 174134. 3673.08   6
   1   4   7 172865. 3534.68  33
  -1  -4  -8 30492.7 1609.20   6
   1   4   8 28715.6 1502.47  33
  -1  -4  -9 154.550 231.532   6
   1   4   9 424.422 238.628  33
   1   4  10 20803.4 771.780  10
  -1  -4 -10 20786.4 1452.33   6
   1   4  10 20095.0 1362.54  33
  -1  -4 -10 18389.3 800.549  14
  -1  -4 -10 21350.4 788.030  25
  -1  -4 -10 20212.6 787.361  44
   1   4  11 1901.75 267.113  10
  -1  -4 -11 1434.11 272.385  14
  -1  -4 -11 1743.92 494.702   6
   1   4  11 1915.01 444.393  33
  -1  -4 -11 1844.69 277.934  25
  -1  -4 -11 1285.21 234.246  44
  -1  -4 -12 5071.82 436.905  14
   1   4  12 5259.48 404.876  10
   1   4  12 5858.80 387.737  41
  -1  -4 -12 5226.05 407.979  44
  -1  -4 -12 5279.60 426.058  25
   1   4  12 5930.45 429.039  39
  -1  -4 -13 17142.6 717.159  44
   1   4  13 17134.8 703.532  10
   1   4  13 17043.1 646.646  41
  -1  -4 -13 15779.4 736.141  14
  -1  -4 -13 17744.4 757.850  25
   1   4  13 16480.2 673.216  39
  -1  -4 -14 54442.0 1212.18  44
   1   4  14 53591.3 1178.33  10
   1   4  14 57008.6 1108.50  41
   1   4  14 54110.6 1138.58  39
  -1  -4 -14 56026.9 1262.97  25
  -1  -4 -14 52942.4 1268.59  14
   1   4  15 32114.8 791.801  39
   1   4  15 35101.5 890.419  10
  -1  -4 -15 33404.5 904.542  25
  -1  -4 -15 31974.2 913.993  14
  -1  -4 -15 31852.5 854.390  44
  -1  -4 -16 8237.12 389.721  44
   1   4  16 8364.81 397.376  10
  -1  -4 -16 7947.96 406.249  14
   1   4  16 8834.34 359.420  39
   1   4  17 972.337 131.901  28
   1   4  17 1038.46 136.156  10
  -1  -4 -17 1457.05 152.155  44
  -1  -4 -17 1113.68 136.986  14
   1   5 -20 19170.0 464.028  44
  -1  -5  20 18040.4 470.661  41
  -1  -5  20 19126.4 464.879  30
   1   5 -20 19316.8 508.164  40
  -1  -5  20 19117.8 470.191  16
  -1  -5  20 18325.4 493.453  11
  -1  -5  20 19628.1 525.534  28
  -1  -5  19 2193.94 229.720  11
  -1  -5  19 2374.44 231.214  27
  -1  -5  19 2319.24 213.882   8
  -1  -5  19 2281.38 241.574  28
  -1  -5  19 2223.40 220.005  41
   1   5 -19 2028.35 201.596  44
  -1  -5  19 2322.47 226.899  30
  -1  -5  19 2871.82 261.578  16
  -1  -5  18 3229.05 298.840  27
  -1  -5  18 3331.61 314.139  11
  -1  -5  18 3733.76 336.441  28
  -1  -5  18 3318.33 290.203  41
   1   5 -18 3443.74 287.308  44
  -1  -5  18 3554.34 312.014  30
  -1  -5  18 2471.32 263.812   8
  -1  -5  17 6338.40 425.114   8
  -1  -5  17 6849.90 471.233  11
  -1  -5  17 7130.44 443.595  41
  -1  -5  17 6811.98 487.089  28
   1   5 -17 7222.98 446.801  44
  -1  -5  17 7558.81 488.891  30
   1   5 -16 226.871 123.537  44
  -1  -5  16 259.100 170.127   8
  -1  -5  16 85.6605 146.946  28
  -1  -5  16 194.507 133.152  41
  -1  -5  16 60.6567 126.904  30
   1   5 -15 669.389 187.295  44
  -1  -5  15 696.522 228.656  28
  -1  -5  15 598.786 163.341  41
  -1  -5  15 636.572 201.657   8
  -1  -5  15 515.336 190.555  30
  -1  -5  14 49696.0 1262.16   8
  -1  -5  14 47715.7 1319.85  30
  -1  -5  14 47405.6 1195.54  41
  -1  -5  14 46256.1 1343.99  28
  -1  -5  14 45367.9 1174.62  38
   1   5 -13 117560. 2912.54   7
  -1  -5  13 114651. 3389.69  32
   1   5 -13 112084. 2788.19   4
  -1  -5  13 113432. 1903.47   8
  -1  -5  13 110072. 1814.87  41
  -1  -5  13 111797. 2062.76  28
  -1  -5  13 107214. 1970.80  30
  -1  -5  13 112718. 1827.12  38
  -1  -5  12 68187.4 2515.72  32
   1   5 -12 68091.5 2176.39   7
   1   5 -12 66586.3 2075.03   4
  -1  -5  11 136463. 3395.40  32
   1   5 -11 134031. 2980.08   7
  -1  -5  10 190124. 3717.80  32
   1   5 -10 193789. 3471.83   7
   1   5  -9 1092.98 237.854   4
   1   5  -9 743.588 249.674   7
  -1  -5   9 570.828 200.615   1
  -1  -5   9 946.851 262.822  32
   1   5  -8 11361.1 719.384   4
  -1  -5   8 11896.2 799.585   1
   1   5  -8 12179.9 801.463  35
  -1  -5   8 11257.3 787.106  32
   1   5  -7 21499.4 936.241   4
  -1  -5   7 20411.9 1065.09   1
   1   5  -7 20690.3 965.552  35
  -1  -5   7 20683.4 983.551  32
  -1  -5   6 7136.06 541.313  32
   1   5  -6 7346.37 491.862   4
  -1  -5   6 8978.08 736.449   1
   1   5  -6 8109.79 470.466   5
   1   5  -6 7396.57 542.222  35
   1   5  -6 8175.74 548.956  34
  -1  -5   5 10257.4 611.463  32
   1   5  -5 10550.8 497.081   4
  -1  -5   5 10739.1 834.406   1
  -1  -5   5 11059.5 554.220   6
   1   5  -5 10722.6 606.029   5
   1   5  -5 10561.5 599.724  34
   1   5  -5 10113.1 597.441  35
  -1  -5   4 11084.5 611.703  32
   1   5  -4 11699.2 425.280   4
  -1  -5   4 12601.3 930.413   1
   1   5  -4 11564.8 700.793   5
  -1  -5   4 10925.9 525.777   6
   1   5  -4 10991.0 598.779  34
   1   5  -3 1953.18 133.753   4
  -1  -5   3 1569.90 249.082  32
   1   5  -3 1866.96 313.178   5
  -1  -5   3 1564.63 209.383   6
  -1  -5   3 1506.54 397.463   1
  -1  -5   2 64988.2 1462.03  32
   1   5  -2 71432.0 1763.64   5
  -1  -5   2 69394.7 1295.82   6
   1   5  -2 68442.7 706.464  37
  -1  -5   2 67561.2 2032.89   1
   1   5  -1 34954.1 448.006  37
  -1  -5   1 34961.3 953.329   6
   1   5  -1 36363.2 1268.22   5
   1   5  -1 35338.1 966.667  33
  -1  -5   1 33863.9 1350.18   1
   1   5   0 10940.8 308.528  37
  -1  -5   0 10596.8 559.198   6
   1   5   0 11364.0 723.341   5
   1   5   0 10938.5 569.842  33
   1   5   0 11171.7 389.694  36
  -1  -5   0 10051.1 715.573   1
   1   5   1 26810.1 652.767  37
   1   5   1 26249.8 1108.25   5
  -1  -5  -1 27640.2 950.447   6
   1   5   1 24633.9 902.136  33
  -1  -5  -1 24490.1 1059.97   1
   1   5   2 13815.9 526.137  37
  -1  -5  -2 14654.0 750.807   6
   1   5   2 15266.5 864.148   5
   1   5   2 15611.0 772.949  33
  -1  -5  -2 14074.5 774.919   1
   1   5   3 660.275 214.100  33
  -1  -5  -3 731.525 221.954   6
   1   5   3 914.418 265.113   5
  -1  -5  -3 969.215 211.743   1
   1   5   3 731.143 148.051  37
  -1  -5  -4 23629.9 1123.81   6
   1   5   4 24974.4 847.204  37
  -1  -5  -4 24447.0 944.821   1
   1   5   4 23752.6 1128.79  33
   1   5   5 99686.8 2500.23  33
  -1  -5  -5 97064.2 2448.36   6
   1   5   6 69397.9 2250.29  33
  -1  -5  -6 76902.5 2368.45   6
   1   5   7 49964.6 2039.21  33
  -1  -5  -7 51332.1 2093.90   6
   1   5   8 82403.3 2692.84  33
  -1  -5  -8 72813.8 2602.96   6
  -1  -5  -9 24150.8 858.415  25
  -1  -5  -9 24540.0 941.541  14
   1   5   9 24278.3 1513.69  33
  -1  -5  -9 24059.4 1551.70   6
   1   5   9 24471.2 830.257  10
   1   5  10 2664.47 295.828  10
  -1  -5 -10 2902.29 331.699  25
  -1  -5 -10 2197.31 312.972  14
   1   5  10 2668.23 536.794  33
  -1  -5 -10 2403.33 573.519   6
  -1  -5 -10 2279.82 277.980  44
  -1  -5 -11 376.978 146.757  44
  -1  -5 -11 150.644 192.075  25
   1   5  11 359.127 140.991  10
  -1  -5 -11 168.963 137.831  14
  -1  -5 -12 5534.85 424.311  44
   1   5  12 5333.47 406.154  39
  -1  -5 -12 5573.02 452.509  25
  -1  -5 -12 5316.84 451.123  14
   1   5  12 5556.46 416.715  10
  -1  -5 -13 40332.1 1055.24  44
   1   5  13 39083.4 1016.63  39
  -1  -5 -13 38270.4 1078.91  25
  -1  -5 -13 41149.2 1153.29  14
   1   5  13 38561.1 1017.92  10
  -1  -5 -14 35688.1 920.417  44
   1   5  14 34966.7 888.509  39
  -1  -5 -14 37114.5 1005.58  25
   1   5  14 34703.3 911.422  10
  -1  -5 -14 37343.9 1022.92  14
   1   5  15 6665.41 335.551  43
   1   5  15 7030.28 382.701  10
  -1  -5 -15 6788.42 365.990  44
  -1  -5 -15 6990.34 411.180  14
  -1  -5 -15 6728.41 395.679  25
   1   5  15 6959.35 358.646  39
  -1  -5 -16 9598.45 362.922  44
   1   5  16 10232.5 398.990  10
  -1  -5 -16 10455.8 420.224  14
   1   5  16 9422.52 340.077  39
   1   5  17 15909.1 400.495  10
  -1  -6  20 8.71528 95.9260  11
  -1  -6  20 279.157 81.4411   8
  -1  -6  20 293.880 87.8310  30
  -1  -6  20 78.3241 101.394  28
  -1  -6  20 105.370 82.6633  16
   1   6 -20 92.5720 78.6220  40
  -1  -6  20 94.2359 73.9835  41
   1   6 -19 6915.10 337.272  44
  -1  -6  19 6482.29 380.324  28
  -1  -6  19 6728.57 333.433  41
  -1  -6  19 6803.05 336.813   8
  -1  -6  19 6755.29 374.699  11
  -1  -6  19 6464.34 336.807  27
  -1  -6  19 6454.50 358.601  30
  -1  -6  19 6449.40 342.371  16
  -1  -6  18 1704.41 243.550  28
  -1  -6  18 1702.05 226.454  27
  -1  -6  18 1649.43 224.288   8
  -1  -6  18 1896.77 217.842  41
  -1  -6  18 1884.44 244.717  11
  -1  -6  18 1763.85 232.044  30
   1   6 -18 2167.55 228.947  44
  -1  -6  17 1359.02 239.475  28
  -1  -6  17 1323.03 221.230  27
  -1  -6  17 1744.67 258.957  11
  -1  -6  17 1238.62 231.929   8
   1   6 -17 1709.72 226.100  44
  -1  -6  17 1756.58 228.871  41
  -1  -6  17 1750.51 247.193  30
  -1  -6  16 3411.99 365.137  11
  -1  -6  16 3754.98 344.598   8
  -1  -6  16 3581.85 388.796  28
  -1  -6  16 3365.17 353.954  30
  -1  -6  16 3672.36 367.474  27
  -1  -6  16 3462.36 324.809  41
   1   6 -16 4162.34 347.551  44
  -1  -6  15 2357.45 334.796  28
  -1  -6  15 1988.11 290.242  27
  -1  -6  15 1953.77 303.676  30
  -1  -6  15 2027.12 263.360  41
  -1  -6  15 2025.99 298.075   8
  -1  -6  14 30902.8 1007.18   8
  -1  -6  14 30432.2 1066.89  30
  -1  -6  14 28832.1 930.969  38
  -1  -6  14 29173.6 1085.85  28
  -1  -6  14 30480.2 954.254  41
   1   6 -13 37307.3 1732.36   7
  -1  -6  13 36586.3 1041.84  41
  -1  -6  13 38886.2 1125.63   8
   1   6 -13 36719.7 1616.85   4
  -1  -6  13 35525.7 1916.39  32
  -1  -6  13 36924.6 1181.99  30
  -1  -6  13 34606.3 1180.56  28
  -1  -6  13 35700.1 1024.73  38
  -1  -6  12 34827.0 1080.73   8
  -1  -6  12 36059.4 1160.32  30
  -1  -6  12 34391.1 1873.79  32
  -1  -6  12 36056.4 1023.10  38
  -1  -6  12 34160.9 1159.07  28
   1   6 -12 36539.4 1673.17   7
   1   6 -12 37055.4 1579.27   4
   1   6 -11 62898.4 2134.53   7
   1   6 -11 65635.6 2009.05   4
  -1  -6  10 26257.8 1417.65  32
   1   6 -10 28819.2 1398.16   7
   1   6 -10 31202.9 1337.27   4
   1   6  -9 513.119 194.998   4
  -1  -6   9 480.571 222.647  32
  -1  -6   9 234.441 142.882   1
   1   6  -8 35248.1 1412.18  35
   1   6  -8 35477.5 1285.18   4
  -1  -6   8 32047.8 1366.89  32
  -1  -6   8 36668.6 1543.88   1
   1   6  -7 69558.2 1850.62  35
   1   6  -7 68645.4 1566.28   4
  -1  -6   7 71531.8 2175.20   1
  -1  -6   7 69254.7 1882.26  32
  -1  -6   6 83140.3 1934.17  32
   1   6  -6 83818.4 1690.78   5
  -1  -6   6 81768.4 1699.90   6
   1   6  -6 87371.1 1937.21  34
   1   6  -6 82905.5 1909.55  35
   1   6  -6 82192.0 1488.30   4
  -1  -6   6 85350.4 2416.83   1
  -1  -6   5 83828.0 1875.52  32
  -1  -6   5 87987.6 1678.90   6
   1   6  -5 86591.2 1896.38   5
   1   6  -5 89270.6 1903.34  34
   1   6  -5 87151.2 1299.09   4
  -1  -6   5 90456.2 2555.17   1
   1   6  -4 86874.3 1849.33  34
   1   6  -4 85059.9 2066.84   5
  -1  -6   4 82402.6 1573.79   6
  -1  -6   4 84324.1 1821.33  32
  -1  -6   4 85187.0 2575.48   1
  -1  -6   3 119001. 1866.55   6
   1   6  -3 116809. 2525.75   5
  -1  -6   3 122962. 3072.90   1
  -1  -6   3 119478. 2125.83  32
   1   6  -2 72173.6 1532.91  33
   1   6  -2 69373.4 1947.96   5
  -1  -6   2 67009.8 1423.60   6
  -1  -6   2 65336.3 1596.27  32
  -1  -6   2 63106.8 2080.76   1
   1   6  -1 752.128 233.566   5
  -1  -6   1 296.791 139.483   6
  -1  -6   1 444.614 251.708   1
   1   6  -1 614.700 186.499  33
   1   6   0 138787. 2765.84   5
  -1  -6   0 134018. 2190.81   6
   1   6   0 138876. 1429.47  36
   1   6   0 136481. 2242.76  33
  -1  -6  -1 103888. 2023.66   6
   1   6   1 105444. 2438.61   5
   1   6   1 101089. 2035.97  33
  -1  -6  -2 16657.1 929.081   1
   1   6   2 16723.3 1000.31   5
  -1  -6  -2 18159.8 914.086   6
   1   6   2 17195.3 904.222  33
  -1  -6  -3 568.777 214.616   6
   1   6   3 298.063 222.131   5
  -1  -6  -3 688.595 226.011   1
   1   6   3 685.934 216.938  33
   1   6   4 19560.3 1109.49  33
  -1  -6  -4 17367.3 1034.81   6
   1   6   5 144715. 3230.85  33
  -1  -6  -5 140776. 3146.54   6
   1   6   6 98717.9 2868.73  33
  -1  -6  -6 97986.9 2811.36   6
   1   6   7 36084.5 1848.77  33
  -1  -6  -7 33680.7 1777.26   6
  -1  -6  -8 11891.2 1109.93   6
  -1  -6  -8 14740.8 677.136  25
   1   6   8 13940.6 1173.69  33
  -1  -6  -8 12280.0 691.134  14
  -1  -6  -9 11800.6 611.583  44
  -1  -6  -9 13612.1 1215.11   6
  -1  -6  -9 12172.6 639.621  25
   1   6   9 13403.8 621.165  10
   1   6   9 12896.9 1143.53  33
  -1  -6  -9 12275.3 693.616  14
  -1  -6 -10 1771.06 283.285  25
  -1  -6 -10 1919.01 288.838  14
  -1  -6 -10 1887.01 265.434  44
   1   6  10 2332.18 284.116  10
  -1  -6 -11 3367.11 358.172  25
   1   6  11 3169.30 319.424  10
   1   6  11 3443.50 338.412  39
  -1  -6 -11 3445.60 374.578  14
  -1  -6 -11 3038.27 315.512  44
  -1  -6 -12 3834.32 383.792  25
   1   6  12 4051.72 345.498  10
   1   6  12 4210.86 356.500  39
  -1  -6 -12 3872.36 377.726  14
  -1  -6 -12 3455.85 318.028  44
  -1  -6 -13 4181.22 390.752  25
   1   6  13 4133.35 331.586  10
   1   6  13 3882.01 326.733  39
  -1  -6 -13 3801.57 359.776  14
  -1  -6 -13 3403.59 297.756  44
  -1  -6 -14 8192.03 475.851  25
   1   6  14 7731.58 408.961  10
   1   6  14 8159.33 413.309  39
  -1  -6 -14 8320.64 410.413  44
  -1  -6 -14 8068.14 460.085  14
  -1  -6 -15 12493.2 492.839  14
  -1  -6 -15 12226.8 415.988  44
  -1  -6 -15 12749.8 513.540  25
   1   6  15 13512.8 473.451  10
   1   6  15 12662.1 441.829  39
   1   6  15 12515.6 413.899  43
   1   6  16 3013.31 172.231  39
   1   6  16 3322.32 203.303  10
  -1  -7  20 2545.67 160.596   8
  -1  -7  20 2245.33 181.298  11
  -1  -7  20 2554.78 198.861  28
   1   7 -20 2673.56 192.968  40
  -1  -7  20 2705.20 189.539  30
   1   7 -19 7679.64 319.673  44
  -1  -7  19 7537.46 387.177  11
  -1  -7  19 7684.19 400.743  28
  -1  -7  19 6591.82 304.978  41
  -1  -7  19 7630.33 380.822  30
  -1  -7  19 7297.04 344.657   8
  -1  -7  19 7239.82 316.547  16
  -1  -7  18 386.189 148.108  11
  -1  -7  18 442.762 147.266  30
  -1  -7  18 375.296 115.325  41
  -1  -7  18 662.998 157.065  27
  -1  -7  18 400.426 155.021  28
  -1  -7  18 466.231 159.672   8
   1   7 -18 512.773 126.219  44
  -1  -7  17 513.695 172.040  11
  -1  -7  17 650.140 180.319  27
  -1  -7  17 477.339 173.931  28
  -1  -7  17 769.030 191.425  30
  -1  -7  17 418.394 134.896  41
   1   7 -17 697.452 156.592  44
  -1  -7  17 384.237 162.760   8
  -1  -7  16 6936.25 461.221  27
  -1  -7  16 7805.96 519.733  30
  -1  -7  16 7377.39 513.248  11
  -1  -7  16 6626.83 419.921  41
  -1  -7  16 6830.86 463.031   8
   1   7 -16 8073.71 464.088  44
  -1  -7  16 7095.28 522.576  28
  -1  -7  15 4134.45 426.751  28
  -1  -7  15 3939.02 381.932  27
  -1  -7  15 4009.99 346.270  41
  -1  -7  15 4166.12 410.762  30
  -1  -7  15 3111.49 352.534   8
  -1  -7  15 3818.04 396.084  11
  -1  -7  14 2151.64 276.679  38
  -1  -7  14 2220.70 330.529  28
  -1  -7  14 1657.32 252.675  27
  -1  -7  14 2551.55 301.687  41
  -1  -7  14 2205.38 317.821  11
  -1  -7  14 2293.78 317.781   8
  -1  -7  14 2359.90 328.235  30
  -1  -7  13 25221.8 861.931  38
  -1  -7  13 27643.4 1047.23  30
  -1  -7  13 29488.1 1013.65  27
  -1  -7  13 27956.0 1087.74  28
  -1  -7  13 27239.1 1033.95  11
  -1  -7  13 28649.7 982.672   8
   1   7 -13 29614.7 1612.94   7
  -1  -7  13 26121.5 1712.84  32
   1   7 -12 36656.4 1757.58   7
  -1  -7  12 32656.1 1125.81  11
   1   7 -12 35596.3 1571.30   4
  -1  -7  12 33481.7 980.065  38
  -1  -7  12 33993.7 1877.22  32
  -1  -7  12 33792.3 1182.85  28
  -1  -7  12 34995.9 1065.64  27
  -1  -7  12 35166.1 1170.89  30
   1   7 -11 3819.40 584.494   7
   1   7 -11 4082.84 523.325   4
  -1  -7  11 4117.32 625.528  32
   1   7 -10 2221.44 373.929   4
  -1  -7  10 2014.62 426.177  32
  -1  -7  10 1858.70 391.697   1
   1   7  -9 267.726 223.382  35
   1   7  -9 234.335 197.994   4
  -1  -7   9-314.455 205.878  32
  -1  -7   9 365.587 197.515   1
  -1  -7   8 27930.3 1330.93  32
  -1  -7   8 27825.9 1472.94   1
   1   7  -8 26359.4 1286.06  35
  -1  -7   7 105023. 2446.80  32
  -1  -7   7 109282. 2919.22   1
   1   7  -7 108928. 2463.71  35
  -1  -7   6 202924. 2869.41   6
  -1  -7   6 206103. 3267.19  32
  -1  -7   6 212729. 4164.03   1
   1   7  -6 214191. 3321.33  34
   1   7  -6 207940. 3254.73  35
  -1  -7   5 174276. 2570.78   6
   1   7  -5 173118. 2965.44   5
  -1  -7   5 174325. 2931.73  32
  -1  -7   5 182507. 3938.73   1
   1   7  -5 183078. 3002.60  34
   1   7  -4 163706. 3123.49   5
  -1  -7   4 159970. 2418.87   6
  -1  -7   4 160267. 2753.53  32
   1   7  -4 164593. 2813.10  34
   1   7  -3 138602. 3066.61   5
  -1  -7   3 143584. 2274.10   6
  -1  -7   3 133013. 2535.10  32
  -1  -7   3 140946. 3454.95   1
   1   7  -3 136617. 2558.59  34
   1   7  -3 141195. 2365.78  33
  -1  -7   2 14829.1 750.536   6
   1   7  -2 15368.1 1018.67   5
  -1  -7   2 13597.0 1028.04   1
   1   7  -2 16391.3 817.499  33
  -1  -7   1 36175.7 1200.97   6
   1   7  -1 37783.5 1580.43   5
  -1  -7   1 33478.5 1541.28   1
   1   7  -1 35588.5 1223.81  33
  -1  -7   0 23311.6 1010.59   6
   1   7   0 23454.2 1251.57   5
  -1  -7   0 22624.7 1236.76   1
   1   7   0 23916.9 1048.51  33
  -1  -7  -1 547.127 194.732   6
   1   7   1 719.649 280.121   5
  -1  -7  -1 428.511 197.399   1
   1   7   1 420.444 174.922  33
  -1  -7  -2 1324.57 295.591   6
  -1  -7  -2 1378.29 302.912   1
   1   7   2 1465.60 303.301  33
  -1  -7  -3 1210.87 302.444   6
   1   7   3 1559.72 356.296  33
  -1  -7  -3 1836.07 332.065   1
  -1  -7  -4 13454.9 973.330   6
   1   7   4 12959.2 984.468  33
  -1  -7  -5 13905.2 1049.61   6
   1   7   5 12555.9 1032.10  33
  -1  -7  -6 6535.02 799.268   6
   1   7   6 5988.76 798.562  33
  -1  -7  -7 1674.13 250.328  25
   1   7   7 1389.92 470.220  33
  -1  -7  -7 1991.74 309.452  14
  -1  -7  -7 2063.37 546.418   6
   1   7   8 682.156 166.756  10
  -1  -7  -8 684.328 218.808  25
   1   7   8 136.134 158.379  33
  -1  -7  -8 47.7988 306.995   6
  -1  -7  -8 378.247 194.956  14
  -1  -7  -9 2237.53 312.595  25
   1   7   9 2605.37 288.617  10
  -1  -7  -9 2231.50 321.060  14
  -1  -7 -10 201.779 167.222  14
  -1  -7 -10 229.832 128.623  44
   1   7  10 280.373 145.050  10
  -1  -7 -10 159.086 201.430  25
  -1  -7 -11 20728.8 842.653  25
   1   7  11 21086.4 786.195  39
  -1  -7 -11 20777.2 752.902  44
   1   7  11 21415.3 757.217  10
  -1  -7 -11 20526.2 848.684  14
  -1  -7 -12 32100.3 999.550  25
   1   7  12 31650.1 904.143  39
  -1  -7 -12 32037.0 864.130  44
   1   7  12 30556.9 859.757  10
  -1  -7 -12 33257.2 1013.48  14
  -1  -7 -13 32307.8 942.351  25
   1   7  13 33636.8 856.347  39
  -1  -7 -13 32210.9 783.463  44
  -1  -7 -13 34222.8 948.004  14
   1   7  13 33344.4 831.098  10
   1   7  14 43596.4 847.493  10
   1   7  14 40809.1 808.408  43
   1   7  14 41903.6 843.532  39
  -1  -7 -14 43718.6 993.323  25
   1   7  15 33366.1 627.737  10
   1   7  15 32949.1 622.721  39
   1   7  15 31958.0 570.521  43
  -1  -8  20 2028.24 138.085   8
  -1  -8  20 2128.60 158.007  30
  -1  -8  20 2183.96 173.768  28
  -1  -8  20 2221.86 168.610  11
  -1  -8  19 2374.81 207.836   8
  -1  -8  19 2351.62 216.867  30
  -1  -8  19 2577.90 236.668  28
  -1  -8  19 2365.18 221.037  11
  -1  -8  18 16878.3 587.179   8
  -1  -8  18 17042.7 633.631  11
  -1  -8  18 16864.5 625.405  30
  -1  -8  18 16347.5 642.091  28
  -1  -8  17 4254.26 293.126  41
  -1  -8  17 4043.53 369.729  28
  -1  -8  17 4229.41 361.403  30
  -1  -8  17 4076.70 354.894  11
  -1  -8  17 4045.95 318.852  27
  -1  -8  17 4556.62 353.187   8
  -1  -8  16 180.140 148.269   8
  -1  -8  16 255.245 144.619  11
  -1  -8  16-69.7005 125.395  27
  -1  -8  16-11.8279 134.573  28
  -1  -8  16 154.826 125.447  30
  -1  -8  15 1294.72 229.861   8
  -1  -8  15 1115.98 238.889  11
  -1  -8  15 1005.62 235.060  28
  -1  -8  15 1076.06 195.534  27
  -1  -8  15 1127.40 237.714  30
  -1  -8  14 21357.7 916.063  11
  -1  -8  14 22501.9 972.057  28
  -1  -8  14 21920.2 867.521   8
  -1  -8  14 21895.2 922.004  30
  -1  -8  14 21901.4 851.221  27
  -1  -8  13 105356. 1713.59  38
  -1  -8  13 109419. 2169.96  28
  -1  -8  13 117528. 2160.14  30
  -1  -8  13 110429. 1930.33  27
  -1  -8  13 117951. 1850.19  19
  -1  -8  13 120903. 2034.71   8
  -1  -8  13 107708. 2069.56  11
  -1  -8  12 50284.7 1417.22  11
  -1  -8  12 50971.6 1433.14  30
  -1  -8  12 49717.5 1183.97  38
  -1  -8  12 56142.9 1399.55   8
   1   8 -12 51196.5 2178.36   7
  -1  -8  12 49839.3 2271.73  32
  -1  -8  12 49436.1 1247.30  19
  -1  -8  12 49582.9 1449.19  28
  -1  -8  11 22995.3 940.871  30
  -1  -8  11 25301.4 938.890  13
  -1  -8  11 21376.2 890.927  11
  -1  -8  11 22294.7 855.158  19
  -1  -8  11 24135.4 939.877   8
   1   8 -11 23768.9 1446.63   7
  -1  -8  11 22768.3 1466.02  32
  -1  -8  11 23466.8 964.756  24
  -1  -8  11 23184.3 946.700  28
  -1  -8  10 33234.7 1693.12   1
  -1  -8  10 33226.5 1692.60  32
  -1  -8   9 5000.32 674.712   1
   1   8  -9 4657.79 602.955  35
  -1  -8   9 4934.84 615.973  32
  -1  -8   8 364.493 232.058   1
   1   8  -8 333.595 224.850  35
  -1  -8   8-129.642 187.985  32
  -1  -8   7 22836.0 1457.96   1
  -1  -8   7 19853.2 1135.33  32
   1   8  -7 19916.5 1133.45  35
   1   8  -7 20557.4 1154.75  34
  -1  -8   6 78060.2 2725.32   1
  -1  -8   6 78123.4 2187.18  32
   1   8  -6 78667.1 2194.49  34
   1   8  -6 79038.4 2162.63  35
  -1  -8   6 77346.2 1909.99   6
  -1  -8   5 89424.2 2991.16   1
  -1  -8   5 80620.0 2205.42  32
   1   8  -5 86933.7 2266.81  34
   1   8  -5 83038.5 2260.55   5
  -1  -8   5 84988.7 1951.96   6
  -1  -8   4 103692. 3313.36   1
  -1  -8   4 93802.6 2323.49  32
   1   8  -4 95516.9 2350.31  34
   1   8  -4 95602.4 2155.29  33
   1   8  -4 96275.2 2614.63   5
  -1  -8   4 96091.2 2048.40   6
  -1  -8   3 90216.2 2930.55   1
   1   8  -3 94767.9 2132.71  33
   1   8  -3 92545.4 2313.69  34
  -1  -8   3 90075.4 1989.57   6
   1   8  -3 93566.9 2752.50   5
  -1  -8   2 33802.3 1724.12   1
   1   8  -2 34932.4 1314.86  33
  -1  -8   2 33161.0 1230.64   6
   1   8  -2 32884.5 1626.08   5
  -1  -8   1 4102.43 606.415   1
   1   8  -1 4405.58 489.900  33
  -1  -8   1 4365.43 479.779   6
   1   8  -1 4675.24 628.757   5
  -1  -8   0 230.285 185.092   1
   1   8   0 825.177 249.934  33
   1   8   0 534.840 286.944   5
  -1  -8   0 537.173 216.302   6
  -1  -8  -1 10386.6 878.093   1
   1   8   1 10746.6 806.638  33
  -1  -8  -1 9926.22 760.615   6
  -1  -8  -2 7994.40 756.487   1
  -1  -8  -2 8657.00 760.381   6
   1   8   2 7815.72 729.910  33
   1   8   3 913.387 291.904  33
  -1  -8  -3 1295.99 341.172   6
   1   8   4 407.207 260.223  33
  -1  -8  -4 511.021 285.376   6
   1   8   5 396.875 240.176  33
  -1  -8  -5 678.863 343.658   6
  -1  -8  -6 14943.0 1227.81   6
  -1  -8  -6 13878.3 753.981  14
   1   8   6 16188.0 1332.33  33
  -1  -8  -6 13855.5 702.143  25
  -1  -8  -7 5752.60 506.440  14
  -1  -8  -7 5760.04 830.477   6
  -1  -8  -7 5966.11 488.851  25
   1   8   7 6187.43 873.076  33
  -1  -8  -8 3784.48 391.591  25
  -1  -8  -8 3553.74 409.076  14
   1   8   8 4233.23 345.369  10
  -1  -8  -9 15848.6 761.741  25
  -1  -8  -9 17327.2 821.791  14
   1   8   9 16162.4 658.600  10
   1   8  10 1962.60 238.712  10
  -1  -8 -10 1867.90 286.978  14
  -1  -8 -10 1861.03 295.090  25
   1   8  10 1935.45 264.155  39
  -1  -8 -11 636.024 185.016  14
  -1  -8 -11 875.733 227.501  25
   1   8  11 876.620 188.142  39
   1   8  11 899.011 170.785  10
   1   8  12 393.904 115.065  10
  -1  -8 -12 354.383 200.856  25
   1   8  12 352.133 129.616  39
  -1  -8 -13 101.733 188.302  25
   1   8  13 46.9841 101.846  43
   1   8  13 240.109 103.863  10
   1   8  13 126.256 92.7933  39
  -1  -8 -14 781.510 177.935  25
  -1  -8 -14 626.654 151.307  12
   1   8  14 965.856 135.322  39
   1   8  14 941.965 120.693  10
   1   8  14 958.609 131.210  43
  -1  -9  19 2094.23 192.837  11
  -1  -9  19 2039.74 181.761   8
  -1  -9  19 2398.43 206.314  30
  -1  -9  19 1921.85 195.408  28
  -1  -9  18 3827.79 297.927  11
  -1  -9  18 3831.00 310.490  28
  -1  -9  18 4044.62 291.687   8
  -1  -9  18 4115.55 308.321  30
  -1  -9  17 471.776 166.788  28
  -1  -9  17 195.799 123.981  11
  -1  -9  17 326.070 149.070  30
  -1  -9  17 384.642 151.699   8
  -1  -9  16 1454.25 252.301  28
  -1  -9  16 1083.29 220.956  30
  -1  -9  16 1358.59 233.746   8
  -1  -9  16 1189.12 229.886  11
  -1  -9  15 5647.65 431.953   8
  -1  -9  15 6226.08 476.898  30
  -1  -9  15 5890.18 491.524  28
  -1  -9  15 5960.19 472.519  11
  -1  -9  14 4043.69 401.484   8
  -1  -9  14 3826.25 345.431  19
  -1  -9  14 3493.26 384.064  30
  -1  -9  14 3534.15 417.643  28
  -1  -9  14 3532.91 395.445  11
  -1  -9  13 20879.0 850.548   8
  -1  -9  13 18743.1 870.724  30
  -1  -9  13 19877.0 792.930  19
  -1  -9  13 17521.7 882.912  28
  -1  -9  13 17530.1 848.498  11
  -1  -9  12 3365.25 408.479  28
  -1  -9  12 3901.91 380.961  22
  -1  -9  12 3603.28 410.020  30
  -1  -9  12 3507.16 391.917  11
  -1  -9  12 3383.04 358.342  19
  -1  -9  12 3040.95 360.170  13
  -1  -9  12 3129.81 369.862   8
   1   9 -11 9782.94 989.348   7
  -1  -9  11 9348.44 597.009  11
  -1  -9  11 10193.6 595.010  22
  -1  -9  11 10630.1 631.124  13
  -1  -9  11 9450.46 622.797  28
  -1  -9  11 8923.25 954.315  32
  -1  -9  11 9937.89 618.887  30
  -1  -9  11 9484.08 577.434  19
  -1  -9  11 11361.0 655.251   8
  -1  -9  10 589.566 251.231   8
  -1  -9  10 449.752 211.988  12
  -1  -9  10 517.568 186.360  11
  -1  -9  10 1018.67 369.511   1
  -1  -9  10 155.604 184.021  32
  -1  -9  10 600.244 175.997  26
  -1  -9  10 409.147 174.264  28
  -1  -9  10 401.715 171.672  30
  -1  -9  10-78.7077 141.081  22
  -1  -9  10 517.553 171.667  13
  -1  -9  10 619.303 182.483  19
  -1  -9   9-123.936 176.861  32
  -1  -9   9 206.070 138.552  28
  -1  -9   9-138.796 218.386   1
  -1  -9   9 189.707 141.141  17
   1   9  -9-252.397 196.008  35
  -1  -9   9 103.267 157.171  20
  -1  -9   8 1601.87 484.747   1
   1   9  -8 1638.27 386.563  35
  -1  -9   8 1223.87 339.217  32
  -1  -9   7 37116.6 1977.12   1
   1   9  -7 37142.5 1665.38  34
   1   9  -7 35474.4 1616.11  35
  -1  -9   7 37710.3 1687.96  32
  -1  -9   6 213792. 4833.58   1
  -1  -9   6 207096. 3370.38   6
   1   9  -6 207160. 3848.50  34
   1   9  -6 203217. 3755.08  35
  -1  -9   6 199124. 3769.75  32
  -1  -9   5 364342. 6476.12   1
  -1  -9   5 336854. 4211.60   6
   1   9  -5 339639. 4478.20  33
   1   9  -5 353213. 4957.38  34
  -1  -9   5 321230. 4737.85  32
  -1  -9   4 277128. 5650.84   1
   1   9  -4 273888. 4353.10  34
   1   9  -4 278980. 3997.57  33
  -1  -9   4 267512. 3714.99   6
  -1  -9   3 86226.6 3022.03   1
   1   9  -3 87669.9 2477.22  34
   1   9  -3 81940.1 2187.56  33
  -1  -9   3 82954.8 2078.07   6
  -1  -9   2 29976.5 1720.91   1
   1   9  -2 30378.6 1472.75  34
   1   9  -2 32153.6 1394.03  33
  -1  -9   2 27009.4 1207.41   6
  -1  -9   1 6228.61 764.081   1
   1   9  -1 7599.26 707.571  33
  -1  -9   1 7548.90 671.104   6
  -1  -9   0 2681.59 484.480   1
  -1  -9   0 2234.41 381.320   6
   1   9   0 2844.50 466.097  33
  -1  -9  -1 3566.55 574.345   1
  -1  -9  -1 3150.78 504.070   6
   1   9   1 3133.75 516.614  33
  -1  -9  -2 9044.74 831.828   1
  -1  -9  -2 7833.90 767.132   6
   1   9   2 8576.01 856.630  33
  -1  -9  -3 12636.0 1015.89   6
   1   9   3 11908.9 1034.11  33
  -1  -9  -4 7311.58 828.920   6
  -1  -9  -4 7329.47 535.204  25
  -1  -9  -4 5967.40 480.498  14
   1   9   4 7247.54 844.832  33
  -1  -9  -5 8494.30 574.170  25
   1   9   5 7116.61 914.621  33
  -1  -9  -5 8136.94 583.776  14
  -1  -9  -6 11765.7 705.527  14
  -1  -9  -6 12077.5 670.241  25
  -1  -9  -7 2232.19 323.451  14
  -1  -9  -7 2356.85 328.158  25
  -1  -9  -8 1578.79 292.956  14
  -1  -9  -8 1721.63 312.822  25
  -1  -9  -9 4670.48 450.715  25
   1   9   9 5276.53 408.969  39
  -1  -9  -9 4768.23 434.088  14
   1   9  10 7909.87 414.312  10
  -1  -9 -10 7666.62 520.620  25
   1   9  10 8054.35 470.633  39
   1   9  11 9054.16 414.237  10
   1   9  11 8739.92 456.590  39
  -1  -9 -11 9139.59 544.761  25
  -1  -9 -12 34687.8 991.616  12
  -1  -9 -12 35071.8 934.906  25
   1   9  12 34399.0 796.796  43
   1   9  12 34932.0 703.674  10
   1   9  12 36255.9 823.551  39
  -1  -9 -13 52105.3 1021.21  25
   1   9  13 49977.2 836.677  39
   1   9  13 51866.0 835.297  43
  -1 -10  19 1908.81 168.787  11
  -1 -10  19 1673.94 155.419   8
  -1 -10  19 1804.36 161.342  30
  -1 -10  19 1970.97 180.302  28
  -1 -10  18 10681.3 446.321  11
  -1 -10  18 10527.3 418.801   8
  -1 -10  18 10078.2 435.699  30
  -1 -10  18 9915.75 454.675  28
  -1 -10  17 23840.6 750.140  11
  -1 -10  17 24629.2 712.703   8
  -1 -10  17 24333.6 758.232  30
  -1 -10  17 24485.9 804.583  28
  -1 -10  16 9037.43 518.506  11
  -1 -10  16 9139.46 551.234  28
  -1 -10  16 8956.24 517.907  30
  -1 -10  15 2663.79 317.107  30
  -1 -10  15 2621.29 337.238  28
  -1 -10  15 2783.52 325.995  11
  -1 -10  15 3125.78 291.685  19
  -1 -10  15 3245.69 337.106   8
  -1 -10  14 591.788 202.866  30
  -1 -10  14 382.732 165.503  19
  -1 -10  14 307.909 164.304  28
  -1 -10  14 208.094 162.361   8
  -1 -10  14 476.575 176.231  11
  -1 -10  13 6156.53 472.932   8
  -1 -10  13 6686.16 472.732  19
  -1 -10  13 7774.83 569.898  30
  -1 -10  13 7036.14 566.415  28
  -1 -10  13 6266.21 512.539  11
  -1 -10  13 6893.92 482.483  22
  -1 -10  12 70027.6 1543.74  22
  -1 -10  12 66574.1 1588.70  11
  -1 -10  12 70791.2 1538.35   8
  -1 -10  12 69706.3 1532.02  19
  -1 -10  12 66995.2 1669.99  28
  -1 -10  12 69378.5 1649.61  30
  -1 -10  12 70007.8 1607.27  13
  -1 -10  11 40682.2 1204.72  22
  -1 -10  11 38735.1 1178.92  11
  -1 -10  11 37747.0 1164.76  19
  -1 -10  11 38806.1 1254.67  28
  -1 -10  11 41562.9 1246.27  13
  -1 -10  11 40686.8 1229.77  30
  -1 -10  11 39708.3 1163.51   8
  -1 -10  10 13728.8 687.089  11
  -1 -10  10 14000.5 745.078  12
  -1 -10  10 14529.6 1197.08  32
  -1 -10  10 13537.0 692.768  30
  -1 -10  10 12871.7 1167.87   1
  -1 -10  10 12620.3 690.514  26
  -1 -10  10 13486.3 715.486  19
  -1 -10  10 14409.5 732.871  13
  -1 -10  10 13982.3 741.769  28
  -1 -10  10 13647.2 734.843   8
  -1 -10  10 14131.8 721.002  22
  -1 -10   9 48946.1 1320.64  13
  -1 -10   9 42799.9 1266.19  20
  -1 -10   9 42967.9 1250.94  22
  -1 -10   9 44006.4 1168.74  11
  -1 -10   9 45939.7 1294.31  12
  -1 -10   9 44376.5 1196.62  30
  -1 -10   9 43095.9 2016.41  32
  -1 -10   9 43576.7 1270.19   8
  -1 -10   9 45408.5 1303.67  19
  -1 -10   9 45450.6 2261.42   1
  -1 -10   9 40733.7 1205.96  26
  -1 -10   9 43991.8 1265.14  28
   1  10  -9 44483.9 2045.68  35
  -1 -10   8 16174.6 761.015  13
  -1 -10   8 15693.2 743.588  20
  -1 -10   8 15666.9 760.201  22
  -1 -10   8 17390.0 785.980  12
  -1 -10   8 15733.8 676.966  11
  -1 -10   8 15663.7 748.109  28
  -1 -10   8 16317.9 702.430  30
   1  10  -8 16104.9 1200.62  35
  -1 -10   8 16250.5 798.575  19
  -1 -10   8 15254.1 790.903  17
  -1 -10   8 14623.3 1319.45   1
  -1 -10   8 15394.3 1152.69  32
  -1 -10   8 15675.7 738.771  26
  -1 -10   8 15541.3 748.834   9
  -1 -10   7 5910.79 544.061  15
  -1 -10   7 6210.69 454.938  28
  -1 -10   7 6145.87 473.386  26
  -1 -10   7 6235.26 472.012  20
  -1 -10   7 6785.67 487.655  13
  -1 -10   7 7207.21 506.121  12
  -1 -10   7 5966.52 475.457  22
  -1 -10   7 7179.58 775.361  32
   1  10  -7 6439.75 744.415  35
   1  10  -7 6454.09 785.771  34
  -1 -10   7 5582.97 486.805  17
  -1 -10   7 6004.80 860.068   1
  -1 -10   7 7038.11 527.933  19
  -1 -10   7 6059.24 487.792   9
  -1 -10   6 21830.4 1185.75   6
   1  10  -6 21658.0 1235.55  33
   1  10  -6 22140.8 1371.33  34
   1  10  -6 22446.1 1357.86  35
  -1 -10   6 22295.2 1668.62   1
   1  10  -5 457.253 263.011  34
  -1 -10   5 325.303 225.846   6
   1  10  -5 839.314 262.700  33
  -1 -10   5 566.740 350.664   1
   1  10  -4 2266.17 448.090  34
  -1 -10   4 2207.61 393.171   6
   1  10  -4 1746.30 359.450  33
  -1 -10   4 1832.46 503.128   1
  -1 -10   3 25144.0 1238.45   6
  -1 -10   3 23627.9 1671.34   1
   1  10  -3 26565.8 1488.35  34
   1  10  -3 24083.0 1294.07  33
  -1 -10   2 14609.6 966.488   6
  -1 -10   2 14194.0 1268.90   1
   1  10  -2 13958.7 1103.96  34
   1  10  -2 15405.4 1046.49  33
  -1 -10   1 20621.4 1176.21   6
  -1 -10   1 19940.6 1439.13   1
   1  10  -1 21232.4 1376.55  34
   1  10  -1 19806.8 1221.88  33
  -1 -10   0 37358.3 1610.30   6
   1  10   0 36334.9 1704.76  33
  -1 -10   0 37784.7 1933.22   1
  -1 -10  -1 55145.9 1384.63  26
  -1 -10  -1 57205.2 1491.93  13
  -1 -10  -1 57458.1 1499.04  12
  -1 -10  -1 55503.1 2277.50   1
   1  10   1 55313.3 2173.88  33
  -1 -10  -1 59708.0 2116.22   6
   1  10   2 36937.0 1846.40  33
  -1 -10  -2 35774.6 1717.07   6
  -1 -10  -2 36764.9 1117.46  26
  -1 -10  -2 39568.5 1204.27  25
  -1 -10  -2 35646.1 1213.68  13
  -1 -10  -2 36193.5 1227.76  12
  -1 -10  -2 40707.4 1241.47  20
  -1 -10  -3 39298.8 1875.38   6
  -1 -10  -3 38230.6 1312.96  12
  -1 -10  -3 41091.7 1276.96  20
   1  10   3 35805.4 1909.66  33
  -1 -10  -3 41651.7 1290.69  25
  -1 -10  -4 28629.7 1083.21  20
  -1 -10  -4 27323.8 1037.49  25
  -1 -10  -4 27407.8 1149.08  12
  -1 -10  -5 11574.6 672.995  25
  -1 -10  -5 12791.5 807.169  12
  -1 -10  -6 8325.24 601.918  25
  -1 -10  -6 8148.46 662.392  12
  -1 -10  -7 20059.3 1019.84  12
   1  10   7 22651.0 835.094  39
  -1 -10  -7 21800.3 914.543  25
  -1 -10  -8 19615.0 955.467  12
   1  10   8 19459.8 752.870  39
  -1 -10  -8 19557.7 853.956  13
  -1 -10  -8 20056.3 845.527  25
  -1 -10  -9 237.769 177.551  12
  -1 -10  -9 179.400 129.108  13
  -1 -10  -9-46.0079 228.859  25
   1  10   9 308.429 140.092  39
   1  10  10 580.131 136.953  39
  -1 -10 -10 680.510 202.484  25
  -1 -10 -10 629.177 218.558  12
  -1 -10 -10 540.071 144.488  13
   1  10  11 6620.40 357.585  39
  -1 -10 -11 6685.02 436.426  25
   1  10  11 7782.35 383.522  43
  -1 -10 -11 7042.29 452.088  12
   1  10  12 19242.2 518.837  39
   1  10  12 19433.6 519.397  43
  -1 -10 -12 19990.4 635.914  25
  -1 -10 -12 18980.6 616.715  12
  -1 -11  18 3233.25 232.633  30
  -1 -11  18 3359.45 231.524  11
  -1 -11  18 3560.86 232.495   8
  -1 -11  18 3129.62 244.116  28
  -1 -11  17 1318.43 196.558  30
  -1 -11  17 1690.34 208.419  11
  -1 -11  17 1668.88 202.395   8
  -1 -11  17 1561.22 219.904  28
  -1 -11  16 1778.55 238.913  30
  -1 -11  16 2030.43 247.502  11
  -1 -11  16 2159.54 246.578   8
  -1 -11  16 1791.72 262.117  28
  -1 -11  15 7714.48 425.814  19
  -1 -11  15 8250.55 504.421  30
  -1 -11  15 7758.98 485.298  11
  -1 -11  15 8276.13 458.706   8
  -1 -11  15 7343.55 510.686  28
  -1 -11  14 8777.94 495.301  19
  -1 -11  14 8926.29 557.543  11
  -1 -11  14 8768.24 549.493  30
  -1 -11  14 8920.51 508.165   8
  -1 -11  14 8544.10 581.089  28
  -1 -11  13 13768.9 663.497  19
  -1 -11  13 13794.4 668.170  22
  -1 -11  13 13237.8 697.219  11
  -1 -11  13 13487.2 708.782  30
  -1 -11  13 14276.5 652.125   8
  -1 -11  13 13534.7 754.378  28
  -1 -11  12 16921.8 794.160  13
  -1 -11  12 18374.0 822.965  30
  -1 -11  12 18031.7 866.520  28
  -1 -11  12 17263.3 782.499  22
  -1 -11  12 16516.7 769.105  11
  -1 -11  12 16750.3 762.328  19
  -1 -11  12 18190.2 762.260   8
  -1 -11  11 1952.51 311.328  13
  -1 -11  11 2089.88 292.203  30
  -1 -11  11 1697.07 289.978  28
  -1 -11  11 1762.94 290.937  22
  -1 -11  11 1763.47 267.282  11
  -1 -11  11 1521.04 274.931  19
  -1 -11  11 1449.65 257.845   8
  -1 -11  10 69.6273 163.434   8
  -1 -11  10-264.495 175.910  12
  -1 -11  10 36.1875 158.795  13
  -1 -11  10 152.045 137.913  11
  -1 -11  10 549.355 190.099  28
  -1 -11  10 168.389 144.562  30
  -1 -11  10 71.5272 167.563  26
  -1 -11  10-94.6625 161.784  22
  -1 -11  10 5.90626 160.582  19
  -1 -11   9 10827.6 664.325  26
  -1 -11   9 11650.9 686.065  22
  -1 -11   9 11078.3 587.155  11
  -1 -11   9 11175.8 654.550  12
  -1 -11   9 10657.1 641.429  28
  -1 -11   9 10633.0 652.568  20
  -1 -11   9 11394.2 672.100  19
  -1 -11   9 12437.2 692.879  13
  -1 -11   9 11304.7 676.337   8
  -1 -11   9 11521.4 608.313  30
  -1 -11   8 19524.0 857.524  12
  -1 -11   8 18774.9 741.075  11
  -1 -11   8 18791.9 830.868  28
  -1 -11   8 17638.6 1493.44   1
  -1 -11   8 17992.8 827.563  20
  -1 -11   8 17816.1 856.098  19
  -1 -11   8 18250.8 868.562  17
  -1 -11   8 18462.6 841.504  26
  -1 -11   8 18110.1 850.641  22
  -1 -11   8 19838.0 771.603  30
  -1 -11   8 19410.7 854.014  13
   1  11  -8 18340.7 1244.40  33
  -1 -11   7 32177.2 1069.81  28
  -1 -11   7 37424.0 1160.34  12
  -1 -11   7 34064.3 1151.70   9
  -1 -11   7 33354.9 1165.53  17
  -1 -11   7 33099.8 1177.80  19
  -1 -11   7 36460.4 1152.93  20
  -1 -11   7 31196.4 1075.49  26
  -1 -11   7 35668.6 1168.40  22
  -1 -11   7 35005.0 1144.78  13
   1  11  -7 36399.5 1851.61  35
   1  11  -7 33862.8 1692.91  33
  -1 -11   7 31345.9 2043.75   1
  -1 -11   6 46088.3 1508.28  15
  -1 -11   6 43550.3 1259.65  26
  -1 -11   6 45518.4 1320.75  22
  -1 -11   6 50101.9 1338.65  12
  -1 -11   6 47439.9 1848.70   6
  -1 -11   6 48525.9 1339.85  13
  -1 -11   6 46647.7 1257.38  28
  -1 -11   6 50121.8 2630.30   1
  -1 -11   6 47965.3 1307.80  20
   1  11  -6 47639.2 2097.38  35
   1  11  -6 44947.9 2092.72  34
   1  11  -6 45851.6 1918.41  33
  -1 -11   6 45559.6 1344.20  17
  -1 -11   6 48256.4 1361.11   9
  -1 -11   6 46297.7 1404.87  19
  -1 -11   5 88619.3 2126.46  15
  -1 -11   5 83109.8 1723.80  26
  -1 -11   5 85045.7 1803.90  22
  -1 -11   5 86662.8 1758.56  12
  -1 -11   5 91158.3 2511.49   6
  -1 -11   5 86682.3 1786.31  13
  -1 -11   5 80111.5 1691.99  23
  -1 -11   5 89825.9 1717.88  28
  -1 -11   5 94965.4 3708.21   1
  -1 -11   5 88447.2 1761.97  20
   1  11  -5 91940.5 2952.06  34
   1  11  -5 87586.9 2623.92  33
  -1 -11   5 87557.9 1836.87  17
  -1 -11   5 88426.7 1848.39   9
  -1 -11   5 92082.5 1974.14  19
  -1 -11   4 90414.0 1694.31  28
  -1 -11   4 88305.5 1809.62  13
  -1 -11   4 85567.2 1809.18  22
  -1 -11   4 88630.5 1785.46  12
  -1 -11   4 92801.4 2531.69   6
  -1 -11   4 80743.0 1670.82  23
  -1 -11   4 80938.7 1694.28  26
  -1 -11   4 86078.7 3396.90   1
  -1 -11   4 89800.6 1853.01  19
  -1 -11   4 83005.7 2117.73  15
  -1 -11   4 88728.5 1861.82   9
  -1 -11   4 92167.9 1784.56  20
   1  11  -4 86579.1 2617.15  33
   1  11  -4 91613.5 2943.98  34
  -1 -11   3 27031.5 989.680  26
  -1 -11   3 29280.1 1070.83  22
  -1 -11   3 31223.0 1069.29  12
  -1 -11   3 28657.5 1445.41   6
  -1 -11   3 27929.1 974.926  23
  -1 -11   3 30699.7 989.871  28
  -1 -11   3 31752.5 1053.37  20
  -1 -11   3 31547.0 1056.99  19
  -1 -11   3 30539.5 1957.49   1
  -1 -11   3 30116.4 1075.00  13
  -1 -11   3 27921.5 1225.79  15
  -1 -11   3 30810.5 1114.21   9
   1  11  -3 30765.6 1722.17  34
   1  11  -3 31699.3 1597.84  33
  -1 -11   2 19.7523 148.254  28
  -1 -11   2 149.060 154.962  22
  -1 -11   2-16.3252 271.361  12
  -1 -11   2 265.386 169.268  13
  -1 -11   2-801.369 315.765   6
  -1 -11   2 96.4733 111.259  23
  -1 -11   2-28.2317 125.068  20
  -1 -11   2-426.205 281.475   1
  -1 -11   2 227.597 151.662   9
   1  11  -2-764.599 296.713  33
  -1 -11   2 211.179 170.323  26
   1  11  -2-129.857 262.004  34
  -1 -11   2 257.481 246.235  15
  -1 -11   1 1057.44 248.059  13
  -1 -11   1 1067.71 235.805  12
  -1 -11   1 1312.86 267.154  22
  -1 -11   1 694.460 175.257  23
  -1 -11   1 875.078 314.942   6
  -1 -11   1 1318.26 259.071  20
  -1 -11   1 969.311 370.176   1
  -1 -11   1 1054.88 266.500   9
   1  11  -1 822.966 358.791  33
  -1 -11   1 1055.82 241.278  26
   1  11  -1 1596.70 425.513  34
  -1 -11   1 1250.59 272.939  15
  -1 -11   0 398.524 287.210   6
  -1 -11   0 393.744 182.234  22
  -1 -11   0 390.070 159.078   9
   1  11   0 305.288 321.716  34
  -1 -11   0 166.013 158.541  12
  -1 -11   0 129.183 191.926  13
  -1 -11   0 376.420 175.646  20
  -1 -11   0 884.329 368.476   1
  -1 -11   0-146.797 142.302  26
   1  11   0-48.8126 103.223  33
  -1 -11  -1 2005.96 326.261  12
   1  11   1 2185.78 478.935  33
  -1 -11  -1 2214.09 319.279  20
  -1 -11  -1 2125.09 305.430  26
  -1 -11  -1 2534.79 350.997   9
  -1 -11  -1 1550.31 333.391   6
  -1 -11  -1 2174.15 322.931  22
  -1 -11  -1 2141.80 350.588  13
  -1 -11  -2 4772.80 478.678  12
  -1 -11  -2 5304.79 476.816  20
  -1 -11  -2 4540.11 463.319  13
  -1 -11  -2 5220.72 431.987  26
  -1 -11  -3 299.556 259.935  25
  -1 -11  -3 179.636 154.804  20
  -1 -11  -3-69.0331 218.364  13
  -1 -11  -3 235.771 205.334  12
  -1 -11  -4 15350.4 867.040  12
  -1 -11  -4 15138.2 793.501  25
  -1 -11  -4 13733.9 812.445  13
  -1 -11  -5 11698.2 749.469  13
  -1 -11  -5 12577.0 727.770  25
   1  11   5 12932.8 639.655  39
  -1 -11  -5 12561.0 793.130  12
  -1 -11  -6 10853.8 680.380  13
  -1 -11  -6 11084.4 646.348  25
   1  11   6 11759.9 596.549  39
  -1 -11  -6 12388.4 787.419  12
  -1 -11  -7 12221.4 663.757  13
   1  11   7 13027.9 607.059  39
  -1 -11  -7 12398.3 758.192  12
  -1 -11  -7 12948.2 682.130  25
   1  11   8 171.703 117.166  39
  -1 -11  -8 42.7512 160.626  12
  -1 -11  -8 143.862 134.277  13
  -1 -11  -8 10.9262 192.590  25
  -1 -11  -9 466.806 140.706  13
  -1 -11  -9 235.318 161.354  12
   1  11   9 311.947 125.634  39
  -1 -11  -9 398.930 203.428  25
   1  11  10 545.003 128.858  39
  -1 -11 -10 320.416 142.705  12
  -1 -11 -10 218.441 103.277  13
   1  11  10 510.553 129.678  43
  -1 -11 -10 388.799 179.837  25
   1  11  11 557.992 107.320  39
   1  11  11 865.019 124.237  43
  -1 -11 -11 841.137 188.153  25
  -1 -12  18 338.594 87.6498  30
  -1 -12  18 339.194 97.5648  28
  -1 -12  18 201.818 78.8402   8
  -1 -12  17 6754.60 331.368  30
  -1 -12  17 6513.45 356.897  28
  -1 -12  17 6405.62 310.895   8
  -1 -12  17 6392.99 318.115  11
  -1 -12  16 22216.4 675.192  30
  -1 -12  16 22218.4 738.932  28
  -1 -12  16 22842.0 635.370   8
  -1 -12  16 23053.8 677.092  11
  -1 -12  15 24253.1 775.008  11
  -1 -12  15 24071.5 776.069  30
  -1 -12  15 26006.2 726.005  19
  -1 -12  15 24797.4 858.718  28
  -1 -12  15 24135.4 707.216   8
  -1 -12  14 363.143 155.332  11
  -1 -12  14 543.284 165.540  19
  -1 -12  14 384.277 187.953   8
  -1 -12  14 506.824 167.710  22
  -1 -12  14 420.724 175.558  30
  -1 -12  14 519.617 218.479  28
  -1 -12  13 93.1545 136.259  11
  -1 -12  13 193.504 141.266  30
  -1 -12  13-57.8543 168.889   8
  -1 -12  13 148.469 155.607  28
  -1 -12  13 118.874 144.946  19
  -1 -12  13 88.8313 138.898  22
  -1 -12  12 5451.28 439.856  22
  -1 -12  12 6166.22 451.326  11
  -1 -12  12 5414.37 415.581   8
  -1 -12  12 5608.77 479.472  28
  -1 -12  12 5480.06 444.857  19
  -1 -12  12 5801.26 445.299  30
  -1 -12  12 5506.68 454.084  13
  -1 -12  11 32770.1 1082.22  22
  -1 -12  11 32667.5 1001.15  11
  -1 -12  11 32476.1 977.748   8
  -1 -12  11 32808.9 1123.95  28
  -1 -12  11 31904.1 1051.76  19
  -1 -12  11 33554.0 1097.96  13
  -1 -12  11 31415.3 1007.55  30
  -1 -12  10 16094.2 693.813  11
  -1 -12  10 17515.6 828.729  12
  -1 -12  10 15917.4 710.644  30
  -1 -12  10 16807.8 808.108  28
  -1 -12  10 16818.9 793.650  19
  -1 -12  10 17061.6 724.354   8
  -1 -12  10 16062.0 776.990  22
  -1 -12  10 16061.9 800.078  26
  -1 -12  10 16442.0 784.438  13
  -1 -12   9 469.702 188.965  28
  -1 -12   9 145.768 124.809  11
  -1 -12   9 413.254 178.297  26
  -1 -12   9 444.782 210.570  19
  -1 -12   9 379.514 188.038  22
  -1 -12   9 16.0026 139.724  12
  -1 -12   9 203.763 114.221  30
  -1 -12   9 286.392 153.745  13
  -1 -12   8 5127.36 476.886  19
  -1 -12   8 4561.16 438.311  20
  -1 -12   8 4746.50 453.426  22
  -1 -12   8 4527.41 441.646  26
  -1 -12   8 5058.76 449.564  12
  -1 -12   8 5541.24 470.982  13
  -1 -12   8 4770.79 437.027  28
  -1 -12   7 8430.04 602.615  17
  -1 -12   7 8009.12 597.485  19
  -1 -12   7 9463.02 609.525  20
  -1 -12   7 8922.79 611.188  22
  -1 -12   7 8853.09 606.431  26
  -1 -12   7 8730.89 582.584  12
  -1 -12   7 8947.59 597.140  13
  -1 -12   7 8243.13 557.288  28
  -1 -12   6 50819.8 1385.94  12
  -1 -12   6 49965.8 1320.67  28
  -1 -12   6 50225.2 1373.25  20
  -1 -12   6 48300.8 1447.69  19
  -1 -12   6 49398.3 1412.74  17
  -1 -12   6 45900.8 1340.47  26
  -1 -12   6 48757.3 1424.16   9
  -1 -12   6 53022.6 1436.79  13
  -1 -12   6 47010.0 1382.68  22
  -1 -12   5 93331.9 1867.46  12
  -1 -12   5 85702.3 1853.80  22
  -1 -12   5 80240.4 1731.37  23
  -1 -12   5 88603.6 1904.95   9
  -1 -12   5 82514.0 1784.79  26
  -1 -12   5 88853.3 1738.02  28
  -1 -12   5 87317.2 1878.31  19
  -1 -12   5 89471.1 1816.65  20
  -1 -12   5 89268.9 1867.72  13
  -1 -12   4 12429.1 705.740  12
  -1 -12   4 11814.2 705.213  22
  -1 -12   4 12291.5 702.399  26
  -1 -12   4 12660.5 664.417  28
  -1 -12   4 12537.0 721.072  13
  -1 -12   4 12370.6 734.514   9
  -1 -12   4 12285.0 682.295  23
  -1 -12   4 12947.8 703.315  19
  -1 -12   4 14230.8 733.628  20
  -1 -12   3 1179.88 260.720  13
  -1 -12   3 541.581 196.754  12
  -1 -12   3 1105.21 260.111  26
  -1 -12   3 947.734 211.638  28
  -1 -12   3 665.144 220.769   9
  -1 -12   3 703.920 203.969  22
  -1 -12   3 1158.19 242.074  20
  -1 -12   3 995.436 227.438  19
  -1 -12   3 853.915 229.413  23
  -1 -12   2 20220.9 953.177   9
  -1 -12   2 20105.7 890.887  26
  -1 -12   2 19308.5 831.468  23
  -1 -12   2 19124.9 904.044  22
  -1 -12   2 21682.9 903.008  20
  -1 -12   2 19874.0 901.436  12
  -1 -12   2 20554.3 936.556  13
  -1 -12   1 55789.3 1557.89   9
  -1 -12   1 53900.0 1452.68  26
  -1 -12   1 52668.3 1354.82  23
  -1 -12   1 56285.3 1514.84  12
  -1 -12   1 55667.9 1526.90  22
  -1 -12   1 54665.3 1520.25  13
  -1 -12   1 53766.2 1432.97  20
  -1 -12   0 46473.7 1346.23  26
  -1 -12   0 47810.6 1347.65  20
  -1 -12   0 45800.4 1394.01  12
  -1 -12   0 47804.4 1396.46  22
  -1 -12   0 48990.1 1462.05  13
  -1 -12   0 49093.0 1403.15   9
  -1 -12  -1 48248.7 1320.43  26
  -1 -12  -1 48059.5 1355.92  20
  -1 -12  -1 49054.1 1455.07  12
  -1 -12  -1 48871.7 1312.82  22
  -1 -12  -1 47752.3 1458.26  13
  -1 -12  -1 50161.3 1335.40   9
  -1 -12  -2 96326.6 2073.88  13
  -1 -12  -2 94845.6 1740.05  26
  -1 -12  -2 99714.9 2096.91  12
  -1 -12  -2 102049. 1961.25  20
  -1 -12  -3 85208.2 1944.65  13
  -1 -12  -3 85438.8 1774.91  20
  -1 -12  -3 86650.3 1845.82  25
  -1 -12  -3 90817.2 2012.42  12
   1  12   4 26326.5 864.161  39
  -1 -12  -4 27472.6 1119.30  12
  -1 -12  -4 25270.0 1004.02  25
  -1 -12  -4 26099.9 1078.49  13
  -1 -12  -5 1236.25 260.622  25
  -1 -12  -5 874.573 252.809  13
  -1 -12  -5 1380.63 277.654  12
   1  12   5 1318.05 219.202  39
  -1 -12  -6 374.869 228.784  25
   1  12   6-54.2373 123.685  39
  -1 -12  -6-6.55838 181.982  12
  -1 -12  -6 67.3089 131.460  13
  -1 -12  -7 4672.41 430.940  12
  -1 -12  -7 4140.85 387.308  25
   1  12   7 3949.28 300.408  39
  -1 -12  -7 4452.11 371.952  13
   1  12   7 4245.39 333.027  43
  -1 -12  -8 13977.7 647.461  12
  -1 -12  -8 13624.1 605.248  25
   1  12   8 14402.6 522.439  39
  -1 -12  -8 14366.7 558.254  13
   1  12   8 14119.7 536.555  43
  -1 -12  -9 1593.86 235.739  25
  -1 -12  -9 1699.12 218.866  12
  -1 -12  -9 1184.35 147.766  13
   1  12   9 1625.19 168.514  39
   1  12   9 1496.91 175.129  43
  -1 -12 -10 2652.65 239.264  25
   1  12  10 2443.03 178.241  43
  -1 -12 -10 2180.01 199.827  12
   1  12  10 2860.63 181.980  39
  -1 -13  17 2536.36 196.310  28
  -1 -13  17 2663.95 166.776   8
  -1 -13  17 2218.59 161.879  30
  -1 -13  16 923.921 134.910  11
  -1 -13  16 977.027 145.147   8
  -1 -13  16 986.102 150.679  30
  -1 -13  16 914.040 171.462  28
  -1 -13  16 1125.00 137.948  19
  -1 -13  15 3269.08 257.871  19
  -1 -13  15 3378.45 260.598  11
  -1 -13  15 3140.75 300.076  28
  -1 -13  15 3180.06 245.132   8
  -1 -13  15 3503.79 274.121  30
  -1 -13  14 903.368 171.346  11
  -1 -13  14 1209.46 186.535   8
  -1 -13  14 1152.91 200.100  22
  -1 -13  14 1365.49 216.475  30
  -1 -13  14 1156.13 230.305  28
  -1 -13  14 1244.53 200.546  19
  -1 -13  13 763.688 168.025  11
  -1 -13  13 871.061 190.639   8
  -1 -13  13 814.667 184.403  19
  -1 -13  13 802.034 198.095  30
  -1 -13  13 1038.24 243.803  28
  -1 -13  13 557.447 168.187  22
  -1 -13  12 350.607 161.238  19
  -1 -13  12 437.475 145.600  11
  -1 -13  12 439.043 164.155   8
  -1 -13  12 152.994 142.332  13
  -1 -13  12 298.288 146.387  30
  -1 -13  12 133.528 144.806  28
  -1 -13  12 755.104 199.274  22
  -1 -13  11 1418.11 251.026  19
  -1 -13  11 1556.98 262.378  13
  -1 -13  11 1306.38 201.482  11
  -1 -13  11 1654.05 227.822   8
  -1 -13  11 1621.43 261.918  28
  -1 -13  11 1321.36 209.335  30
  -1 -13  11 1402.55 244.094  22
  -1 -13  10 323.371 154.052  19
  -1 -13  10 176.683 169.798  26
  -1 -13  10-15.8613 196.406  12
  -1 -13  10-40.0795 183.002  30
  -1 -13  10 182.616 163.677  22
  -1 -13  10 170.826 160.910  13
  -1 -13  10 32.8929 154.501  28
  -1 -13   9 1948.45 297.541  12
  -1 -13   9 1507.20 261.140  28
  -1 -13   9 2544.78 347.342  19
  -1 -13   9 2081.72 333.919  26
  -1 -13   9 1967.82 308.904  13
  -1 -13   9 2316.52 325.093  22
  -1 -13   8 1004.49 261.299  19
  -1 -13   8 1496.68 292.491  26
  -1 -13   8 881.780 224.945  20
  -1 -13   8 1396.26 262.935  28
  -1 -13   8 1284.22 263.291  22
  -1 -13   8 1239.28 245.818  12
  -1 -13   8 1165.59 236.783  13
  -1 -13   7 109.716 157.911  19
  -1 -13   7 59.1353 166.553  26
  -1 -13   7-81.9037 166.497  13
  -1 -13   7 55.3897 139.311  12
  -1 -13   7 33.3464 153.426  22
  -1 -13   7 122.335 160.007  20
  -1 -13   7-31.9978 162.014  28
  -1 -13   6 2924.95 364.833  13
  -1 -13   6 3211.28 354.504  28
  -1 -13   6 2847.30 365.199  26
  -1 -13   6 2727.25 370.093  22
  -1 -13   6 2403.90 332.375  12
  -1 -13   6 3023.96 390.869  19
  -1 -13   6 2620.83 334.787  20
  -1 -13   5 8873.55 607.547  26
  -1 -13   5 9708.62 585.973  28
  -1 -13   5 9821.21 640.882  13
  -1 -13   5 9167.35 631.973   9
  -1 -13   5 9830.00 650.853  22
  -1 -13   5 9559.07 612.306  12
  -1 -13   5 9666.30 609.133  20
  -1 -13   5 9942.04 627.155  19
  -1 -13   4 12213.7 712.028  26
  -1 -13   4 12295.1 662.316  28
  -1 -13   4 11804.0 697.075  13
  -1 -13   4 11785.5 713.293  22
  -1 -13   4 12490.0 746.425   9
  -1 -13   4 12352.7 692.549  12
  -1 -13   4 13039.8 683.431  19
  -1 -13   4 13361.9 711.028  20
  -1 -13   3 10417.8 661.221  26
  -1 -13   3 10372.1 663.120  13
  -1 -13   3 10293.4 672.483  22
  -1 -13   3 10928.5 660.571  12
  -1 -13   3 10988.4 587.412  19
  -1 -13   3 10962.8 650.787  20
  -1 -13   3 10895.5 703.200   9
  -1 -13   3 10028.9 618.799  23
  -1 -13   2 3662.75 397.191  26
  -1 -13   2 3863.45 449.804   9
  -1 -13   2 3746.02 418.451  13
  -1 -13   2 3534.43 383.931  23
  -1 -13   2 4013.19 402.186  20
  -1 -13   2 3833.65 424.002  22
  -1 -13   2 3475.18 388.392  12
  -1 -13   1 2198.97 326.236  22
  -1 -13   1 2588.17 352.577  12
  -1 -13   1 2288.42 303.900  23
  -1 -13   1 2563.31 332.305  20
  -1 -13   1 1948.13 307.795  26
  -1 -13   1 2591.55 366.566  13
  -1 -13   1 2013.90 348.954   9
  -1 -13   0 24931.7 940.557   9
  -1 -13   0 25819.9 1029.26  12
  -1 -13   0 25034.7 974.220  26
  -1 -13   0 24909.1 952.417  22
  -1 -13   0 24685.9 1031.03  13
  -1 -13   0 24697.9 957.595  20
  -1 -13  -1 45063.2 1365.60  12
  -1 -13  -1 44279.1 1205.61  26
  -1 -13  -1 42908.3 1163.47  22
  -1 -13  -1 46359.6 1280.08  20
  -1 -13  -1 44351.4 1375.30  13
  -1 -13  -2 44320.4 1124.25  26
  -1 -13  -2 47180.7 1405.79  13
  -1 -13  -2 47861.9 1276.31  20
  -1 -13  -2 46506.3 1384.46  12
  -1 -13  -3 22622.8 967.697  12
  -1 -13  -3 22062.5 954.458  13
   1  13   4 2645.60 283.031  43
  -1 -13  -4 2382.93 344.271  25
  -1 -13  -4 2905.14 367.255  12
  -1 -13  -4 2312.57 323.894  13
   1  13   5 5978.88 383.213  43
  -1 -13  -5 6013.34 445.941  13
  -1 -13  -5 6096.67 464.134  25
  -1 -13  -5 6281.22 498.203  12
   1  13   6 4051.48 280.800  39
   1  13   6 4249.28 303.978  43
  -1 -13  -6 4065.49 337.783  13
  -1 -13  -6 4508.04 384.603  25
  -1 -13  -6 4045.52 367.921  12
   1  13   7 3397.45 237.495  39
   1  13   7 3320.03 249.646  43
  -1 -13  -7 3276.67 266.373  13
  -1 -13  -7 3413.37 315.252  25
  -1 -13  -7 3164.52 298.289  12
   1  13   8 364.946 89.2505  43
  -1 -13  -8 483.650 95.5102  13
  -1 -13  -8 440.351 124.348  12
   1  13   8 503.293 91.2582  39
  -1 -13  -8 348.523 157.150  25
  -1 -14  16 7568.06 313.537  28
  -1 -14  15 5176.48 316.668  28
  -1 -14  15 5813.37 285.844  19
  -1 -14  15 5582.75 243.071   8
  -1 -14  14 6244.63 346.565  19
  -1 -14  14 6024.51 380.845  28
  -1 -14  14 4976.62 282.463  22
  -1 -14  14 5934.33 285.949   8
  -1 -14  13 9080.54 455.261  19
  -1 -14  13 8629.64 493.309  28
  -1 -14  13 8489.46 429.330  22
  -1 -14  13 9096.18 378.683   8
  -1 -14  12 12675.6 580.259  22
  -1 -14  12 12769.4 578.469  19
  -1 -14  12 13377.0 631.305  28
  -1 -14  11 3816.09 364.474  28
  -1 -14  11 3709.02 353.327  22
  -1 -14  11 3255.58 323.395  19
  -1 -14  11 3647.04 340.533  13
  -1 -14  10 2169.89 283.257  28
  -1 -14  10 1744.95 266.181  13
  -1 -14  10 2283.65 296.036  19
  -1 -14  10 2079.04 289.216  22
  -1 -14   9 66.4438 142.022  13
  -1 -14   9 166.393 166.567  22
  -1 -14   9 257.221 147.499  12
  -1 -14   9 113.858 160.075  19
  -1 -14   9 27.1564 127.517  28
  -1 -14   9 149.234 162.395  26
  -1 -14   8 8838.91 586.312  26
  -1 -14   8 9294.91 563.840  28
  -1 -14   8 9321.70 582.717  13
  -1 -14   8 8695.86 567.996  22
  -1 -14   8 9012.80 565.459  12
  -1 -14   8 9071.36 569.921  19
  -1 -14   7 53373.1 1427.16  26
  -1 -14   7 53662.5 1315.90  28
  -1 -14   7 57521.8 1426.11  13
  -1 -14   7 55118.1 1427.69  22
  -1 -14   7 59711.7 1428.49  12
  -1 -14   7 57431.0 1416.03  20
  -1 -14   7 58180.1 1446.13  19
  -1 -14   6 42804.3 1290.21  26
  -1 -14   6 43119.8 1181.15  28
  -1 -14   6 41593.8 1235.48  13
  -1 -14   6 40692.0 1244.08  22
  -1 -14   6 43211.5 1222.80  19
  -1 -14   6 42455.6 1222.90  20
  -1 -14   6 43318.0 1232.65  12
  -1 -14   5 33912.7 1156.96  26
  -1 -14   5 35745.0 1158.28  13
  -1 -14   5 35182.7 1166.10  22
  -1 -14   5 35844.4 1126.50  20
  -1 -14   5 34917.6 1058.96  19
  -1 -14   5 37054.5 1147.21  12
  -1 -14   4 50122.7 1397.81  26
  -1 -14   4 50938.9 1389.55  13
  -1 -14   4 49411.7 1387.54  22
  -1 -14   4 51982.3 1233.92  19
  -1 -14   4 51508.1 1341.36  20
  -1 -14   4 51773.1 1357.55  12
  -1 -14   3 28043.6 1047.91  26
  -1 -14   3 28532.4 1053.56  13
  -1 -14   3 27582.0 1035.25  22
  -1 -14   3 28792.1 1002.67  20
  -1 -14   3 29185.1 1029.59  12
  -1 -14   2 7643.05 556.976  26
  -1 -14   2 8331.24 587.092  13
  -1 -14   2 8074.84 568.489  22
  -1 -14   2 7936.90 532.732  20
  -1 -14   2 7684.44 550.450  12
  -1 -14   1 3412.81 380.323  26
  -1 -14   1 3574.22 401.621  13
  -1 -14   1 3187.91 361.491  22
  -1 -14   1 3502.40 367.425  20
  -1 -14   1 3299.66 376.810  12
  -1 -14   0 15950.6 718.957  26
  -1 -14   0 15709.5 786.112  13
  -1 -14   0 14901.9 665.191  22
  -1 -14   0 16285.9 724.773  20
  -1 -14   0 16764.4 791.542  12
  -1 -14  -1 11310.3 656.973  12
  -1 -14  -1 11487.8 675.760  13
  -1 -14  -1 11352.2 575.728  26
  -1 -14  -1 10446.1 517.291  22
  -1 -14  -2 7686.66 534.746  12
  -1 -14  -2 7158.56 519.049  13
  -1 -14  -3 9970.03 585.513  12
  -1 -14  -3 9612.76 573.719  13
  -1 -14  -4 18719.3 757.495  12
  -1 -14  -4 18614.9 717.147  13
  -1 -14  -5 2093.23 258.352  12
  -1 -14  -5 2297.41 244.472  13
   1  14   6 88.7252 64.8027  43
  -1 -14  -6 267.818 117.727  12
  -1 -14  -6 87.7145 149.884  25
  -1 -14  -7 928.936 126.936  12
  -1 -15  14 740.376 127.619  19
  -1 -15  14 529.422 121.826  28
  -1 -15  13 3558.19 279.275  28
  -1 -15  13 3329.54 249.668  19
  -1 -15  13 2864.01 221.504  22
  -1 -15  12 408.765 128.831  22
  -1 -15  12 482.306 134.927  19
  -1 -15  12 603.606 163.630  28
  -1 -15  11 821.780 169.017  13
  -1 -15  11 1227.08 204.027  19
  -1 -15  11 1394.68 217.200  28
  -1 -15  11 1233.90 204.217  22
  -1 -15  10 3134.17 300.922  19
  -1 -15  10 2902.34 294.707  28
  -1 -15  10 3010.06 296.167  13
  -1 -15  10 3284.80 320.389  22
  -1 -15   9 11592.4 569.707  19
  -1 -15   9 11264.8 581.859  22
  -1 -15   9 11567.0 572.173  13
  -1 -15   9 11576.7 568.431  28
  -1 -15   8 14258.7 654.933  13
  -1 -15   8 15040.2 671.589  19
  -1 -15   8 13994.8 667.520  22
  -1 -15   8 13895.3 683.317  26
  -1 -15   8 14193.5 643.112  12
  -1 -15   8 14175.3 634.169  28
  -1 -15   7 14155.8 667.177  13
  -1 -15   7 14359.4 664.755  12
  -1 -15   7 14661.4 665.291  19
  -1 -15   7 14414.2 696.266  22
  -1 -15   7 13788.7 694.789  26
  -1 -15   6 3377.27 344.199  13
  -1 -15   6 3360.79 347.346  12
  -1 -15   6 2919.78 352.212  26
  -1 -15   6 3448.18 370.472  22
  -1 -15   6 3180.05 312.651  19
  -1 -15   5 606.067 207.363  26
  -1 -15   5 348.952 180.327  12
  -1 -15   5 475.842 170.222  13
  -1 -15   5 796.891 177.830  19
  -1 -15   5 573.274 206.994  22
  -1 -15   5 516.665 166.338  20
  -1 -15   4 4721.74 411.323  13
  -1 -15   4 4438.53 392.720  12
  -1 -15   4 4470.53 392.110  20
  -1 -15   4 4930.28 429.287  22
  -1 -15   4 4912.89 442.136  26
  -1 -15   3 3244.61 349.249  13
  -1 -15   3 3632.21 365.084  12
  -1 -15   3 3294.82 345.992  20
  -1 -15   3 3340.27 365.555  22
  -1 -15   3 3758.85 390.027  26
  -1 -15   2-34.4078 129.768  20
  -1 -15   2 166.352 140.536  12
  -1 -15   2 88.0354 151.484  13
  -1 -15   2 217.545 153.812  22
  -1 -15   2 266.902 160.689  26
  -1 -15   1 2713.02 327.023  13
  -1 -15   1 2933.33 319.895  12
  -1 -15   1 2591.51 288.173  20
  -1 -15   1 2710.65 292.199  22
  -1 -15   1 3037.34 327.206  26
  -1 -15   0 25765.8 878.415  12
  -1 -15   0 24787.0 787.766  26
  -1 -15   0 24006.3 723.935  22
  -1 -15   0 25345.0 899.601  13
  -1 -15  -1 55276.0 1047.51  26
  -1 -15  -1 55779.9 1254.90  12
  -1 -15  -1 57459.0 1299.24  13
  -1 -15  -2 65015.8 1300.50  12
  -1 -15  -2 66089.3 1326.17  13
  -1 -15  -3 36408.6 912.130  12
  -1 -15  -3 35590.2 883.805  13
  -1 -15  -4 16951.9 555.225  12
  -1 -15  -4 18248.8 561.529  13
  -1 -15  -5 9555.97 345.665  12
  -1 -15  -5 9998.83 342.012  13
  -1 -16  12 1740.70 166.335  22
  -1 -16  12 1573.47 165.965  19
  -1 -16  11 10695.5 432.000  22
  -1 -16  11 11999.1 449.851  19
  -1 -16  10 12677.1 484.268  13
  -1 -16  10 11878.2 496.862  22
  -1 -16  10 13146.9 500.135  19
  -1 -16   9 5579.99 357.541  13
  -1 -16   9 5761.39 377.234  22
  -1 -16   9 5853.29 358.527  19
  -1 -16   8 2615.00 282.035  22
  -1 -16   8 2606.54 262.469  19
  -1 -16   7 42.1020 153.550  26
  -1 -16   7-3.64559 174.297  12
  -1 -16   7-126.168 174.283  13
  -1 -16   7 14.7786 127.230  19
  -1 -16   7 171.868 171.050  22
  -1 -16   6 21881.2 747.280  13
  -1 -16   6 21556.2 721.195  12
  -1 -16   6 23165.7 657.525  19
  -1 -16   6 22117.3 768.869  22
  -1 -16   6 21470.6 791.699  26
  -1 -16   5 35662.8 1017.35  26
  -1 -16   5 35909.5 975.038  22
  -1 -16   5 36196.7 931.366  12
  -1 -16   5 36472.4 974.654  13
  -1 -16   4 31364.3 945.092  26
  -1 -16   4 30385.6 885.331  22
  -1 -16   4 31274.6 868.052  12
  -1 -16   4 30731.2 902.042  13
  -1 -16   3 24386.7 814.157  26
  -1 -16   3 24355.0 764.381  22
  -1 -16   3 24115.4 758.762  12
  -1 -16   3 23367.1 789.865  13
  -1 -16   2 10162.4 499.618  26
  -1 -16   2 10101.6 458.350  22
  -1 -16   2 9714.86 489.049  12
  -1 -16   2 9626.62 509.803  13
  -1 -16   1-27.9938 129.577  12
  -1 -16   1-48.0509 130.286  13
  -1 -16   1 205.687 109.042  22
  -1 -16   0 7220.45 419.791  13
  -1 -16   0 6812.77 331.395  26
  -1 -16   0 7189.31 393.455  12
  -1 -16  -1 4582.67 297.433  12
  -1 -16  -1 4822.43 326.610  13
  -1 -16  -2 624.322 120.064  12
  -1 -16  -2 655.831 133.015  13
  -1 -17   9 1509.13 146.883  19
  -1 -17   9 1475.38 166.150  22
  -1 -17   8 1282.74 157.419  13
  -1 -17   8 1552.17 147.490  19
  -1 -17   8 1415.44 170.882  22
  -1 -17   7 1476.48 179.871  13
  -1 -17   7 1314.97 178.546  22
  -1 -17   6 1677.14 196.700  13
  -1 -17   6 1516.45 188.366  22
  -1 -17   5 1666.95 199.383  13
  -1 -17   5 1672.75 179.401  12
  -1 -17   5 1897.44 205.179  22
  -1 -17   4 387.955 122.112  13
  -1 -17   4 177.707 104.681  12
  -1 -17   4 129.183 120.053  22
  -1 -17   3 122.649 97.9338  13
  -1 -17   3-192.990 118.201  22
  -1 -17   2 384.943 124.292  13
  -1 -17   1 2367.81 198.039  13
   2 -18   0 4920.10 268.377  13
  -2  18   0 5003.42 268.370  18
   2 -18   1 7534.78 346.701  13
   2 -18   1 7541.29 350.134  26
   2 -18   1 7434.54 316.508  22
  -2  18  -1 7569.93 335.906  18
   2 -18   2 4007.76 266.913  13
  -2  18  -2 4242.74 252.082  18
   2 -18   2 4501.38 286.776  22
   2 -18   2 4182.58 300.536  26
   2 -18   3 889.158 163.952  22
   2 -18   3 747.001 144.710  13
   2 -18   3 887.294 172.908  26
   2 -18   4 154.336 115.245  26
   2 -18   4 321.458 135.595  22
   2 -18   4 280.374 110.372  13
   2 -18   5 40.2237 105.157  22
   2 -18   5 7.68656 109.950  26
   2 -18   6 285.073 115.485  22
   2 -18   6 242.812 126.070  26
   2 -18   7 52.5679 81.4332  19
   2 -18   7-129.479 101.169  22
   2 -18   8 2031.04 176.999  19
   2 -18   8 2076.79 194.296  22
   2 -18   9 16966.2 459.560  19
   2 -18   9 16198.1 452.728  22
   2 -17  -3 6188.52 327.331  13
   2 -17  -2 18146.2 615.451  13
   2 -17  -2 17725.1 499.476  26
   2 -17  -1 19604.2 554.184  22
   2 -17  -1 18900.3 660.228  13
   2 -17  -1 20488.8 612.057  26
   2 -17   0 8078.24 454.105  13
   2 -17   0 7888.92 404.303  22
   2 -17   0 8304.05 438.241  26
   2 -17   0 7622.71 416.934  23
   2 -17   1 4306.53 356.636  26
   2 -17   1 4848.37 355.311  22
   2 -17   1 4063.73 337.122  13
   2 -17   2 8474.73 496.496  26
   2 -17   2 8821.75 493.357  22
   2 -17   2 7594.82 452.620  13
  -2  17  -3 14109.0 578.649  18
   2 -17   3 13722.0 594.872  13
   2 -17   3 14275.9 627.256  22
   2 -17   3 14295.7 639.725  26
   2 -17   4 27881.7 817.915  13
   2 -17   4 27214.6 876.496  26
   2 -17   4 26373.4 848.900  22
   2 -17   5 44640.8 1006.13  13
   2 -17   5 44101.5 1104.39  26
   2 -17   5 44521.6 1093.07  22
   2 -17   5 45952.7 946.840  19
   2 -17   6 17597.6 610.764  13
   2 -17   6 17485.9 693.852  26
   2 -17   6 16617.1 663.857  22
   2 -17   6 17522.2 618.774  19
   2 -17   7 3196.36 258.251  13
   2 -17   7 3319.69 292.860  19
   2 -17   7 3095.60 306.477  22
   2 -17   7 3006.97 298.335  26
   2 -17   8 791.000 172.350  19
   2 -17   8 1010.70 187.638  22
   2 -17   8 780.204 182.041  26
   2 -17   9-73.9456 130.571  19
   2 -17   9 60.9835 115.273  22
   2 -17   9-210.954 129.029  26
   2 -17  10 307.053 124.996  22
   2 -17  10 202.065 110.734  19
   2 -17  11 80.5758 90.7757  22
   2 -17  11 486.324 121.786  19
   2 -17  12 918.021 128.686  19
   2 -16  -6 23138.9 553.503  13
   2 -16  -5 2549.49 236.155  13
   2 -16  -4 751.848 137.825  26
   2 -16  -4 555.027 127.589  23
   2 -16  -4 593.914 167.492  13
   2 -16  -3 316.523 124.797  26
   2 -16  -3 359.255 150.684  13
   2 -16  -3 334.297 136.942  23
   2 -16  -3 82.3216 114.528  22
   2 -16  -2 1744.45 227.136  23
   2 -16  -2 1954.49 275.814  13
   2 -16  -2 2219.82 245.725  26
   2 -16  -2 1765.93 216.968  22
   2 -16  -1 39.6241 145.945  26
   2 -16  -1 253.790 144.972  22
   2 -16  -1 255.857 146.365  13
   2 -16  -1 301.384 144.200  23
   2 -16   0 15272.9 669.395  22
   2 -16   0 15532.6 691.240  26
   2 -16   0 15674.6 717.395  13
   2 -16   0 14593.5 659.729  23
   2 -16   1 31799.7 1009.97  22
   2 -16   1 32296.4 1012.39  26
   2 -16   1 33562.6 1042.30  13
   2 -16   1 30990.8 978.499  23
   2 -16   2 20071.1 822.203  22
   2 -16   2 20124.0 816.415  26
   2 -16   2 20673.6 819.570  13
   2 -16   2 19271.7 791.987  23
   2 -16   3 24122.5 905.315  22
   2 -16   3 22801.7 866.111  23
   2 -16   3 23758.8 894.752  26
   2 -16   3 23711.7 866.214  13
   2 -16   4 22250.0 829.734  13
   2 -16   4 21714.5 859.956  22
   2 -16   4 22109.3 757.553  19
   2 -16   4 21154.8 773.342  17
   2 -16   4 21442.2 845.227  26
   2 -16   4 21012.0 835.371  23
   2 -16   5 3998.60 355.250  19
   2 -16   5 3928.85 383.297  22
   2 -16   5 3430.64 336.359  17
   2 -16   5 3958.55 386.975  26
   2 -16   5 3954.36 362.471  13
   2 -16   6 145.205 148.135  26
   2 -16   6 98.1604 120.714  13
   2 -16   6 122.324 141.348  22
   2 -16   6-96.6222 168.840  19
   2 -16   6 210.788 135.752  17
   2 -16   7 1872.99 261.701  19
   2 -16   7 1722.43 267.541  22
   2 -16   7 2024.80 259.242  13
   2 -16   7 1868.78 275.929  26
   2 -16   7 1540.23 247.976  17
   2 -16   8 4326.55 373.049  19
   2 -16   8 4960.95 395.044  22
   2 -16   8 4953.94 397.328  26
   2 -16   9 17244.5 686.156  19
   2 -16   9 17328.3 678.286  22
   2 -16   9 16722.4 681.171  26
   2 -16  10 29505.4 848.723  19
   2 -16  10 30417.3 851.598  26
   2 -16  10 30997.6 845.389  22
   2 -16  11 33080.4 720.919   8
   2 -16  11 34393.7 807.387  22
   2 -16  11 33881.1 855.922  19
   2 -16  12 10660.4 451.343  19
   2 -16  12 10567.6 383.036   8
   2 -16  13 1220.81 139.355   8
   2 -16  13 1290.66 159.417  19
   2 -16  14 69.9938 75.0444  19
   2 -15  -8 73.4596 83.3512  13
  -2  15   7 2798.74 195.558  43
   2 -15  -7 2828.98 241.902  13
   2 -15  -6 218.079 141.424  13
  -2  15   6 19.5107 72.5155  43
  -2  15   5 498.961 121.730  43
   2 -15  -5 612.033 133.609  40
   2 -15  -5 548.913 162.071  13
   2 -15  -5 483.053 136.869  23
   2 -15  -4 3918.55 392.464  13
   2 -15  -4 4008.98 308.555  26
   2 -15  -4 3843.31 304.166  40
   2 -15  -4 3974.03 323.177  23
   2 -15  -3 9963.75 514.627  40
   2 -15  -3 9591.02 601.798  13
   2 -15  -3 9603.49 526.456  23
   2 -15  -3 10221.7 502.627  22
   2 -15  -3 10577.1 525.019  26
   2 -15  -2 6971.24 459.606  40
   2 -15  -2 7466.29 553.090  13
   2 -15  -2 7104.45 485.891  23
   2 -15  -2 7293.37 463.811  22
   2 -15  -2 7010.65 471.045  26
   2 -15  -1 13398.8 639.074  40
   2 -15  -1 14437.2 756.715  13
   2 -15  -1 13788.1 676.955  23
   2 -15  -1 14588.3 696.173  22
   2 -15  -1 13787.0 677.971  26
   2 -15   0 16518.3 726.566  40
   2 -15   0 17547.4 822.360  13
   2 -15   0 16474.0 754.089  23
   2 -15   0 17347.6 797.850  22
   2 -15   0 17089.0 779.913  26
   2 -15   1 15601.5 716.776  40
   2 -15   1 17058.0 811.575  13
   2 -15   1 16129.4 783.898  22
   2 -15   1 15881.9 754.161  23
   2 -15   1 16015.1 767.056  26
   2 -15   2 905.919 230.846  13
   2 -15   2 758.009 193.956  40
   2 -15   2 1266.61 254.830  26
   2 -15   2 1017.57 246.098  22
   2 -15   2 847.555 213.762  23
   2 -15   3 1996.77 302.067  23
   2 -15   3 2259.63 325.645  22
   2 -15   3 1757.68 265.007  19
   2 -15   3 1803.52 275.915  26
   2 -15   3 2165.95 292.090  17
   2 -15   3 2037.71 289.747  13
   2 -15   4 948.319 223.857  23
   2 -15   4 1153.75 246.453  22
   2 -15   4 1319.07 255.700  26
   2 -15   4 796.878 223.592  17
   2 -15   4 928.142 217.392  19
   2 -15   4 875.062 209.259  13
   2 -15   5 16674.3 794.002  22
   2 -15   5 16160.0 747.072  13
   2 -15   5 18151.6 803.646  17
   2 -15   5 15757.8 722.213  42
   2 -15   5 18066.0 806.159  26
   2 -15   5 15911.0 773.311  23
   2 -15   5 18423.8 827.525  19
   2 -15   6 21050.4 866.888  17
   2 -15   6 21586.5 842.491  13
   2 -15   6 21158.9 885.123  19
   2 -15   6 20403.3 845.587  26
   2 -15   6 19821.6 848.934  22
   2 -15   7 1076.12 235.723  26
   2 -15   7 825.817 224.547  17
   2 -15   7 1241.52 215.669  13
   2 -15   7 1032.88 247.798  22
   2 -15   7 1128.16 241.150  19
   2 -15   8 5411.20 437.878  22
   2 -15   8 5167.09 432.485  19
   2 -15   8 5107.62 444.170  17
   2 -15   8 5655.55 444.785  26
   2 -15   9 11528.1 614.575  26
   2 -15   9 11848.8 568.399  28
   2 -15   9 13564.1 652.547  22
   2 -15   9 13226.6 655.724  19
   2 -15   9 12688.3 676.069  17
   2 -15  10 7539.81 485.253   8
   2 -15  10 9019.67 516.576  26
   2 -15  10 9413.56 521.127  22
   2 -15  10 9755.44 511.338  28
   2 -15  10 9002.79 527.100  19
   2 -15  11 6899.13 445.194  19
   2 -15  11 6777.07 410.988  22
   2 -15  11 6508.93 420.925   8
   2 -15  11 7078.08 434.438  28
   2 -15  12 5374.03 357.852   8
   2 -15  12 5421.89 368.421  19
   2 -15  12 6068.02 385.951  28
   2 -15  13 1783.19 210.954   8
   2 -15  13 1897.19 217.658  28
   2 -15  13 1615.41 195.304  19
   2 -15  14 887.798 143.160  19
   2 -15  14 788.887 143.471  28
   2 -15  14 1220.41 155.535   8
   2 -15  15 4228.99 231.123   8
   2 -15  15 3489.68 192.094  19
  -2  14   9 17468.3 469.233  43
   2 -14  -9 17074.1 520.181  13
  -2  14   8 28647.4 616.337  39
   2 -14  -8 29466.5 870.675  25
  -2  14   8 29086.0 706.797  43
   2 -14  -8 29913.6 803.763  13
  -2  14   7 34953.8 765.990  39
  -2  14   7 37263.5 882.270  43
   2 -14  -7 36782.0 1004.68  13
   2 -14  -6 23717.9 888.414  13
   2 -14  -6 22724.0 689.185  40
  -2  14   6 22378.8 747.524  43
   2 -14  -6 23084.8 700.941  23
   2 -14  -5 21156.4 827.308  12
   2 -14  -5 19840.3 714.896  40
   2 -14  -5 23004.4 947.158  25
   2 -14  -5 20480.0 895.123  13
   2 -14  -5 21190.2 689.343  26
  -2  14   5 19675.2 749.832  43
   2 -14  -5 20351.7 726.600  23
   2 -14  -4 513.019 245.545  25
   2 -14  -4 1149.48 215.019  26
   2 -14  -4 869.686 215.386  12
   2 -14  -4 1230.30 283.156  13
   2 -14  -4 931.483 211.569  22
   2 -14  -4 967.749 208.745  23
  -2  14   4 1133.55 226.087  43
   2 -14  -4 1039.51 217.512  40
   2 -14  -3 702.903 284.222  25
   2 -14  -3 893.585 207.118  26
   2 -14  -3 442.472 210.436  13
  -2  14   3 761.851 191.162  43
   2 -14  -3 517.150 176.934  23
   2 -14  -3 414.581 161.970  22
   2 -14  -3 467.762 169.373  40
   2 -14  -2 1697.46 306.089  13
   2 -14  -2 1824.01 284.653  26
   2 -14  -2 1855.59 273.793  40
   2 -14  -2 2022.76 292.595  23
   2 -14  -2 1584.24 261.194  22
   2 -14  -1 979.912 230.707  26
   2 -14  -1 727.078 202.690  22
   2 -14  -1 816.215 220.140  23
   2 -14  -1 863.987 245.629  13
   2 -14  -1 1054.24 214.815  40
   2 -14   0 1708.31 279.006  26
   2 -14   0 1320.55 256.828  23
   2 -14   0 1517.91 270.378  22
   2 -14   0 1363.13 250.155  40
   2 -14   0 1636.07 297.479  13
   2 -14   1 8724.20 602.137  22
   2 -14   1 8321.83 542.897  40
   2 -14   1 10377.3 654.192  13
   2 -14   1 8920.28 581.391  23
   2 -14   1 8904.89 585.262  26
   2 -14   2 30436.5 1066.25  26
   2 -14   2 29596.1 1095.53  22
   2 -14   2 29040.1 1000.31  40
   2 -14   2 30692.9 1100.61  13
   2 -14   2 31624.9 1019.87  19
   2 -14   2 28910.4 1037.71  23
   2 -14   3 2862.05 349.632  19
   2 -14   3 2614.74 351.040  22
   2 -14   3 2490.55 317.523  17
   2 -14   3 2907.95 370.310  13
   2 -14   3 2783.44 344.852  23
   2 -14   3 2972.17 351.973  26
   2 -14   3 2870.50 338.846  40
   2 -14   4 167.424 163.482  19
   2 -14   4 229.648 168.895  42
   2 -14   4 237.797 140.054  23
   2 -14   4 134.155 129.434  40
   2 -14   4 293.959 176.528  26
   2 -14   4 702.681 206.156  22
   2 -14   4 60.6586 140.836  17
   2 -14   4 492.818 197.516  13
   2 -14   5 447.056 183.864  17
   2 -14   5 415.263 171.884  13
   2 -14   5 374.407 190.941  26
   2 -14   5 543.027 208.470  23
   2 -14   5 487.204 169.663  42
   2 -14   5 391.069 192.888  22
   2 -14   5 490.596 212.421  19
   2 -14   6 39.5388 169.821  17
   2 -14   6-84.1845 144.473  13
   2 -14   6 75.9229 169.530  26
   2 -14   6 171.172 153.878  23
   2 -14   6 199.298 179.605  19
   2 -14   6 241.993 166.467  42
   2 -14   6-49.0087 182.434  22
   2 -14   7 1304.72 263.362  42
   2 -14   7 1977.36 298.275  22
   2 -14   7 2233.51 283.027  13
   2 -14   7 2064.57 307.479  17
   2 -14   7 1902.93 296.451  26
   2 -14   7 2379.93 345.523  19
   2 -14   8 3287.27 358.955  26
   2 -14   8 3243.62 360.288  22
   2 -14   8 4198.46 435.266  19
   2 -14   8 3424.65 322.491  28
   2 -14   8 3526.98 389.030  17
   2 -14   9 18309.6 789.189  26
   2 -14   9 19044.3 802.289  22
   2 -14   9 18934.7 843.925  19
   2 -14   9 18849.6 756.109  28
   2 -14   9 17883.1 832.009  17
   2 -14  10 29398.3 957.387  22
   2 -14  10 26933.6 922.251  26
   2 -14  10 27177.4 915.411  28
   2 -14  10 28811.9 992.575  19
   2 -14  10 26473.4 999.810  17
   2 -14  11 17581.8 748.086  19
   2 -14  11 17104.6 739.498   8
   2 -14  11 17352.3 691.236  22
   2 -14  11 16860.4 695.937  26
   2 -14  11 17096.2 726.286  28
   2 -14  12 16786.5 711.316  28
   2 -14  12 17120.8 695.997  19
   2 -14  12 17618.7 701.481   8
   2 -14  13 4038.97 354.151  28
   2 -14  13 3543.67 307.445  19
   2 -14  13 4041.86 331.152   8
   2 -14  14 36.2236 120.846  28
   2 -14  14 191.134 126.612   8
   2 -14  14 134.189 93.4085  19
   2 -14  15 2523.53 227.515   8
   2 -14  15 2470.60 233.312  28
   2 -14  15 2003.88 177.737  19
   2 -14  16 4607.94 257.461  28
   2 -14  16 5129.43 261.938   8
  -2  13  11 1517.34 132.803  43
   2 -13 -10 11767.4 468.277  13
  -2  13  10 12935.1 443.078  43
   2 -13 -10 13596.9 570.260  25
  -2  13  10 13116.6 422.795  39
   2 -13  -9 27481.2 733.747  12
   2 -13  -9 28225.9 830.415  13
  -2  13   9 29420.9 756.231  43
  -2  13   9 28878.4 714.637  39
   2 -13  -9 30199.6 915.181  25
   2 -13  -8 28625.5 879.931  12
   2 -13  -8 29625.8 958.213  13
  -2  13   8 29057.0 788.211  39
   2 -13  -8 29805.9 740.360  44
  -2  13   8 29810.5 845.263  43
   2 -13  -8 30883.2 1018.48  25
   2 -13  -8 29528.2 749.118  40
   2 -13  -7 24843.7 907.007  12
   2 -13  -7 23976.9 759.337  40
  -2  13   7 23645.1 815.495  43
   2 -13  -7 26003.7 962.495  13
  -2  13   7 23711.8 766.868  39
   2 -13  -7 24259.6 745.938  44
   2 -13  -7 24174.0 754.727  23
   2 -13  -7 26028.5 997.335  25
   2 -13  -6 39707.3 1225.56  12
   2 -13  -6 39543.2 942.284  26
   2 -13  -6 39732.4 1058.61  40
  -2  13   6 36775.7 1013.87  39
   2 -13  -6 39894.2 1028.52  44
  -2  13   6 38855.4 1105.99  43
   2 -13  -6 39073.4 1038.34  23
  -2  13   5 10661.7 630.901  43
   2 -13  -5 12894.6 790.348  25
   2 -13  -5 11260.9 570.197  44
   2 -13  -5 11976.6 625.999  40
   2 -13  -5 12538.5 583.304  26
   2 -13  -5 10948.8 602.599  23
   2 -13  -5 13312.3 730.531  12
  -2  13   4 2926.62 355.439  43
   2 -13  -4 2589.59 294.913  26
   2 -13  -4 2804.82 313.679  44
   2 -13  -4 3015.72 439.667  25
   2 -13  -4 2463.46 317.741  40
   2 -13  -4 2664.28 308.546  22
   2 -13  -4 2841.08 335.661  23
   2 -13  -4 2823.20 347.226  12
  -2  13   3 16644.7 768.899  43
   2 -13  -3 15740.4 727.742  26
   2 -13  -3 16157.1 874.614  13
   2 -13  -3 15378.2 676.037  44
   2 -13  -3 17573.1 927.305  25
   2 -13  -3 15561.9 748.161  23
   2 -13  -3 15797.1 741.579  22
   2 -13  -3 15731.2 788.273  12
   2 -13  -3 15354.3 729.418  40
   2 -13  -2 31769.6 1071.08  26
   2 -13  -2 28848.6 1141.42  13
   2 -13  -2 30003.5 935.670  44
   2 -13  -2 30551.0 1053.87  23
   2 -13  -2 32391.5 1116.08  12
   2 -13  -2 30246.1 1023.80  40
   2 -13  -2 29614.7 1133.01  25
   2 -13  -2 31311.8 1092.53  22
   2 -13  -1 37150.1 1162.74  26
   2 -13  -1 37027.9 1227.01  22
   2 -13  -1 33859.8 1211.19  13
   2 -13  -1 33470.9 1104.38  23
   2 -13  -1 32785.6 1067.29  40
   2 -13   0 22464.6 904.051  26
   2 -13   0 21742.8 947.787  22
   2 -13   0 21195.4 945.183  13
   2 -13   0 20638.4 868.995  23
   2 -13   0 21931.8 862.862  40
   2 -13   1 70141.4 1578.16  26
   2 -13   1 71313.4 1685.84  13
   2 -13   1 67559.5 1650.32  22
   2 -13   1 68366.1 1521.12  40
   2 -13   1 67490.3 1557.84  23
   2 -13   2 28824.0 1022.60  23
   2 -13   2 28207.3 1062.61  22
   2 -13   2 27388.9 991.961  26
   2 -13   2 30461.3 1009.10  17
   2 -13   2 29459.9 1051.90  19
   2 -13   2 29524.8 1072.78  13
   2 -13   2 27416.9 967.503  40
   2 -13   3 10610.3 582.623  42
   2 -13   3 10514.1 625.694  23
   2 -13   3 10171.5 642.168  22
   2 -13   3 9787.92 598.446  26
   2 -13   3 10684.3 620.575  17
   2 -13   3 11819.6 701.493  19
   2 -13   3 10995.9 652.025  13
   2 -13   3 9204.49 574.964  40
   2 -13   4 35224.6 1062.05  42
   2 -13   4 35931.7 1150.20  23
   2 -13   4 36610.5 1186.05  22
   2 -13   4 33039.3 1074.50  26
   2 -13   4 38085.4 1158.26  17
   2 -13   4 39704.4 1321.90  19
   2 -13   4 38991.6 1182.74  13
   2 -13   4 34941.5 1098.34  40
   2 -13   5 8811.14 550.225  42
   2 -13   5 9155.51 651.202  19
   2 -13   5 8816.06 570.382  17
   2 -13   5 10833.2 631.139  13
   2 -13   5 9414.38 607.075  22
   2 -13   5 9095.47 572.544  26
   2 -13   5 8937.98 589.403  23
   2 -13   6 1242.95 249.218  22
   2 -13   6 1965.98 292.966  13
   2 -13   6 1673.00 263.674  19
   2 -13   6 1882.40 293.650  26
   2 -13   6 1503.58 266.300  17
   2 -13   6 1597.66 293.826  23
   2 -13   6 1769.23 280.417  42
   2 -13   7 1259.45 275.696  42
   2 -13   7 1521.24 252.022  13
   2 -13   7 1467.49 266.007  26
   2 -13   7 1717.93 329.281  19
   2 -13   7 1533.31 236.431  28
   2 -13   7 1508.70 280.921  22
   2 -13   7 1411.33 298.652  17
   2 -13   7 1475.09 270.535  23
   2 -13   8 27392.4 987.280  22
   2 -13   8 27534.3 1035.15  17
   2 -13   8 28290.7 984.960  26
   2 -13   8 26844.4 926.720  28
   2 -13   8 25710.7 982.775  42
   2 -13   8 27113.9 1052.39  19
   2 -13   9 77477.2 1724.52  19
   2 -13   9 74907.4 1580.65  26
   2 -13   9 78957.9 1633.55  22
   2 -13   9 74471.3 1703.89  17
   2 -13   9 74849.0 1558.97  28
   2 -13  10 92608.0 1832.32  19
   2 -13  10 96181.8 1751.65  26
   2 -13  10 93266.3 1767.00  28
   2 -13  10 94260.9 1920.35  17
   2 -13  11 53690.8 1251.54  22
   2 -13  11 49610.5 1308.24  28
   2 -13  11 53277.5 1345.64  19
   2 -13  11 49422.4 1380.24  17
   2 -13  12 30441.6 1057.48   8
   2 -13  12 32215.1 992.513  19
   2 -13  12 30964.2 1035.04  28
   2 -13  13 11120.8 556.841  19
   2 -13  13 12452.4 616.386   8
   2 -13  13 11191.6 558.163  30
   2 -13  13 10550.1 601.803  28
   2 -13  14 3185.26 281.984  19
   2 -13  14 3565.27 340.840  28
   2 -13  14 3656.37 305.825  30
   2 -13  14 3715.08 343.807   8
   2 -13  15 245.032 133.103   8
   2 -13  15 166.167 128.996  28
   2 -13  15 391.877 114.421  30
   2 -13  15 379.891 115.730  19
   2 -13  16 2979.40 210.611  11
   2 -13  16 3159.68 253.556   8
   2 -13  16 2889.23 258.670  28
   2 -13  16 2735.00 223.361  30
   2 -13  17 13281.0 409.612   8
   2 -13  17 12144.1 364.751  30
   2 -13  17 12998.3 422.866  28
  -2  12  12 101.068 62.4377  39
   2 -12 -12 168.826 82.0983  13
  -2  12  12 75.3274 66.9740  43
  -2  12  11 229.366 94.7153  43
   2 -12 -11 114.918 165.890  25
   2 -12 -11-1.68858 112.578  13
   2 -12 -11 143.913 87.4329  44
  -2  12  11 358.373 99.5445  39
  -2  12  10 397.188 125.309  43
   2 -12 -10 383.778 208.186  25
   2 -12 -10-57.1460 123.936  12
   2 -12 -10 150.634 101.421  44
  -2  12  10 482.813 137.591  39
   2 -12 -10 69.8122 85.8799  40
   2 -12  -9 4726.30 337.897  44
  -2  12   9 5244.36 367.307  39
   2 -12  -9 5122.83 341.311  40
   2 -12  -9 5137.42 468.896  25
  -2  12   9 4936.26 363.192  43
   2 -12  -9 5081.73 420.493  12
   2 -12  -8 5754.82 404.459  44
  -2  12   8 6081.74 429.146  39
   2 -12  -8 5403.40 380.249  23
   2 -12  -8 5360.81 391.438  40
   2 -12  -8 5816.61 523.219  25
   2 -12  -8 5735.50 464.231  12
  -2  12   8 5546.41 415.477  43
  -2  12   7 25520.1 886.612  39
   2 -12  -7 24863.5 869.187  40
   2 -12  -7 26596.9 876.215  23
   2 -12  -7 26483.4 898.618  44
   2 -12  -7 26539.3 1101.97  25
   2 -12  -7 26750.2 1070.10  12
  -2  12   7 27109.8 945.719  43
  -2  12   6 3439.66 372.203  43
   2 -12  -6 3336.89 344.963  44
   2 -12  -6 3132.06 293.755  26
   2 -12  -6 3247.51 348.899  23
   2 -12  -6 2984.34 446.717  25
  -2  12   6 3334.65 354.144  39
   2 -12  -6 2930.24 346.146  40
   2 -12  -6 3371.79 416.099  12
   2 -12  -5 155.302 119.092  44
   2 -12  -5 768.271 215.877  12
   2 -12  -5 288.850 151.963  40
  -2  12   5 247.805 156.381  39
   2 -12  -5 485.122 228.063  25
   2 -12  -5 264.349 139.927  26
  -2  12   5 703.465 214.611  43
   2 -12  -5 200.289 144.493  23
   2 -12  -4 1048.37 210.566  44
   2 -12  -4 1132.61 232.548  23
   2 -12  -4 1020.03 234.688  40
  -2  12   4 1002.27 248.726  43
   2 -12  -4 1232.58 255.477  12
   2 -12  -4 1053.24 297.719  25
   2 -12  -4 1034.68 207.910  26
   2 -12  -3 6139.73 442.061  44
   2 -12  -3 6408.58 586.972  25
   2 -12  -3 6640.85 486.647  26
   2 -12  -3 6272.48 481.982  40
  -2  12   3 6582.53 515.773  43
   2 -12  -3 6654.08 529.813  12
   2 -12  -3 5596.16 468.802  23
   2 -12  -2 44612.8 1148.48  44
   2 -12  -2 45734.5 1236.46  40
  -2  12   2 46191.0 1233.93  43
   2 -12  -2 44469.0 1251.68  23
   2 -12  -2 47208.4 1455.94  25
   2 -12  -2 45788.3 1263.80  26
   2 -12  -2 48136.9 1346.47  12
   2 -12  -1 31556.8 1044.65  26
   2 -12  -1 31849.4 954.438  44
   2 -12  -1 33664.7 1734.77   6
   2 -12  -1 30623.8 1035.01  23
   2 -12  -1 30887.9 1013.55  40
  -2  12   1 28724.2 1669.96  33
  -2  12   1 32518.1 1910.15  34
  -2  12   0 15363.8 1195.15  33
  -2  12   0 17517.8 1399.22  34
   2 -12   0 15407.4 725.712  26
   2 -12   0 16056.5 674.295  44
   2 -12   0 19583.3 1282.11   6
   2 -12   0 15476.3 731.668  23
   2 -12   0 15234.5 785.391  13
   2 -12   0 15936.9 1313.05   1
   2 -12   0 15945.0 724.954  40
  -2  12  -1 26068.4 1515.56  33
  -2  12  -1 30806.8 1781.05  34
   2 -12   1 28523.5 970.995  26
   2 -12   1 29993.1 908.179  44
   2 -12   1 29907.0 977.430  40
   2 -12   1 28657.9 977.840  23
   2 -12   1 30714.5 1573.82   6
   2 -12   1 30624.2 1889.05   1
   2 -12   1 29338.6 1061.43  13
   2 -12   2 15928.7 763.388  13
   2 -12   2 15197.6 719.960  23
   2 -12   2 14517.4 1070.58   6
   2 -12   2 13832.4 673.306  26
   2 -12   2 14972.4 688.044  17
   2 -12   2 14806.2 1351.25   1
  -2  12  -2 14089.7 1195.27  34
  -2  12  -2 15255.7 1129.03  33
   2 -12   2 16014.2 802.055  19
   2 -12   2 14432.6 683.311  40
   2 -12   3 891.726 202.089  13
   2 -12   3 1483.46 237.538  42
   2 -12   3 1091.72 211.866  26
   2 -12   3 1351.98 248.689  40
   2 -12   3 2185.30 631.606   1
   2 -12   3 1355.52 253.674  19
   2 -12   3 1435.29 235.799  17
   2 -12   3 1730.43 413.333   6
  -2  12  -3 358.451 258.542  33
   2 -12   3 1301.36 236.831  23
   2 -12   3 1001.96 227.169  22
   2 -12   4 1688.83 298.281  19
   2 -12   4 1730.16 262.197  26
   2 -12   4 1704.42 252.338  23
   2 -12   4 1786.71 278.452  22
   2 -12   4 2042.79 274.473  42
   2 -12   4 1956.03 282.693  13
   2 -12   4 1880.28 543.186   1
  -2  12  -4 1826.50 442.518  33
   2 -12   4 1531.25 405.230   6
   2 -12   4 1565.24 253.736  17
  -2  12  -4 2097.45 423.480  35
   2 -12   4 2621.77 316.260  40
   2 -12   5 21767.2 860.128  13
   2 -12   5 22162.0 1322.43   6
   2 -12   5 20667.7 838.537  17
   2 -12   5 21940.7 874.609  23
   2 -12   5 22418.1 1006.49  19
   2 -12   5 20754.8 856.879  20
   2 -12   5 20473.1 798.722  42
  -2  12  -5 21312.3 1379.00  33
  -2  12  -5 22308.8 1363.83  35
   2 -12   5 19940.6 795.980  26
   2 -12   5 20611.7 1659.09   1
   2 -12   5 21236.9 840.278  40
   2 -12   5 20179.4 844.650  22
  -2  12  -6 12221.4 1099.47  33
  -2  12  -6 10732.1 969.114  35
   2 -12   6 11015.2 630.614  22
   2 -12   6 11839.6 723.461  19
   2 -12   6 10225.4 601.316  23
   2 -12   6 10920.7 625.849  17
   2 -12   6 11040.3 607.246  13
   2 -12   6 10843.9 593.992  26
   2 -12   6 11416.9 983.603   6
   2 -12   6 10515.7 1184.31   1
   2 -12   6 11171.0 613.977  42
   2 -12   7 11449.3 639.321  22
   2 -12   7 11529.9 715.807  19
   2 -12   7 10277.4 1139.41   1
   2 -12   7 11020.5 645.290  23
   2 -12   7 11659.7 587.987  28
   2 -12   7 11148.7 630.360  42
   2 -12   7 12538.5 675.570  17
  -2  12  -7 12729.6 1086.83  35
   2 -12   7 11698.4 623.091  26
   2 -12   8 18103.1 765.271  28
   2 -12   8 19438.4 791.329  26
   2 -12   8 18147.7 825.209  42
   2 -12   8 18211.8 832.633  17
   2 -12   8 19428.0 898.619  19
   2 -12   8 19373.7 823.046  22
   2 -12   9 13596.4 680.448  28
   2 -12   9 12701.2 706.825  42
   2 -12   9 14576.5 696.104  26
   2 -12   9 13740.8 688.565  22
   2 -12   9 13246.6 723.814  17
   2 -12   9 13828.0 757.328  19
   2 -12  10 740.118 210.688  28
   2 -12  10 732.477 183.786  22
   2 -12  10 470.236 222.060  17
   2 -12  10 774.926 241.424  19
   2 -12  11 3566.27 393.259  19
   2 -12  11 3648.84 423.828  17
   2 -12  11 3369.43 335.681  30
   2 -12  11 3261.78 375.630  28
   2 -12  12 9032.71 595.523  28
   2 -12  12 8689.78 533.839  11
   2 -12  12 8538.04 547.110  19
  -2  12 -12 8791.92 536.960  14
   2 -12  12 8812.48 547.548  30
   2 -12  13 11188.0 652.455   8
   2 -12  13 12261.7 683.661  28
   2 -12  13 11226.9 591.570  11
   2 -12  13 11485.1 585.921  19
   2 -12  13 11626.5 607.817  30
   2 -12  14 6201.63 452.687   8
   2 -12  14 5883.18 415.728  30
   2 -12  14 6517.89 480.822  28
   2 -12  14 5539.34 375.221  19
   2 -12  14 5834.28 414.033  11
   2 -12  15 1363.78 222.183   8
   2 -12  15 1206.89 189.851  11
   2 -12  15 1336.48 212.435  30
   2 -12  15 1239.63 223.155  28
   2 -12  16 14302.2 538.756   8
   2 -12  16 13422.7 519.953  11
   2 -12  16 13714.1 537.160  30
   2 -12  16 13925.7 586.365  28
   2 -12  17 25656.7 629.330   8
   2 -12  17 23583.5 593.523  11
   2 -12  17 24077.5 619.965  30
   2 -12  17 24972.8 677.374  28
  -2  12 -17 24391.3 552.217  44
   2 -12  18 16524.1 456.634  28
   2 -12  18 16525.2 420.616   8
   2 -12  18 15852.5 412.790  30
  -2  11  13 1565.65 146.530  43
  -2  11  13 1870.22 160.245  39
  -2  11  12 207.837 90.8772  39
   2 -11 -12-45.6974 194.869  25
   2 -11 -12-180.830 116.225  12
  -2  11  12 173.624 97.6221  43
   2 -11 -12 184.080 92.0491  44
   2 -11 -11 2514.20 223.221  40
  -2  11  11 3138.16 271.173  39
   2 -11 -11 2349.98 314.173  25
   2 -11 -11 1777.84 245.156  12
  -2  11  11 2494.93 249.448  43
   2 -11 -11 2403.30 231.135  44
   2 -11 -10 26659.2 771.495  40
  -2  11  10 25919.4 817.730  39
   2 -11 -10 24989.1 954.268  25
   2 -11 -10 27010.3 958.218  12
  -2  11  10 27077.6 835.391  43
   2 -11 -10 26272.8 799.699  44
   2 -11  -9 40124.7 1072.82  44
   2 -11  -9 37652.6 1222.92  12
   2 -11  -9 38629.6 1019.71  40
  -2  11   9 36105.0 1028.85  39
   2 -11  -9 37081.6 1221.84  25
  -2  11   9 38510.3 1073.95  43
   2 -11  -9 37828.6 974.688  23
   2 -11  -8 65476.7 1461.64  44
   2 -11  -8 61128.4 1649.03  12
   2 -11  -8 65483.5 1423.67  40
  -2  11   8 65733.9 1441.58  39
   2 -11  -8 64943.8 1694.46  25
  -2  11   8 66357.3 1482.11  43
   2 -11  -8 62905.6 1355.57  23
   2 -11  -7 9340.56 581.016  44
   2 -11  -7 8454.36 653.715  12
   2 -11  -7 9310.50 580.128  40
  -2  11   7 9527.98 580.112  39
   2 -11  -7 8217.33 662.728  25
  -2  11   7 8633.22 576.759  43
   2 -11  -7 8903.25 548.087  23
  -2  11   6 4907.74 456.170  43
   2 -11  -6 4994.83 428.950  44
   2 -11  -6 5395.21 513.974  12
  -2  11   6 5024.03 436.348  39
   2 -11  -6 4574.62 422.633  40
   2 -11  -6 5021.80 545.110  25
   2 -11  -6 4896.66 375.356  26
   2 -11  -6 4740.69 422.967  23
  -2  11   5 16867.3 845.554  43
   2 -11  -5 16425.8 960.823  25
   2 -11  -5 16370.9 742.560  44
   2 -11  -5 17712.1 889.213  12
  -2  11   5 16862.6 787.986  39
   2 -11  -5 17141.5 782.836  40
   2 -11  -5 15714.8 757.418  23
   2 -11  -5 17170.1 714.785  26
   2 -11  -4 11102.6 634.255  23
   2 -11  -4 12147.3 719.177  12
  -2  11   4 12804.9 729.696  43
   2 -11  -4 12135.2 629.314  44
   2 -11  -4 11693.2 612.756  26
  -2  11   4 11383.7 673.588  39
   2 -11  -4 12062.7 645.387  40
   2 -11  -4 11307.0 811.533  25
   2 -11  -4 13245.7 1140.97   6
  -2  11   4 12866.5 1149.50  33
   2 -11  -3 12.5388 128.374  23
   2 -11  -3 468.521 151.621  40
  -2  11   3 123.176 163.333  43
   2 -11  -3 254.225 145.654  44
   2 -11  -3 351.345 221.979   6
   2 -11  -3 114.153 150.379  26
   2 -11  -3 591.739 265.747  25
   2 -11  -2 6561.07 443.290  44
   2 -11  -2 6831.72 487.014  26
   2 -11  -2 7031.75 778.385   6
   2 -11  -2 5112.71 487.749  25
   2 -11  -2 7532.46 498.414  40
   2 -11  -2 6325.03 469.015  23
  -2  11   2 8097.29 864.975  33
  -2  11   2 8695.59 976.402  34
  -2  11   1 77841.2 2535.03  33
  -2  11   1 76589.0 2706.16  34
   2 -11  -1 76500.9 2447.26   6
   2 -11  -1 73102.8 1506.14  26
   2 -11  -1 70122.5 2584.53   1
   2 -11   0 112870. 2867.31   6
   2 -11   0 109113. 3326.69   1
  -2  11   0 117961. 3240.00  34
  -2  11   0 112730. 2982.44  33
   2 -11   1 4453.38 589.180   6
  -2  11  -1 4433.84 625.435  33
  -2  11  -1 5180.61 692.352  34
   2 -11   1 3132.66 601.342   1
   2 -11   2 753.084 277.019   6
  -2  11  -2 1095.88 368.602  34
  -2  11  -2 506.279 251.759  33
   2 -11   2 1189.12 392.559   1
   2 -11   3 6540.57 904.366   1
  -2  11  -3 6810.77 735.066  33
  -2  11  -3 6292.13 756.956  34
   2 -11   3 7128.46 713.268   6
   2 -11   4 54972.0 2595.62   1
  -2  11  -4 50623.7 1977.00  33
   2 -11   4 51228.5 1872.59   6
  -2  11  -5 58472.4 2064.67  35
   2 -11   5 56356.4 1986.86   6
   2 -11   6 3180.16 642.874   1
   2 -11   6 3603.64 537.448   6
  -2  11  -6 3671.61 562.013  35
   2 -11   7 444.370 202.075  19
   2 -11   7 484.252 159.707  17
   2 -11   7 769.440 216.740  23
  -2  11  -7 887.426 368.905  35
   2 -11   7 558.412 179.705  42
   2 -11   8 1941.19 259.317  22
   2 -11   8 1469.93 454.560   1
   2 -11   8 1588.44 249.076  26
   2 -11   8 1202.37 247.652  42
   2 -11   8 1365.17 234.130  28
   2 -11   8 1813.75 320.437  19
   2 -11   8 1318.41 256.112  17
  -2  11  -8 1299.80 375.300  35
   2 -11   9 8733.99 557.520  28
   2 -11   9 8572.81 542.215  22
   2 -11   9 7454.42 887.890   1
   2 -11   9 7311.11 539.962  17
   2 -11   9 7650.88 551.124  42
   2 -11   9 8171.78 597.057  19
   2 -11  10 42149.0 1227.47  28
   2 -11  10 44589.5 1301.36  19
   2 -11  10 44548.1 1305.49  17
   2 -11  10 44770.8 1195.73  30
   2 -11  11 77534.0 1703.04  28
   2 -11  11 77466.1 1656.45  19
   2 -11  11 78383.7 1587.01  11
   2 -11  11 73438.5 1700.26  17
   2 -11  11 80448.1 1659.01  30
   2 -11  12 63988.2 1477.08  11
   2 -11  12 62857.1 1565.08  28
  -2  11 -12 64881.4 1477.25  14
   2 -11  12 64494.7 1510.55  30
   2 -11  12 64474.5 1451.44  19
   2 -11  13 27282.2 809.370  38
   2 -11  13 27848.1 979.926  30
   2 -11  13 27460.1 1042.44  28
   2 -11  13 28664.7 1039.57   8
   2 -11  13 26776.5 887.832  19
   2 -11  13 27617.1 960.986  11
   2 -11  14 9149.99 555.118   8
   2 -11  14 7308.62 417.461  38
   2 -11  14 7198.24 528.226  28
   2 -11  14 7452.41 494.929  30
   2 -11  14 7769.67 513.747  11
   2 -11  15 1428.28 219.194  30
   2 -11  15 1073.27 207.274  11
   2 -11  15 1110.24 230.837   8
   2 -11  15 1497.50 258.551  28
   2 -11  15 1363.93 187.695  38
   2 -11  16 465.084 147.878  11
   2 -11  16 657.768 183.989  28
   2 -11  16 594.021 165.482  30
   2 -11  16 824.353 181.813   8
   2 -11  17 980.241 174.983  30
   2 -11  17 1255.50 177.352   8
  -2  11 -17 839.087 139.910  44
   2 -11  17 867.039 159.854  11
   2 -11  17 834.871 173.976  28
   2 -11  18 202.666 111.700  28
   2 -11  18 88.6476 92.5769   8
  -2  11 -18-25.9971 75.6499  44
   2 -11  18 266.332 95.3029  11
   2 -11  18 198.347 96.3319  30
   2 -10 -14 1335.83 127.674  44
  -2  10  14 1363.99 143.303  39
  -2  10  14 1282.61 129.282  43
  -2  10  13 5320.13 303.814  43
   2 -10 -13 4762.04 376.061  25
   2 -10 -13 4931.55 332.113  12
  -2  10  13 5009.45 304.427  39
   2 -10 -13 5548.43 301.636  44
   2 -10 -12 2450.35 312.054  25
  -2  10  12 2797.73 259.535  43
   2 -10 -12 2196.10 215.537  40
  -2  10  12 2678.25 259.570  39
   2 -10 -12 2452.13 238.964  44
   2 -10 -11 1899.15 313.839  25
  -2  10  11 2287.55 261.727  43
   2 -10 -11 2013.70 236.785  40
  -2  10  11 2061.76 259.523  39
   2 -10 -11 2302.34 264.659  44
   2 -10 -10 2008.32 269.327  44
   2 -10 -10 2356.57 356.270  25
   2 -10 -10 1664.87 241.526  40
  -2  10  10 2270.34 282.668  39
   2 -10 -10 2105.18 248.191  23
  -2  10  10 2293.85 283.145  43
   2 -10  -9 712.598 186.688  44
   2 -10  -9 1009.94 304.135  25
  -2  10   9 1357.35 238.371  39
   2 -10  -9 931.126 208.817  40
  -2  10   9 859.004 198.637  43
   2 -10  -9 746.064 179.002  23
   2 -10  -8 2795.50 342.751  44
   2 -10  -8 2893.18 408.615  25
   2 -10  -8 3159.36 329.235  23
   2 -10  -8 2915.62 337.722  40
  -2  10   8 2862.63 335.011  39
   2 -10  -7 234.601 151.633  44
  -2  10   7 379.329 161.847  39
   2 -10  -7-33.6194 125.464  40
   2 -10  -7 83.0800 221.170  25
   2 -10  -7 367.557 166.519  23
  -2  10   6 9611.14 599.650  39
   2 -10  -6 9750.32 596.189  40
   2 -10  -6 10106.0 534.794  26
   2 -10  -6 9333.38 568.052  44
   2 -10  -6 9486.52 698.836  25
  -2  10   6 9137.47 993.791  33
   2 -10  -6 10136.2 607.857  23
   2 -10  -6 9460.77 1009.78   6
   2 -10  -5 5183.81 399.586  26
   2 -10  -5 5366.16 432.077  44
  -2  10   5 5384.49 469.625  39
   2 -10  -5 5203.99 434.009  40
   2 -10  -5 5141.96 571.579  25
   2 -10  -5 5023.89 744.069   6
  -2  10   5 4710.02 714.849  33
   2 -10  -5 4821.22 426.923  23
   2 -10  -4 21336.9 1024.07  25
   2 -10  -4 20074.5 801.617  40
   2 -10  -4 19101.6 1320.51   6
  -2  10   4 20677.8 1374.16  33
   2 -10  -4 20640.6 788.323  26
   2 -10  -4 20522.9 824.266  23
  -2  10   3 65041.0 2318.47  33
   2 -10  -3 68336.0 2344.88   6
  -2  10   2 181672. 3907.89  34
  -2  10   2 177832. 3671.21  33
   2 -10  -2 181653. 3832.35   1
   2 -10  -1 259697. 4190.19   6
   2 -10  -1 265230. 4772.30   1
   2 -10   0 247352. 3965.65   6
  -2  10   0 234865. 3964.47  33
  -2  10   0 249349. 4329.17  34
   2 -10   0 239012. 4629.02   1
  -2  10  -1 83636.8 2453.88  34
  -2  10  -1 84566.1 2346.36  33
   2 -10   1 83277.2 2816.66   1
   2 -10   2 50907.8 1728.02   6
  -2  10  -2 53344.4 1841.72  33
  -2  10  -2 49323.9 1878.35  34
   2 -10   2 49653.5 2229.42   1
   2 -10   3 13148.0 885.096   6
  -2  10  -3 13738.6 950.069  33
  -2  10  -3 12246.4 949.823  34
   2 -10   3 12367.4 1154.48   1
   2 -10   4 7184.39 667.935   6
   2 -10   4 6393.83 841.634   1
   2 -10   5 1443.31 340.691   6
  -2  10  -5 1643.96 340.062  35
   2 -10   5 1967.79 476.042   1
   2 -10   6 17328.1 1050.19   6
  -2  10  -6 16810.8 1052.05  35
   2 -10   6 17251.7 1334.86   1
  -2  10  -7 10514.3 881.298  35
   2 -10   7 10054.9 1006.40   1
  -2  10  -8 15621.1 1113.05  35
   2 -10   8 16290.0 1277.39   1
   2 -10   9 29014.1 1003.94  42
   2 -10   9 31400.8 1033.92  17
   2 -10   9 30908.2 1724.53   1
   2 -10   9 29354.1 979.022  28
   2 -10  10 25035.6 898.045  11
   2 -10  10 25250.6 983.038  19
   2 -10  10 26627.3 940.228  30
   2 -10  10 25689.5 1565.99   1
   2 -10  10 24150.0 929.061  28
   2 -10  10 26985.5 991.750  17
   2 -10  11 865.731 223.326  19
   2 -10  11 1112.78 230.489  30
   2 -10  11 767.979 232.412  17
   2 -10  11 642.135 196.109  28
   2 -10  11 608.034 174.735  38
   2 -10  12 2604.87 327.381  19
  -2  10 -12 2198.42 305.003  14
   2 -10  12 2478.06 341.362  28
   2 -10  12 2670.75 293.001  38
   2 -10  12 2674.85 328.964  30
   2 -10  13 168.753 177.185  11
  -2  10 -13 192.931 156.151  14
   2 -10  13 547.264 175.037  38
   2 -10  13 385.749 166.015  30
   2 -10  13 97.0529 182.363   8
   2 -10  13 185.019 183.949  28
   2 -10  13 77.8761 164.808  19
   2 -10  14 771.486 232.390  28
   2 -10  14 727.011 179.997  38
   2 -10  14 700.205 229.141   8
   2 -10  14 626.651 196.876  30
   2 -10  14 514.979 191.486  11
   2 -10  15 13835.7 660.930  11
   2 -10  15 13036.0 564.999  38
   2 -10  15 15267.5 690.976   8
   2 -10  15 14664.7 721.527  28
   2 -10  15 14092.9 669.734  30
   2 -10  16 28535.1 876.167  11
   2 -10  16 27795.7 759.417  38
   2 -10  16 30833.0 884.847   8
   2 -10  16 28918.0 891.559  30
   2 -10  16 28809.5 936.219  28
   2 -10  17 36466.5 849.049   8
   2 -10  17 36338.8 904.124  11
   2 -10  17 37040.8 914.013  30
   2 -10  17 36770.5 957.633  28
   2 -10  18 22639.8 579.735   8
  -2  10 -18 23308.7 594.513  44
   2 -10  18 22144.3 622.888  11
   2 -10  18 21715.5 623.403  30
   2 -10  18 22112.6 655.124  28
   2 -10  19 5585.04 231.155   8
   2 -10  19 5539.56 262.153  11
   2 -10  19 5861.96 284.168  28
  -2  10 -19 6179.72 240.451  44
   2 -10  19 5517.76 266.635  30
  -2   9  15 593.644 103.512  39
   2  -9 -15 481.453 88.8090  44
  -2   9  15 618.710 86.5622  43
  -2   9  15 495.833 95.0228  21
   2  -9 -14-132.882 211.290  25
  -2   9  14 141.559 95.7684  39
   2  -9 -14 49.8842 72.9199  40
  -2   9  14 145.055 88.0255  43
  -2   9  14 137.891 84.1396  10
   2  -9 -14 142.519 93.7777  44
   2  -9 -13 2954.62 339.478  25
   2  -9 -13 2981.93 251.007  40
  -2   9  13 3000.02 274.808  39
  -2   9  13 2994.41 261.439  43
  -2   9  13 3012.31 247.846  10
   2  -9 -13 2946.48 269.786  44
   2  -9 -12 188.115 223.488  25
   2  -9 -12 49.2935 117.536  44
  -2   9  12 261.599 136.331  39
   2  -9 -12 191.278 118.116  40
  -2   9  12 36.7345 112.811  43
  -2   9  12 190.828 108.989  10
   2  -9 -11 5498.96 511.581  25
   2  -9 -11 5384.01 424.258  44
   2  -9 -11 5988.93 393.492  23
   2  -9 -11 5606.14 407.148  40
  -2   9  11 5736.11 427.681  39
  -2   9  11 5598.39 416.129  43
  -2   9  11 5752.67 389.753  10
   2  -9 -10 14304.7 813.475  25
   2  -9 -10 15038.3 724.734  44
   2  -9 -10 15046.9 660.927  23
  -2   9  10 16472.7 738.190  39
   2  -9 -10 14584.7 684.720  40
  -2   9  10 15411.5 710.077  43
  -2   9  10 15692.6 665.769  10
   2  -9  -9 9985.37 567.400  23
   2  -9  -9 9843.84 699.357  25
   2  -9  -9 10132.4 626.296  44
   2  -9  -9 9813.10 590.929  40
  -2   9   9 9687.92 584.025  39
   2  -9  -8 7460.29 508.874  23
  -2   9   8 6397.05 483.413  39
   2  -9  -8 6795.78 515.834  40
   2  -9  -8 7069.79 533.337  44
   2  -9  -7 31170.0 1049.92  23
   2  -9  -7 31408.3 1069.50  44
  -2   9   7 30421.6 1807.58  33
   2  -9  -7 32519.6 1071.49  40
  -2   9   7 32796.8 1071.10  39
   2  -9  -7 29282.3 1159.49  25
   2  -9  -7 29030.1 1785.20   6
   2  -9  -6 19634.8 819.410  23
   2  -9  -6 20654.0 1438.76   6
  -2   9   6 19768.1 1386.27  33
   2  -9  -6 18083.0 919.372  25
   2  -9  -6 20166.0 830.943  40
  -2   9   6 20033.4 842.873  39
   2  -9  -6 20150.1 831.296  44
   2  -9  -5 8775.59 894.440   6
  -2   9   5 8627.22 880.985  33
   2  -9  -4 6479.13 702.750   6
  -2   9   4 5837.97 700.247  33
  -2   9   4 7754.27 811.885  34
   2  -9  -3 1426.95 315.108   1
   2  -9  -3 824.545 254.765   6
  -2   9   3 1027.96 286.885  33
  -2   9   3 1103.83 343.602  34
   2  -9  -2 7826.21 701.075   6
  -2   9   2 8737.53 792.922  34
  -2   9   2 7980.19 722.056  33
   2  -9  -2 8137.14 771.786   1
   2  -9  -1 60611.3 1873.45   6
  -2   9   1 64700.0 2033.04  34
   2  -9  -1 64924.5 2225.80   1
   2  -9   0 11961.5 819.360   6
  -2   9   0 12701.3 854.935  33
  -2   9   0 14388.1 945.261  34
   2  -9   0 15297.1 1112.50   1
   2  -9   1 29413.0 1236.06   6
  -2   9  -1 32745.1 1408.09  34
  -2   9  -1 35403.5 1379.99  33
   2  -9   1 33596.8 1675.46   1
  -2   9  -2 20070.8 1035.39  33
  -2   9  -2 19189.4 1082.86  34
   2  -9   2 21946.8 1406.95   1
   2  -9   3 18408.5 965.660   6
  -2   9  -3 18277.4 1062.72  34
   2  -9   4 12788.9 814.871   6
   2  -9   4 16916.3 1259.01   1
   2  -9   5 14166.3 1136.07   1
   2  -9   5 14732.4 887.270   6
   2  -9   5 12846.2 792.486  32
  -2   9  -5 13709.3 870.342  35
   2  -9   6 45311.3 2002.76   1
   2  -9   6 43825.9 1570.18   6
   2  -9   6 42153.5 1429.93  32
  -2   9  -6 42461.4 1564.28  35
   2  -9   7 7751.10 809.977   1
  -2   9  -7 6441.39 651.540  35
   2  -9   8 20020.6 1316.84   1
  -2   9  -8 19817.6 1005.46   4
  -2   9  -8 22053.4 1248.23  35
   2  -9   9 2831.75 504.012   1
  -2   9  -9 2750.35 431.287   4
   2  -9  10 2258.17 267.837  28
   2  -9  10 2548.21 315.756  17
   2  -9  10 2751.29 488.594   1
  -2   9 -10 2772.45 475.901   4
   2  -9  10 2990.85 327.538  30
   2  -9  11 14505.3 732.494  17
   2  -9  11 15177.6 767.003  28
   2  -9  11 15618.6 659.960  38
   2  -9  11 15735.0 721.540  19
   2  -9  11 15267.9 745.115  30
  -2   9 -11 14719.9 1129.71   4
   2  -9  12 10900.7 678.800  28
   2  -9  12 10926.7 550.648  38
  -2   9 -12 11122.6 633.980  14
   2  -9  12 11465.8 655.003  30
   2  -9  13 8418.26 500.609  38
   2  -9  13 8749.62 599.065   8
   2  -9  13 8677.76 605.961  28
  -2   9 -13 9031.72 565.771  14
   2  -9  13 8224.00 561.815  30
   2  -9  14 975.232 193.588  38
   2  -9  14 729.130 210.683   8
  -2   9 -14 649.533 178.374  14
   2  -9  14 713.960 201.625  30
   2  -9  14 552.647 192.708  28
   2  -9  15 18678.7 768.261   8
   2  -9  15 18205.6 777.306  30
   2  -9  15 18349.3 821.347  28
   2  -9  15 18529.9 694.746  38
   2  -9  16 21850.4 751.934   8
   2  -9  16 19730.2 763.123  11
   2  -9  16 20566.8 779.984  30
   2  -9  16 19975.7 804.524  28
   2  -9  16 20376.1 686.459  38
   2  -9  17 13480.3 530.174   8
   2  -9  17 12203.7 561.814  30
   2  -9  17 12242.4 560.352  11
   2  -9  17 11269.2 564.154  28
   2  -9  17 12177.5 494.210  38
   2  -9  18 9106.78 384.396   8
   2  -9  18 8964.01 431.778  30
   2  -9  18 8903.76 427.462  11
   2  -9  18 8613.23 436.312  28
  -2   9 -18 9057.36 409.152  44
   2  -9  19 2590.39 168.336   8
   2  -9  19 2645.22 206.711  11
   2  -9  19 2745.67 223.528  28
   2  -9  19 2793.76 213.173  30
  -2   9 -19 2710.81 192.915  44
  -2   8  16 102.728 61.2416  21
   2  -8 -16-8.06075 67.6080  44
  -2   8  16 184.050 70.9537  39
   2  -8 -15 8732.60 324.401  40
  -2   8  15 8860.81 374.193  39
   2  -8 -15 8991.13 383.695  44
  -2   8  15 8562.16 333.852  43
  -2   8  15 8503.40 354.811  10
   2  -8 -14 10618.7 440.177  40
  -2   8  14 10361.9 467.785  39
   2  -8 -14 9583.19 536.441  25
   2  -8 -14 10957.6 491.376  44
  -2   8  14 10822.7 449.081  43
  -2   8  14 10612.1 456.391  10
   2  -8 -13 186.374 109.425  40
  -2   8  13 125.897 116.483  39
   2  -8 -13 64.9979 211.453  25
   2  -8 -13 48.7363 118.072  44
  -2   8  13 160.220 113.264  43
  -2   8  13 223.376 117.056  10
  -2   8  12 1823.95 242.410  10
  -2   8  12 1766.49 252.547  39
   2  -8 -12 1266.73 206.607  40
   2  -8 -12 2005.67 333.062  25
   2  -8 -12 1420.50 241.419  44
   2  -8 -12 1638.69 220.655  23
  -2   8  12 1471.81 224.570  43
  -2   8  11 1098.39 211.546  10
  -2   8  11 1008.10 203.848  43
   2  -8 -11 865.769 221.557  44
   2  -8 -11 799.129 204.527  40
  -2   8  11 973.904 214.800  39
   2  -8 -11 601.275 161.094  23
   2  -8 -11 682.324 246.805  25
  -2   8  10 6820.55 459.870  10
   2  -8 -10 7302.30 538.747  14
   2  -8 -10 7453.09 532.317  44
   2  -8 -10 6895.58 558.233  25
   2  -8 -10 7264.41 483.687  23
   2  -8 -10 6991.71 498.777  40
  -2   8  10 7730.43 524.820  39
  -2   8   9 37602.8 1065.72  10
   2  -8  -9 35262.6 1229.76  25
   2  -8  -9 37753.8 1154.59  40
  -2   8   9 35207.8 1101.94  39
   2  -8  -9 37369.1 1192.96  44
   2  -8  -9 37856.6 1111.78  23
   2  -8  -8 1028.19 243.656  44
   2  -8  -8 1111.05 271.055  14
   2  -8  -8 1415.98 426.567   6
   2  -8  -8 923.429 251.711  25
   2  -8  -8 906.942 206.452  23
   2  -8  -8 963.818 213.892  40
  -2   8   8 1518.93 420.566  33
  -2   8   8 1037.61 220.844  39
   2  -8  -7 5063.86 752.426   6
  -2   8   7 6193.21 790.107  33
   2  -8  -7 4902.74 476.833  25
   2  -8  -6 292.748 188.319   6
  -2   8   6 580.145 265.878  33
   2  -8  -5 378.030 204.607   6
  -2   8   5 391.347 222.851  33
  -2   8   4 3734.22 547.235  34
  -2   8   4 3871.78 514.188  33
   2  -8  -4 3567.87 490.336   6
   2  -8  -3 43041.5 1586.61   1
  -2   8   3 47108.6 1689.64  34
  -2   8   3 42191.6 1580.71  33
   2  -8  -3 49784.2 1728.16   6
   2  -8  -2 100213. 2478.22   1
  -2   8   2 107677. 2434.96  34
   2  -8  -2 107458. 2403.79   6
   2  -8  -1 186613. 3513.77   1
  -2   8   1 191487. 3039.01  33
  -2   8   1 194686. 3174.38  34
   2  -8  -1 194193. 3106.20   6
   2  -8   0 275811. 4336.94   1
  -2   8   0 272132. 3682.21  34
   2  -8   1 196360. 3812.28   1
  -2   8  -1 198029. 3125.11  34
   2  -8   2 53833.6 2077.32   1
  -2   8  -2 55111.3 1659.10  34
   2  -8   3 36937.6 1763.33   1
  -2   8  -3 34794.2 1338.86  34
   2  -8   3 37160.9 1248.61   6
  -2   8  -4 6596.13 423.421   4
   2  -8   4 7306.45 796.808   1
   2  -8   4 6679.96 508.950  32
   2  -8   4 7195.68 566.068   6
   2  -8   5 5126.48 500.403   6
  -2   8  -5 6073.06 434.365   4
   2  -8   5 5881.79 485.935  32
   2  -8   5 6502.14 734.223   1
  -2   8  -5 5814.44 529.300  35
   2  -8   6 191.238 134.878   6
  -2   8  -6 349.732 144.462   4
   2  -8   6 279.821 125.039  32
   2  -8   6 298.251 229.812   1
  -2   8  -6 133.162 143.856  35
  -2   8  -7 3208.79 379.455   4
   2  -8   7 3264.18 402.728  32
  -2   8  -7 2591.20 411.131  35
   2  -8   8 1350.06 351.504   1
  -2   8  -8 1422.46 296.103   4
   2  -8   8 1585.62 310.670  32
   2  -8   9-9.22969 88.1685   1
  -2   8  -9-51.2786 129.514   4
   2  -8   9-176.785 133.895  32
  -2   8 -10 7007.15 723.680   4
   2  -8  11 1448.40 248.824  30
   2  -8  11 2083.69 270.100  17
   2  -8  11 2040.33 249.515  38
   2  -8  11 1510.20 258.347  28
  -2   8 -11 2625.17 491.161   4
  -2   8 -12 2009.43 303.830  14
  -2   8 -12 2333.25 531.219   4
   2  -8  12 1918.34 300.112  28
   2  -8  12 2134.60 309.941  30
   2  -8  12 2430.67 288.069  38
   2  -8  13 1588.14 249.899  30
   2  -8  13 1806.38 239.730  38
   2  -8  13 1945.74 308.496  28
   2  -8  13 1374.67 262.309   8
   2  -8  14 30.7792 171.487   8
   2  -8  14 4.31581 165.680  30
   2  -8  14 38.1934 113.981  38
   2  -8  14 59.3786 163.540  28
   2  -8  14 42.9672 127.372  41
  -2   8 -14 206.554 146.461  14
   2  -8  15 3705.19 375.711   8
  -2   8 -15 3575.23 335.435  14
   2  -8  15 3096.26 364.789  28
   2  -8  15 3012.82 318.542  38
   2  -8  15 2964.05 286.413  41
   2  -8  15 3241.79 355.777  30
   2  -8  16 16151.7 711.878  30
   2  -8  16 16140.9 737.701  28
   2  -8  16 15549.6 637.425  38
   2  -8  16 16478.0 668.957   8
   2  -8  16 15920.8 598.982  41
   2  -8  17 26077.0 748.152  38
   2  -8  17 24889.7 814.706  30
   2  -8  17 25729.3 734.551   8
  -2   8 -17 24735.5 784.950  44
   2  -8  17 24459.1 844.880  28
   2  -8  17 23877.3 667.070  41
   2  -8  18 22911.7 703.736  11
   2  -8  18 22070.2 691.847  30
   2  -8  18 22742.7 600.776   8
   2  -8  18 21460.8 557.217  41
  -2   8 -18 24384.2 689.961  44
   2  -8  18 22457.1 722.431  28
   2  -8  19 24752.6 622.849  30
   2  -8  19 24919.4 630.832  11
   2  -8  19 25505.6 659.651  28
  -2   8 -19 26937.7 615.221  44
  -2   7  16 2927.24 216.032  10
  -2   7  16 2713.28 198.374  39
   2  -7 -16 2623.26 176.999  40
  -2   7  16 2757.69 208.062  21
   2  -7 -16 2894.59 218.703  44
  -2   7  15 240.977 99.1455  43
  -2   7  15 294.150 113.759  39
   2  -7 -15 145.157 99.5215  40
   2  -7 -15 177.095 158.367  25
   2  -7 -15 364.349 128.148  44
  -2   7  15 316.318 121.041  10
  -2   7  14 52.6029 94.7070  43
   2  -7 -14 94.6177 110.493  40
  -2   7  14 218.127 126.857  39
   2  -7 -14 286.708 201.411  25
  -2   7  14 168.765 110.287  10
   2  -7 -14 159.783 123.999  44
   2  -7 -13 2634.83 308.601  44
  -2   7  13 2494.70 270.077  43
   2  -7 -13 2435.36 328.674  25
   2  -7 -13 2391.20 277.402  40
  -2   7  13 2611.80 285.928  39
   2  -7 -13 2641.74 276.216  23
  -2   7  13 2455.02 275.839  10
  -2   7  12 20954.8 794.414  10
  -2   7  12 22595.1 840.928  39
   2  -7 -12 21199.8 808.720  40
  -2   7  12 23761.2 833.514  43
   2  -7 -12 19585.3 812.846  14
   2  -7 -12 22253.4 786.714  23
   2  -7 -12 20458.0 891.341  25
   2  -7 -12 22513.6 873.195  44
   2  -7 -11 36421.1 1147.15  44
   2  -7 -11 37558.2 1113.40  40
  -2   7  11 40300.8 1151.39  39
   2  -7 -11 36872.4 1153.94  14
  -2   7  11 38626.6 1095.89  10
   2  -7 -11 40211.3 1110.72  23
   2  -7 -11 34306.7 1211.12  25
   2  -7 -10 23106.9 930.233  44
   2  -7 -10 22710.4 933.113  14
   2  -7 -10 20223.1 919.880  25
   2  -7 -10 22977.0 864.622  23
  -2   7  10 20676.1 812.987  10
   2  -7 -10 23105.9 893.157  40
  -2   7  10 23032.4 886.074  39
   2  -7  -9 1491.72 273.501  40
  -2   7   9 1630.67 251.788  10
   2  -7  -9 2381.12 293.945  23
   2  -7  -9 1382.12 275.810  14
   2  -7  -9 1432.68 303.598  25
   2  -7  -9 1965.90 292.445  44
  -2   7   9 1379.39 402.760  33
   2  -7  -9 1330.93 407.591   6
  -2   7   9 1344.47 238.191  39
  -2   7   8 9326.13 978.391  33
   2  -7  -8 8408.92 951.236   6
  -2   7   7 15322.4 1152.37  33
   2  -7  -7 17391.0 1265.74   6
  -2   7   6 46335.0 1858.72  33
   2  -7  -6 42452.4 1822.02   6
  -2   7   5 27737.4 1339.57  33
   2  -7  -5 25644.8 1316.02   6
  -2   7   4 23819.9 1154.00  33
   2  -7  -4 25708.1 1090.81   1
   2  -7  -4 24697.0 1214.28   6
  -2   7   3 143576. 2638.25  33
   2  -7  -3 135816. 2574.54   1
   2  -7  -3 138978. 2648.37   6
  -2   7   2 80610.8 1863.49  33
  -2   7   2 72024.7 1778.63  34
   2  -7  -2 69153.1 1920.31   1
   2  -7  -2 79520.2 1893.17   6
  -2   7   1 3070.65 357.289  33
  -2   7   1 2025.38 302.563  34
   2  -7  -1 2866.59 441.868   1
   2  -7  -1 1668.38 296.441   6
  -2   7   0 8506.48 568.207  33
  -2   7   0 8381.08 588.517  34
   2  -7   0 8906.06 760.503   1
   2  -7   0 9119.16 594.389   6
  -2   7  -1 146589. 2415.63  34
   2  -7   1 150628. 3112.14   1
   2  -7   1 147325. 2283.66   6
  -2   7  -2 6745.07 534.169  34
   2  -7   2 6885.22 728.255   1
  -2   7  -2 6647.29 293.036   2
   2  -7   2 7618.13 518.162   6
   2  -7   3 114397. 1984.54   6
  -2   7  -3 106079. 1278.58   2
   2  -7   3 109779. 2758.59   1
  -2   7  -3 112337. 1552.42   4
  -2   7  -3 99715.4 2067.98  34
   2  -7   3 104412. 1727.86  32
   2  -7   4 38457.4 1185.37   6
  -2   7  -4 38145.2 983.402   4
  -2   7  -4 37221.2 1152.87  35
   2  -7   4 40292.1 1076.27  32
   2  -7   5 131194. 2263.05   6
  -2   7  -5 124746. 1714.11   2
   2  -7   5 128394. 2905.26   1
  -2   7  -5 124376. 1924.26   4
  -2   7  -5 123052. 2200.09  35
   2  -7   5 122828. 1977.49  32
   2  -7   6 378624. 4926.90   1
  -2   7  -6 361033. 3610.17   4
  -2   7  -6 378317. 4094.62  35
   2  -7   6 362001. 3600.49  32
   2  -7   7 131660. 2897.72   1
  -2   7  -7 123904. 2328.35   4
  -2   7  -7 134964. 2633.67  35
   2  -7   7 126478. 2285.47  32
   2  -7   8 13003.0 808.093  32
  -2   7  -8 13299.7 846.017   4
   2  -7   8 12946.5 918.191   1
   2  -7   9 4440.06 500.277  32
  -2   7  -9 4345.22 554.158   4
   2  -7   9 4316.71 542.497   1
   2  -7  10 415.661 197.904  32
  -2   7 -10 1100.82 329.161   4
   2  -7  11 15851.8 1095.09  32
  -2   7 -11 16524.1 1184.17   4
  -2   7 -12 10615.6 966.118   4
   2  -7  12 10851.7 571.680  38
   2  -7  12 10513.5 609.431  30
   2  -7  12 9723.92 627.602  28
  -2   7 -12 10686.1 614.622  14
   2  -7  12 9697.50 506.870  41
  -2   7 -13 444.534 172.713  14
   2  -7  13 90.5162 190.514   8
   2  -7  13-56.7095 157.019  38
   2  -7  13 335.981 137.582  41
   2  -7  13-142.329 192.338  30
   2  -7  13 88.9230 139.669  28
   2  -7  14 4805.17 387.126  38
   2  -7  14 4809.62 447.147  28
   2  -7  14 4729.54 421.015  30
   2  -7  14 4886.13 375.992  41
  -2   7 -14 4446.25 395.451  14
   2  -7  14 5477.57 437.225   8
   2  -7  15 8875.68 514.290  38
   2  -7  15 8715.12 579.366  28
   2  -7  15 8981.34 555.749  30
   2  -7  15 8747.52 482.595  41
  -2   7 -15 8678.59 522.996  14
   2  -7  15 8267.86 510.911   8
   2  -7  16 43775.8 1073.87  38
   2  -7  16 44190.4 1223.56  28
   2  -7  16 45516.5 1190.10  30
   2  -7  16 44930.7 1037.60  41
  -2   7 -16 45275.6 1085.91  14
   2  -7  16 46527.0 1083.02   8
   2  -7  17 38079.8 931.630  38
   2  -7  17 38195.8 1018.91  30
   2  -7  17 37975.7 1056.06  28
  -2   7 -17 39442.6 1002.61  44
   2  -7  17 40726.7 916.167   8
   2  -7  17 36889.0 880.764  41
   2  -7  18 14066.4 569.168  11
   2  -7  18 13472.4 554.472  30
   2  -7  18 13978.1 589.103  28
   2  -7  18 13642.4 486.558  41
   2  -7  18 14724.8 481.035   8
  -2   7 -18 13212.6 530.377  44
   2  -7  19 11784.8 444.771  30
   2  -7  19 10822.2 364.530  41
   2  -7  19 10995.9 437.063  11
  -2   7 -19 11311.5 422.246  44
   2  -7  19 11763.7 472.123  28
  -2   6  17 7687.28 322.427  10
  -2   6  17 6804.93 256.900  39
   2  -6 -17 7280.06 320.828  44
  -2   6  17 7345.03 280.233  21
  -2   6  16 985.368 162.487  10
  -2   6  16 908.239 146.390  39
   2  -6 -16 840.619 138.880  40
  -2   6  16 714.113 133.842  21
   2  -6 -16 841.773 153.922  44
  -2   6  15 27.8282 90.8243  39
   2  -6 -15 176.946 117.641  40
  -2   6  15 44.3135 106.739  10
   2  -6 -15-9.07886 131.101  44
  -2   6  15 19.5205 88.1779  43
   2  -6 -14 11645.6 513.724  23
   2  -6 -14 11060.0 546.390  14
   2  -6 -14 10485.3 597.333  25
   2  -6 -14 10734.5 532.791  40
  -2   6  14 10728.4 539.818  39
  -2   6  14 10782.5 543.962  10
   2  -6 -14 11122.5 575.126  44
  -2   6  14 10681.5 500.493  43
   2  -6 -13 27431.1 859.723  23
   2  -6 -13 25954.3 892.718  14
   2  -6 -13 27197.9 993.416  25
  -2   6  13 26872.6 894.226  39
   2  -6 -13 26953.6 895.343  40
  -2   6  13 27789.3 909.939  10
   2  -6 -13 26230.0 931.405  44
  -2   6  13 27450.4 861.758  43
   2  -6 -12 2721.54 330.209  14
   2  -6 -12 2616.16 298.096  23
   2  -6 -12 2697.26 337.308  44
  -2   6  12 2423.50 303.764  10
   2  -6 -12 2244.44 334.761  25
  -2   6  12 3259.98 342.948  39
   2  -6 -12 2741.27 323.433  40
   2  -6 -11 2447.29 324.159  44
  -2   6  11 1605.50 245.902  10
   2  -6 -11 2092.65 297.700  14
   2  -6 -11 1950.89 335.657  25
  -2   6  11 2581.69 310.755  39
   2  -6 -11 2539.01 321.544  40
  -2   6  10 1097.14 229.813  10
   2  -6 -10 670.495 199.988  40
   2  -6 -10 791.678 205.236  14
  -2   6  10 1204.29 228.652  39
   2  -6 -10 663.147 340.873   6
  -2   6  10 319.192 170.475  33
   2  -6 -10 804.725 285.611  25
   2  -6 -10 1050.14 235.815  44
   2  -6  -9 560.653 335.436   6
  -2   6   9 130.972 178.302  33
   2  -6  -8 21009.9 1416.33   6
  -2   6   8 21092.9 1357.01  33
   2  -6  -7 31991.0 1612.40   6
  -2   6   7 35304.5 1632.54  33
   2  -6  -7 34924.7 1171.37   4
  -2   6   6 1233.37 346.044  33
   2  -6  -6 1295.92 232.716   4
   2  -6  -6 703.561 261.851   6
  -2   6   5 11827.6 814.572  33
   2  -6  -5 12857.3 683.874   4
   2  -6  -5 11040.3 810.954   6
   2  -6  -4 8900.69 599.019   1
   2  -6  -4 8098.32 647.275   6
  -2   6   4 9794.74 691.331  33
  -2   6   3 19098.3 763.624   2
   2  -6  -3 20200.7 920.436   1
   2  -6  -3 18319.6 894.698   6
  -2   6   3 18365.4 861.630  33
  -2   6   2 26801.0 760.826   2
   2  -6  -2 26852.2 1094.94   1
  -2   6   2 25355.8 955.579  33
   2  -6  -1 21800.3 1019.38   1
  -2   6   1 24288.8 628.770   2
   2  -6  -1 24472.8 909.878   6
  -2   6   1 22917.1 861.643  34
  -2   6   1 24932.5 899.897  33
   2  -6   0 19531.6 991.201   1
  -2   6   0 20056.6 519.963   2
   2  -6   0 21860.5 818.932   6
  -2   6   0 20339.3 809.103  34
  -2   6   0 20744.1 794.137  33
  -2   6  -1 43190.2 736.871   2
   2  -6   1 43039.4 1505.73   1
  -2   6  -1 43120.7 1182.26  34
  -2   6  -2 45338.2 906.587   4
  -2   6  -2 43543.7 777.533   2
   2  -6   2 42232.8 1529.95   1
   2  -6   2 46311.5 652.088  37
   2  -6   2 45053.6 1126.65   6
  -2   6  -2 43017.9 1201.76  34
   2  -6   3 9650.61 398.504  37
  -2   6  -3 8485.54 425.913   4
   2  -6   3 9731.92 745.039   1
  -2   6  -3 8372.06 373.030   2
   2  -6   3 7903.86 428.323  32
   2  -6   3 8322.50 495.445   6
  -2   6  -4 128841. 1972.60  35
   2  -6   4 140981. 1733.26  37
  -2   6  -4 130159. 1786.82   4
   2  -6   4 132662. 2675.57   1
   2  -6   4 132327. 1761.12  32
   2  -6   4 121915. 1945.51   6
  -2   6  -5 272847. 3067.53  35
   2  -6   5 271762. 2651.77  37
   2  -6   5 275267. 3841.32   1
   2  -6   5 278590. 3146.12   6
   2  -6   6 299021. 2993.58  37
   2  -6   6 288732. 3035.46  32
  -2   6  -6 294120. 3465.09  35
   2  -6   7 71314.4 1963.23   1
   2  -6   7 68625.3 1540.88  37
   2  -6   7 69924.8 1641.26  32
   2  -6   8 8599.56 640.124  32
   2  -6   8 9295.62 728.235   1
  -2   6  -8 9356.40 730.122   4
   2  -6   9 5400.11 568.007  32
  -2   6  -9 5847.79 649.666   4
   2  -6   9 5905.55 570.100   1
   2  -6  10 5018.40 588.879  32
  -2   6 -10 5458.05 545.068   7
  -2   6 -10 5765.63 681.539   4
  -2   6 -11 332.985 196.360   4
   2  -6  11 706.011 253.392  32
   2  -6  12 697.958 265.031  32
   2  -6  12 874.234 206.696  30
  -2   6 -12 498.634 186.079  14
   2  -6  12 694.803 187.006  38
   2  -6  12 857.460 210.126  41
  -2   6 -12 260.767 245.443   4
   2  -6  12 679.601 174.087  28
   2  -6  13 23996.0 921.195   8
   2  -6  13 23269.4 896.496  30
   2  -6  13 22824.4 788.179  41
   2  -6  13 24477.0 853.981  38
  -2   6 -13 22047.8 862.860  14
  -2   6 -13 25276.6 1472.59   4
   2  -6  13 22693.7 930.149  28
   2  -6  14 6901.19 529.843  28
   2  -6  14 6301.23 484.960  30
   2  -6  14 7167.14 487.883   8
  -2   6 -14 6562.42 473.162  14
   2  -6  14 5893.88 433.018  38
   2  -6  14 6877.02 451.914  41
   2  -6  15 10640.4 630.981  28
   2  -6  15 10745.6 565.973  38
   2  -6  15 10945.7 618.566  30
   2  -6  15 11194.3 577.530   8
   2  -6  15 10797.2 549.358  41
  -2   6 -15 11311.6 593.496  14
  -2   6 -16 1551.08 230.051  14
   2  -6  16 1547.02 233.918   8
   2  -6  16 1240.61 200.738  38
   2  -6  16 1468.95 224.153  41
   2  -6  16 1266.04 237.643  28
   2  -6  16 1345.96 232.791  30
   2  -6  17 3427.57 303.227  38
   2  -6  17 3701.96 335.025  30
   2  -6  17 3153.51 329.887  28
   2  -6  17 3107.21 280.050  41
   2  -6  17 3192.28 277.497   8
  -2   6 -17 3373.03 322.205  44
  -2   6 -17 3333.51 295.056  14
   2  -6  18 10538.4 449.302  41
   2  -6  18 11098.7 510.318  30
   2  -6  18 11667.9 547.419  28
  -2   6 -18 11958.9 510.210  44
  -2   6 -19 6101.31 272.790  40
   2  -6  19 6054.08 331.468  11
  -2   6 -19 6711.31 337.878  44
   2  -6  19 5641.45 341.464  28
   2  -6  19 6259.63 304.272  41
   2  -6  19 6221.70 330.576  30
  -2   6 -20 8553.52 298.651  44
   2  -6  20 8576.85 309.073  11
   2  -6  20 8696.51 326.368  28
   2  -6  20 8740.15 294.814  30
  -2   5  18 4920.30 240.401  10
   2  -5 -18 5146.74 246.266  44
  -2   5  17 4200.93 253.246  21
  -2   5  17 4489.37 284.039  10
  -2   5  17 4530.86 242.520  39
   2  -5 -17 3709.77 234.843  40
   2  -5 -17 3989.87 276.042  44
   2  -5 -16 1654.13 214.208  44
  -2   5  16 1706.94 206.564  16
  -2   5  16 1857.65 208.511  21
  -2   5  16 2270.86 238.152  10
  -2   5  16 1846.39 200.620  39
   2  -5 -16 1999.81 225.045  40
   2  -5 -15 267.964 135.846  44
   2  -5 -15 515.867 130.083  14
  -2   5  15 316.329 119.356  16
  -2   5  15 260.992 119.569  39
   2  -5 -15 492.411 141.575  40
  -2   5  15 238.976 119.806  10
   2  -5 -15 328.267 130.970  23
   2  -5 -14 7996.85 489.951  40
  -2   5  14 7988.82 477.600  39
  -2   5  14 7878.90 496.505  10
   2  -5 -14 8313.40 469.113  23
   2  -5 -14 7933.20 542.507  25
  -2   5  14 8244.71 453.487  43
   2  -5 -14 8095.08 514.171  44
   2  -5 -14 7874.47 481.760  14
  -2   5  14 8029.37 488.956  16
  -2   5  13 31579.4 972.509  16
   2  -5 -13 28817.4 949.192  14
   2  -5 -13 29513.3 1004.50  44
  -2   5  13 29484.0 948.345  39
   2  -5 -13 30940.2 988.035  40
  -2   5  13 30057.2 974.331  10
  -2   5  13 28867.7 887.933  43
   2  -5 -13 28156.6 1027.11  25
   2  -5 -12 29809.0 1059.56  25
  -2   5  12 34318.5 1049.91  10
   2  -5 -12 30731.0 1011.95  14
  -2   5  12 31461.6 1035.63  16
   2  -5 -12 33927.5 1057.75  40
  -2   5  12 35009.8 1050.17  39
   2  -5 -12 32274.7 1065.92  44
   2  -5 -11 35840.2 1152.22  25
  -2   5  11 40231.9 1915.03  33
   2  -5 -11 38663.4 1997.67   6
  -2   5  11 41575.4 1167.99  16
   2  -5 -11 37970.2 1134.34  14
  -2   5  11 39171.3 1112.96  10
   2  -5 -11 38347.7 1165.01  44
  -2   5  11 41517.3 1147.77  39
   2  -5 -11 39073.8 1135.53  40
  -2   5  10 43768.9 1165.02  39
   2  -5 -10 39761.5 1172.63  44
   2  -5 -10 43549.9 2065.74   6
  -2   5  10 40149.5 1868.70  33
   2  -5 -10 43570.7 1485.11   4
  -2   5   9 12619.2 1032.22  33
   2  -5  -9 11111.6 1019.69   6
   2  -5  -9 14316.8 829.246   4
   2  -5  -8 2509.37 484.237   6
  -2   5   8 1785.72 400.528  33
   2  -5  -8 1836.75 300.300   4
  -2   5   7 50036.3 1818.84  33
   2  -5  -7 52714.6 1492.96   4
  -2   5   6 11118.2 804.713  33
   2  -5  -6 11061.3 679.460   4
   2  -5  -6 12054.9 871.121   6
  -2   5   5 2240.20 358.414  33
   2  -5  -5 1637.71 321.983   6
   2  -5  -5 1690.58 252.261   4
  -2   5   4 14145.1 762.760  33
  -2   5   4 14705.1 711.926   2
   2  -5  -4 13727.7 671.197   1
   2  -5  -4 13199.8 750.094   6
  -2   5   3 89615.1 1718.94  33
   2  -5  -3 88890.8 1715.49   1
   2  -5  -3 85545.6 1737.27   6
  -2   5   2 113178. 1462.76   2
   2  -5  -2 109567. 1841.47   6
  -2   5   1 29160.4 865.482  33
  -2   5   1 32990.4 907.486  34
   2  -5  -1 29158.0 478.289  37
  -2   5   1 34311.2 714.274   2
   2  -5  -1 32820.2 949.463   6
   2  -5   0 46550.7 512.941  37
  -2   5   0 46465.9 1074.75  34
  -2   5   0 45460.4 767.970   2
  -2   5  -1 125683. 1266.68   2
   2  -5   1 125229. 1694.55   6
  -2   5  -1 129362. 1832.30  34
   2  -5   1 130458. 965.882  37
   2  -5   2 169609. 1645.41  32
  -2   5  -2 173795. 1721.28   4
  -2   5  -2 183369. 1609.44   2
   2  -5   2 177071. 2742.29   1
   2  -5   2 192492. 2091.77   6
  -2   5  -2 162619. 2137.56  34
   2  -5   2 182073. 1467.55  37
   2  -5   3 58323.3 979.644  32
  -2   5  -3 57370.2 1068.78   4
   2  -5   3 65576.9 1656.67   1
   2  -5   3 60948.6 1230.44   6
  -2   5  -3 57750.7 1145.80  35
   2  -5   3 64065.5 1085.10  37
   2  -5   4 28590.0 750.214  32
   2  -5   4 30810.7 1153.50   1
   2  -5   4 29331.3 896.046   6
  -2   5  -4 28740.5 872.521  35
   2  -5   4 30650.2 889.972  37
   2  -5   5 93185.9 1656.55  37
   2  -5   5 87470.8 1939.89   1
  -2   5  -5 89643.6 1689.27  35
   2  -5   5 88947.6 1466.13  32
  -2   5  -5 89860.2 1618.25   4
  -2   5  -6 60393.6 1484.80   4
   2  -5   6 57870.1 1607.95   1
   2  -5   6 57801.3 1322.38  32
   2  -5   6 60163.5 1400.42  37
  -2   5  -7 176519. 2844.85   4
   2  -5   7 178977. 2588.21  32
   2  -5   7 181375. 2550.54  37
  -2   5  -8 91162.2 2311.53   4
   2  -5   8 95108.8 2072.83   1
   2  -5   8 90658.2 2061.36  32
   2  -5   8 90505.5 1909.90  37
  -2   5  -9 7022.65 721.123   4
   2  -5   9 6814.98 630.147  32
   2  -5   9 6063.80 533.562  37
  -2   5 -10 1483.90 348.659   4
   2  -5  10 1047.96 297.717  32
  -2   5 -11 331.535 221.645   4
   2  -5  11 543.087 231.811  32
  -2   5 -12 7057.37 742.831   4
   2  -5  12 6635.44 498.121  28
   2  -5  12 6335.60 764.515  32
   2  -5  12 6801.17 485.825  30
   2  -5  12 7040.35 440.986  41
   2  -5  12 7619.08 482.669  38
  -2   5 -13 15179.4 1126.90   4
   2  -5  13 14894.4 670.576  38
   2  -5  13 15056.1 694.054   8
   2  -5  13 15706.9 728.366  30
   2  -5  13 15213.1 1166.86  32
   2  -5  13 16925.5 689.278  41
  -2   5 -13 15490.4 721.193  14
   2  -5  13 14261.8 732.653  28
  -2   5 -14 11129.6 610.784  14
   2  -5  14 11211.8 570.285   8
   2  -5  14 11066.6 621.338  30
   2  -5  14 9624.03 530.822  41
   2  -5  14 11045.5 576.867  38
   2  -5  14 10347.2 634.360  28
   2  -5  15 900.282 203.488  30
   2  -5  15 779.374 212.915  28
   2  -5  15 564.103 149.788   8
   2  -5  15 982.736 210.280  38
   2  -5  15 1181.46 208.304  41
  -2   5 -15 1271.78 224.259  14
  -2   5 -16 499.728 171.851  44
  -2   5 -16 432.554 145.163  14
   2  -5  16 308.860 142.047  41
   2  -5  16 268.198 138.187  38
   2  -5  16 350.582 174.914  28
   2  -5  16 526.973 177.330  30
   2  -5  17 25822.3 890.726  28
  -2   5 -17 28363.3 812.475  14
   2  -5  17 28765.6 886.392  30
   2  -5  17 29888.0 838.231  41
   2  -5  17 26877.2 795.396  38
[truncated: 1,505,584 more chars]
